# Supplementary material for: Social status regulates the hepatic miRNAome in rainbow trout: Implications for posttranscriptional regulation of metabolic pathways
Source: PLoS One. 2019 Jun 13;14(6):e0217978. doi: 10.1371/journal.pone.0217978 (PMC6563994; doi:10.1371/journal.pone.0217978)
Supplement: S1 Table — See text for explanation. (XLSX) [file pone.0217978.s001.xlsx]

## Sheet: Read summary
	# raw reads	# reads containing 3ADT	# reads <15 nt after removing 3ADT	# reads >32 nt after removing 3ADT	# reads after removing 3ADT	# mappable reads
SUB1	9063542	5782092	399841	712968	4669283	4666220
SUB2	8372185	5269658	481696	459328	4328634	4325162
SUB3	9657245	4146611	158416	714608	3273587	3270771
DOM1	10278996	3108799	179144	507829	2421826	2420009
DOM2	9017319	4738480	567208	962659	3208613	3205875
DOM3	8794513	7126357	494566	566433	6065358	6061431

## Sheet: Normalization
Library size parameter of data SUB1 = 1.23252236720463
Library size parameter of data SUB2 = 0.694145476067755
Library size parameter of data SUB3 = 1.05176269302905
Library size parameter of data DOM1 = 0.786946077503057
Library size parameter of data DOM2 = 0.817992054376629
Library size parameter of data DOM3 = 1.77340589094687
Index	miR_seq	miR_name	group	raw_SUB1	raw_SUB2	raw_SUB3	raw_DOM1	raw_DOM2	raw_DOM3	norm_SUB1	norm_SUB2	norm_SUB3	norm_DOM1	norm_DOM2	norm_DOM3
1	TGTAAACATCCTACACTCAGCT	ssa-miR-30e-5p	gp1b	6585.37	3005.83	5366.83	4468.17	3060.5	8067	5343	4330.26	5102.7	5677.86	3741.48	4548.87
2	TGTAAACATCCCCGACTGGA	ssa-miR-30b-5p_R-4	gp1b	47745	23358	36014.5	28318	30670.5	77238	38737.6	33650	34242	35984.7	37494.9	43553.5
3	TGTAAACATCCTACACTCTCAGC	ssa-miR-30a-5p	gp1b	6457.32	2725.58	4941.58	5746.42	3317.75	9849.5	5239.11	3926.53	4698.38	7302.17	4055.97	5554
4	TTCAAGTAATCCAGGATAGGCT	ssa-miR-26a-5p	gp1b	33509.9	23732.9	28344	22272.6	30599.4	73088.2	27188.1	34190.2	26949.1	28302.6	37407.9	41213.5
5	TGAGAACTGAATTCCATAGATGG	ssa-miR-146a-5p	gp1b	73268.2	40456.6	63769.1	17667.1	42813.8	49359.1	59445.7	58282.6	60630.7	22450.2	52340.2	27832.9
6	GGATTCCTGGAAATACTGTTCT	ssa-miR-145-3p_L+2R-1	gp1b	6983	6344	7877	4250	6507	13368	5665.62	9139.29	7489.33	5400.62	7954.84	7538.04
7	AACGCCATTTTCACACTAAATA	ssa-miR-122-2-3p_1ss10AT	gp1a	4546	2830	5677	2152	2581	5081	3688.37	4076.96	5397.61	2734.62	3155.29	2865.11
8	AACCCGTAGATCCGAACTTGTGT	ssa-miR-100a-5p_R+1	gp1b	16175	16035	16253	13986	14064	43994.5	13123.5	23100.3	15453.1	17772.5	17193.3	24807.9
9	GTCCAGTTTTCCCAGGAATCCCT	ola-miR-145_L+1R+4	gp1b	3550	2398	5578	2896	2429	7436	2880.27	3454.61	5303.48	3680.05	2969.47	4193.06
10	ATGACCTATGAATTGACAGCC	ipu-miR-192	gp1b	32247	23841.5	29184	14744.5	30030	42140.5	26163.4	34346.5	27747.7	18736.4	36711.8	23762.5
11	CGCCCGATCTCGTCC	hhi-mir-7641-p5	gp1b	285	8501	44	194	4113	1235	231.233	12246.7	41.8345	246.523	5028.17	696.4
12	TGAGGTAGTTGTTTGTACAGTT	hhi-let-7j	gp1b	14839	12018.8	15958	7361.5	9354.5	18253	12039.5	17314.6	15172.6	9354.52	11435.9	10292.6
13	AGCTACATTGTCTGCTGGGTTT	fru-miR-221_R-1	gp1b	6426	3591	3508	5250	4692	14093	5213.7	5173.27	3335.35	6671.36	5736	7946.86
14	TAGCTTATCAGACTGGTGTTGGC	fru-miR-21	gp1b	37301.5	11671.8	38691.8	6261.5	8375.5	18184	30264.4	16814.6	36787.5	7956.71	10239.1	10253.7
15	TCAGTGCATAACAGAACTTTGT	fru-miR-152	gp1b	16428.5	9503	17941.5	7506.5	7877.5	16370.5	13329.2	13690.2	17058.5	9538.77	9630.29	9231.11
16	TCCCTGAGACCCTAACTTGTG	fru-miR-125b_R-1	gp1b	11913.5	9077.33	10332.7	9452.14	12494.8	30171.7	9665.95	13077	9824.14	12011.2	15275	17013.4
17	TGAGGTAGTAGATTGAATAGTT	fru-let-7e	gp1b	20158.7	15336.8	23892	12239.3	15483.2	31824.7	16355.6	22094.6	22716.2	15553	18928.3	17945.5
18	AACCCGTAGATCCGATCTTGT	dre-miR-99_R-1	gp1a	4178	4711.5	7160	4522.5	5607	20637.5	3389.8	6787.48	6807.62	5746.9	6854.59	11637.2
19	TTTTGCAGAAACGTTTCAGATT	dre-miR-722_L-2	gp1a	15552	8131	11439	6246	7448	14389	12618	11713.7	10876	7937.01	9105.22	8113.77
20	TGTAAACATCCTTGACTGGA	dre-miR-30e-5p_R-2	gp1a	72479	46323	58949	32506	51365	91364	58805.4	66733.8	56047.8	41306.5	62794	51518.9
21	TTCACAGTGGTTAAGTTCTGC	dre-miR-27c-3p	gp2a	8546.67	7954.08	8538.5	3952.25	9079.17	14549	6934.29	11458.8	8118.28	5022.26	11099.3	8203.99
22	TTCACAGTGGCTAAGTTCTGC	dre-miR-27b-3p_R-1	gp1a	3873	4132	5873	3091	7992	14793	3142.34	5952.64	5583.96	3927.84	9770.27	8341.58
23	AAGCTGCCAGCTGAAGAACTGT	dre-miR-22a-3p	gp1a	48050	26267	37000	27414.5	29614.5	80611.5	38985.1	37840.8	35179	34836.6	36203.9	45455.8
24	CCCAGTGTTCAGACTACCTGTTC	dre-miR-199-5p	gp1a	55739	43442.3	56338.3	39613.3	46057.2	102046	45223.5	62583.9	53565.6	50338.1	56305.2	57542.7
25	ACAGTAGTCTGCACATTGGTT	dre-miR-199-3p_L-1	gp1a	7069.5	3646.5	7136.33	4676	3566.5	9688.83	5735.8	5253.22	6785.12	5941.96	4360.07	5463.4
26	AACATTCATTGCTGTCGGTGGGT	dre-miR-181b-5p_R+1	gp1a	5387.5	2911	4131	3282	4512	9843	4371.12	4193.65	3927.69	4170.55	5515.95	5550.34
27	AACATTCAACGCTGTCGGTGAGT	dre-miR-181a-5p	gp1a	20997.5	14187	16595	11160	18750	42508	17036.2	20438.1	15778.3	14181.4	22922	23969.7
28	TCAGTGCATTACAGAACTTTGT	dre-miR-148	gp1a	34558	23608	41610	16451	18663	50703	28038.4	34010.2	39562.2	20904.9	22815.6	28590.7
29	TGGAGTGTGACAATGGTGTTT	dre-miR-122_R-1	gp1a	866752	561561	599766	467971	572175	1202043	703234	808996	570248	594667	699487	677816
30	TACCCTGTAGATCCGGATTTGT	dre-miR-10c-5p	gp1a	11207.3	7950.33	7011	5649.67	9304.33	24367.3	9093.01	11453.4	6665.95	7179.23	11374.6	13740.4
31	AACCCGTAGATCCGAACTTGTG	dre-miR-100-5p	gp1a	398128	338282	308346	217132	309846	824722	323019	487337	293171	275918	378789	465049
32	TGAGGTAGTAGTTTGTATAGTT	dre-let-7g	gp1a	13277	9168.17	12383.5	8284.77	9274.63	18343.5	10772.2	13207.8	11774.1	10527.7	11338.3	10343.6
33	TGAGGTAGTAGGTTGTATAGTT	dre-let-7a	gp1a	69031.6	45729.3	56682	58593.8	59844.1	136722	56008.4	65878.6	53892.4	74457.2	73159.7	77095.8
34	TGAGATGAAGCACTGTAGCT	ccr-miR-143	gp1b	18967	15496	19781	12010	19797	40798	15388.8	22323.9	18807.5	15261.5	24201.9	23005.4
35	TCGTACCGTGAGTAATAATGCA	ccr-miR-126-3p_L-1R+1	gp1b	15351.4	15738.7	14359.3	10526.1	13937.9	27701.6	12455.3	22673.4	13652.6	13375.9	17039.2	15620.6
36	CCCTCGATCCAAGCTTTTGT	PC-5p-417_3416	gp4a	10501	1611	242	358	385	820	8519.93	2320.84	230.09	454.923	470.665	462.387
The number of reads in the following reported miRNAs is less than the average (5281) of the data set.
37	AACAGTAGTCTGCACATTGGTTTTT	tni-mir-199-3-p3_2ss23AT25GT	gp3b	22	4	13.5	7	8	19.5	17.8496	5.76248	12.8356	8.89515	9.78005	10.9958
38	GTGAGTTGGCAGCAGAGG	ssa-mir-30e-1-p3	gp1b	23	30	52	15	12	37	18.6609	43.2186	49.4408	19.061	14.6701	20.8638
39	TTAATGTTCTCAGTGTC	ssa-mir-29a-p3_1ss10CT	gp1b	26	12	10	2	0	3	21.095	17.2874	9.50785	2.54147	0.001	1.69166
40	TTAAAACTACTGCTGAAGCCT	ssa-mir-16a-1-p3	gp1b	405	265	452	298	415	681	328.594	381.764	429.755	378.679	507.34	384.007
41	TGTCCTCTGCTATCA	ssa-mir-122-1-p3_1ss12GA	gp1b	211	153	403	103	35	160	171.194	220.415	383.166	130.886	42.7877	90.2219
42	TCTGGCCACACATGC	ssa-mir-100a-2-p3_1ss13AT	gp1b	3	14	0	3	1	5	2.43403	20.1687	0.001	3.81221	1.22251	2.81943
43	TTTGGCACTAGCACATTTTTGCT	ssa-miR-96-5p	gp1b	10.5	17.5	10.5	9.5	9.5	10	8.51912	25.2109	9.98324	12.072	11.6138	5.63887
44	AAAAGTGCTGTTTGTGCAGGTAG	ssa-miR-93a-5p	gp1b	171.5	85	140.5	74.5	78	192	139.146	122.453	133.585	94.6698	95.3554	108.266
45	TATTGCACTCGTCCCGGCCT	ssa-miR-92b-3p_R-2	gp1b	4228.6	1935.1	2345.1	2239.2	2796.2	5704.3	3430.85	2787.74	2229.69	2845.43	3418.37	3216.58
46	AGGTTGGGCTAGGCAGCAATGCT	ssa-miR-92a-5p_1ss9AC	gp1b	15	3.5	4.5	3	2.5	9	12.1702	5.04217	4.27853	3.81221	3.05626	5.07498
47	TATTGCACTTGTCCCGGCCTGT	ssa-miR-92a-3p	gp1b	2508.27	1285.6	2319.6	1971.2	1803.87	5043.13	2035.07	1852.06	2205.44	2504.87	2205.24	2843.76
48	TTTCTGACCATGTGACCTTGGGT	ssa-miR-8163-5p_2ss19GT23GT	gp1b	22	7	8	6	2	6	17.8496	10.0843	7.60628	7.62441	2.44501	3.38332
49	TCAGGTCACATGTTCAGGATA	ssa-miR-8163-3p	gp1b	35	35	26	22	25	17	28.3971	50.4217	24.7204	27.9562	30.5626	9.58607
50	AGAATAATGCCAGCAGTCGG	ssa-miR-8160-5p_R-2	gp1b	29	23	15.5	12	42.5	50.5	23.529	33.1343	14.7372	15.2488	51.9565	28.4763
51	TCAGTAACTGGAATCTGTCCCT	ssa-miR-8159-5p_R-2	gp1b	298	51	68	89	58	83	241.781	73.4716	64.6534	113.095	70.9053	46.8026
52	CAACAAATCACAGTCTGCCAAC	ssa-miR-7a-3-3p_1ss22AC	gp1b	7	9	18	18	9	28	5.67941	12.9656	17.1141	22.8732	11.0026	15.7888
53	TAAATGCTGCAGAATTGTGCT	ssa-miR-734-3p_R-1	gp1b	6	4	7	1	15	25	4.86807	5.76248	6.65549	1.27074	18.3376	14.0972
54	AATGACACGTTTTCTCCCGGATT	ssa-miR-731-5p	gp1b	468	389	580	488	519	925	379.709	560.401	551.455	620.119	634.48	521.595
55	CACCGGGAATTTCGTGTCAGCA	ssa-miR-731-3p	gp1b	60	47	97	46	34	124	48.6807	67.7091	92.2261	58.4538	41.5652	69.922
56	AGCTAGAAACCTTGCCTGAGAT	ssa-miR-725-5p	gp1b	13	3	41	0	2	2	10.5475	4.32186	38.9822	0.001	2.44501	1.12777
57	TTCAGTCATTGTTTCTGGTAGT	ssa-miR-725-3p	gp1b	76	17	87	19	10	34	61.6622	24.4905	82.7183	24.144	12.2251	19.1721
58	TTTGAAACGTTTTAGCCAAAA	ssa-miR-722-5p_L-1R+1	gp1a	339	121	14	146	191	177	275.046	174.315	13.311	185.527	233.499	99.8079
59	GACTTGGTCAAAGCTCCTCAGC	ssa-miR-7132b-5p	gp1b	155	115	266.5	220.5	224	333	125.758	165.671	253.384	280.197	273.841	187.774
60	TGAGGCGTTTAGAACAAGTTCA	ssa-miR-7132b-3p	gp1b	63	51	114	55	64	122	51.1147	73.4716	108.389	69.8904	78.2404	68.7942
61	GACTTGGTCAAAGCTCCTCAGT	ssa-miR-7132a-5p	gp1b	72	50	94.5	92.5	73	182	58.4168	72.031	89.8492	117.543	89.2429	102.627
62	GCGACCCATCCTTGGTTTCTG	ssa-miR-551-3p	gp1b	6	0	1	8	5	9	4.86807	0.001	0.950785	10.1659	6.11253	5.07498
63	TAACGGAACCCATAAAGCAGCT	ssa-miR-462b-5p_R-1	gp1b	226	218.5	256.5	222.5	294.5	456.5	183.364	314.776	243.876	282.739	360.028	257.414
64	TAACGGAACCCATAATGCAGCTG	ssa-miR-462a-5p	gp1b	2015	1906.5	2927.5	2302.5	2291.5	3564.5	1634.86	2746.54	2783.42	2925.87	2801.37	2009.97
65	CCTGGATGTGGGTTCCGTCT	ssa-miR-462a-3p	gp1b	9	1	10	9	15	19	7.3021	1.44062	9.50785	11.4366	18.3376	10.7138
66	CAGGGAATCTCTGTTACTGG	ssa-miR-459-3p_R-2	gp1b	164	74	54	48	103	75	133.06	106.606	51.3424	60.9953	125.918	42.2915
67	ACCCTATCAATATTGCCTCTGC	ssa-miR-454-5p	gp1b	17	15	27	26	20	46	13.7929	21.6093	25.6712	33.0391	24.4501	25.9388
68	AGGCAGTGTAATGTTAACTGA	ssa-miR-449a-5p_R-1_2ss12CT17GA	gp3b	7	4	12	2	3	9	5.67941	5.76248	11.4094	2.54147	3.66752	5.07498
69	GTGCATTGTAGTTGCATTGC	ssa-miR-33b-5p_R-1	gp1b	9	6.5	9	17	10.5	14.5	7.3021	9.36403	8.55706	21.6025	12.8363	8.17636
70	CAATGTTCCTGCAGTGCAAGA	ssa-miR-33b-3p	gp1b	496	203	337	972	284	618	402.427	292.446	320.414	1235.15	347.192	348.482
71	CAATGTGTCTGCAGTGCAGTA	ssa-miR-33a-3p	gp1b	124	55	154	92	64	109	100.607	79.2341	146.421	116.908	78.2404	61.4637
72	AACAATATCCTGATGCTGCATGAGT	ssa-miR-338a-5p	gp1b	34.6667	35.8333	14.8333	21.3333	22.3333	52.8333	28.1266	51.6222	14.1033	27.109	27.3026	29.792
73	AACAATATCCTGGTGCTGCCTGAGT	ssa-miR-338a-3-5p	gp1b	3.66667	7.33333	7.33333	6.33333	3.33333	6.33333	2.97493	10.5645	6.97242	8.04799	4.07502	3.57128
74	TTTCAGTCGGATGTTTGCAGTT	ssa-miR-30d-2-3p_L-1_1ss22CT	gp1b	9	3	8	12	5	10	7.3021	4.32186	7.60628	15.2488	6.11253	5.63887
75	TGTAAACATCCTTGACTGGAAGCCT	ssa-miR-30c-5p_R+1_1ss24TC	gp1b	77	55	55.5	33	47.5	107	62.4735	79.2341	52.7686	41.9343	58.069	60.3359
76	TTTCAGTAGGGTGTTTGCTGC	ssa-miR-30b-3p_L-1	gp1b	136	129	101	76	97	231	110.343	185.84	96.0293	96.5759	118.583	130.258
77	CTGGGAGAGGGGTGTTTACGCT	ssa-miR-30a-4-3p	gp1b	3	3.5	2	4	5	19.5	2.43403	5.04217	1.90157	5.08294	6.11253	10.9958
78	CCGGGAGTGGGATGTTTGCGCT	ssa-miR-30a-3p	gp1b	8	4.5	7.5	11	4.5	19.5	6.49075	6.48279	7.13089	13.9781	5.50128	10.9958
79	CTGGGAGAGGGGTGTTTACACT	ssa-miR-30a-3-3p	gp1b	10	1.5	8	7	4	20.5	8.11344	2.16093	7.60628	8.89515	4.89002	11.5597
80	ACTGTTTTCTTTTGGTGTTTAGA	ssa-miR-29c-5p	gp1b	23	10	27	8	3	10	18.6609	14.4062	25.6712	10.1659	3.66752	5.63887
81	TAGCACCATTTGAAATCGGTTA	ssa-miR-29b-3p	gp1b	276.75	67	192.5	95	40.5	150	224.54	96.5216	183.026	120.72	49.5115	84.583
82	ACTGATTTCCTCTGGTGTTTAGA	ssa-miR-29b-2-5p_L-2	gp1b	1344	1195	1413.5	358.5	339	790	1090.45	1721.54	1343.93	455.559	414.429	445.47
83	AGGACTTAGCACACATGTGAACA	ssa-miR-27d-5p	gp1b	307	141	199	94	133	207	249.083	203.127	189.206	119.449	162.593	116.725
84	TTCACAGTGGTTAAGTTCTG	ssa-miR-27d-3p	gp1b	1450.33	950.667	1145	764.667	1216.67	2143.33	1176.72	1369.55	1088.65	971.689	1487.38	1208.6
85	CAGGACTTAGCTCGCTTTGTGA	ssa-miR-27a-2-5p	gp1b	11	5	14	2	7	14	8.92479	7.2031	13.311	2.54147	8.55754	7.89441
86	TTCAAGTAATCTAGGATAGGCT	ssa-miR-26d-5p	gp1b	109.167	96.2619	86.9286	72.1905	95.6905	226.929	88.5718	138.677	82.6504	91.735	116.982	127.962
87	TTCAAGTAATCCAGGATAGG	ssa-miR-26b-5p_R-2	gp1b	4051.77	1793.96	2753.26	2176.76	2471.46	6000.98	3287.38	2584.42	2617.76	2766.08	3021.37	3383.87
88	CCTATTCTGCATGACTTGGTTC	ssa-miR-26b-3p	gp1b	32	19	28	27	27	71	25.963	27.3718	26.622	34.3098	33.0077	40.036
89	CCTATTCTTGATTACTTGTTTC	ssa-miR-26a-4-3p	gp1b	7.5	10	7	13	5	14	6.08508	14.4062	6.65549	16.5196	6.11253	7.89441
90	CCTATTCTCGATTACTTGTTTC	ssa-miR-26a-3p	gp1b	32	15	20	33	27	43	25.963	21.6093	19.0157	41.9343	33.0077	24.2471
91	TGCCTACTGAGCTGATAACAGT	ssa-miR-24b-5p	gp1b	29	14	33.5	11	19.6667	57.6667	23.529	20.1687	31.8513	13.9781	24.0426	32.5175
92	TGGCTCAGTTCAGCAGAAAC	ssa-miR-24b-3p_R-2	gp1b	10.3333	9.66667	6.5	1.83333	10.1667	21.6667	8.38389	13.926	6.1801	2.32968	12.4288	12.2175
93	TGCCTGCTGTGCTGATAATCAGT	ssa-miR-24a-4-5p	gp1b	21	6	18	22	9	45	17.0382	8.64372	17.1141	27.9562	11.0026	25.3749
94	GGAATTCCTGGTAGAGTGATTT	ssa-miR-23a-3-5p_R+1	gp1b	22	13	21	13	19	47	17.8496	18.7281	19.9665	16.5196	23.2276	26.5027
95	TGCTCAGTAGTCAGTGTAGATC	ssa-miR-222b-5p	gp1b	2.5	5	2.33333	5.5	7.66667	29	2.02836	7.2031	2.2185	6.98904	9.37254	16.3527
96	AGCTACATCTGGCTACTGGGTC	ssa-miR-222b-3p	gp1b	805.333	463.333	501.333	603.333	600	1679	653.403	667.487	476.66	766.677	733.503	946.766
97	AGCTACATCTGGCTACTGGGTCT	ssa-miR-222a-3p_R-1	gp1b	4277.83	2741.83	2829.33	3022.83	3237	8527	3470.8	3949.94	2690.09	3841.22	3957.25	4808.26
98	TAGCTTATCAGACTGGTGTTG	ssa-miR-21a-5p_R-3	gp1b	2723.5	1572.75	3293.25	1349	1208	3232.5	2209.7	2265.74	3131.17	1714.22	1476.79	1822.76
99	CGACAACGGTCTGTAAGCTGT	ssa-miR-21a-3p	gp1b	12.5	9	19	3	6	5	10.1418	12.9656	18.0649	3.81221	7.33503	2.81943
100	TAATCTCAGCTGGCAACTGTGA	ssa-miR-216b-5p	gp1b	246	30	13	39	57	52	199.591	43.2186	12.3602	49.5587	69.6828	29.3221
101	TGCCTGTCTACACTTGCTGTGC	ssa-miR-214-5p	gp1b	12.75	10.25	15.25	16.25	16	43	10.3446	14.7664	14.4995	20.6494	19.5601	24.2471
102	ACAGCAGGCACAGACAGGCAGT	ssa-miR-214-3p_L-1_1ss23AT	gp1b	76.5	76.5	137	91.25	144.75	401.5	62.0678	110.207	130.258	115.955	176.958	226.401
103	ACCTTGGCTTTAGACTGCTTACT	ssa-miR-212a-5p	gp1b	6	4.5	5	3.5	9.5	23	4.86807	6.48279	4.75392	4.44757	11.6138	12.9694
104	TAAAGTGCTTATAGTGCAGGTAG	ssa-miR-20a-5p	gp1b	217.133	127.5	221.567	128.933	103	294.833	176.17	183.679	210.662	163.84	125.918	166.253
105	ACTGCAGTGTGAGCACTTGATGT	ssa-miR-20a-3-3p	gp1b	20.5	11	17.5	21.5	5	32.5	16.6326	15.8468	16.6387	27.3208	6.11253	18.3263
106	TTCCCTTTGTCATCCTATGCCT	ssa-miR-204-5p	gp1b	32	28.75	67.25	38.25	81.75	132.75	25.963	41.4178	63.9403	48.6056	99.9398	74.856
107	GTGAAATGTTTAGGACCACTCG	ssa-miR-203b-3p_L+1	gp1b	89.3333	30.6667	165	26.6667	25.3333	102.667	72.4801	44.179	156.879	33.8863	30.9701	57.8924
108	GTGAAATGTTTAGGACCACTTG	ssa-miR-203a-3p	gp1b	40.3333	16.1667	55.5	23.1667	11.8333	50.6667	32.7242	23.29	52.7686	29.4387	14.4663	28.5703
109	CATCTTACCTGACAGTGCTGGA	ssa-miR-200b-5p	gp1b	6	4.5	17.5	5	17	34.5	4.86807	6.48279	16.6387	6.35368	20.7826	19.4541
110	CATCTTACGAGGCAGCATTGGA	ssa-miR-200a-2-5p	gp1b	3	5	2	5	9	9	2.43403	7.2031	1.90157	6.35368	11.0026	5.07498
111	TGTGCAAACCCAAGCAAAACT	ssa-miR-19d-3p_R-1	gp1b	882	284	422	310	266	483	715.606	409.136	401.231	393.928	325.187	272.357
112	AGTTTTGCTGCTTTGCATCCTGC	ssa-miR-19c-5p_1ss21CT	gp1b	14	8	9	2	5	11	11.3588	11.525	8.55706	2.54147	6.11253	6.20275
113	TGTGCAAATCCATGCAAAACT	ssa-miR-19c-3p_R-1	gp1b	410.5	162.5	336	284.5	120.5	342	333.057	234.101	319.464	361.524	147.312	192.849
114	TGTGCAAATCTATGCAAAACTGT	ssa-miR-19a-3p_R+1	gp1b	84.5	38	72.5	86	28.5	51	68.5586	54.7436	68.9319	109.283	34.8414	28.7582
115	CACAGTAGTCTGCACATTGGTT	ssa-miR-199a-3p_L+1	gp1b	49	52	65	72	49	138	39.7559	74.9123	61.801	91.4929	59.9028	77.8164
116	TGTAACAGTATCTCCATATGGA	ssa-miR-194b-5p_1ss9CT	gp2a	9.5	2.33333	16.3333	5.66667	6.75	27.1667	7.70777	3.36145	15.5295	7.20083	8.25191	15.3189
117	TGTAACAGCAACTCCATGTGGA	ssa-miR-194a-5p	gp1b	2688	1147.5	2287.5	1899	1425.5	3840.5	2180.89	1653.11	2174.92	2413.13	1742.68	2165.61
118	CCAGTGGAGATGCTGTTACCT	ssa-miR-194a-3p_R-2	gp1b	31.5	37	50.5	25	39	81	25.5573	53.3029	48.0146	31.7684	47.6777	45.6748
119	CCTGTCAGTTATGTAGGCCACT	ssa-miR-192a-3p	gp1b	192.5	92	137	56	60	156	156.184	132.537	130.258	71.1612	73.3503	87.9663
120	TAAGGTGCATCTAGTGTAGTTA	ssa-miR-18a-5p	gp1b	24	19	34	15	22	44	19.4723	27.3718	32.3267	19.061	26.8951	24.811
121	AACATTCATTGCTGTCGCTGGGT	ssa-miR-181b-5p_R-1	gp1b	21	15	23	20	24	61	17.0382	21.6093	21.8681	25.4147	29.3401	34.3971
122	ACCATCGACCGTTGAGTGTACC	ssa-miR-181a-4-3p	gp1b	38.5	11	32	34	31	23	31.2368	15.8468	30.4251	43.205	37.8977	12.9694
123	ACCATCGACCGTTAAATGTACC	ssa-miR-181a-1-3p	gp1b	338.5	204	309	561.5	301	819	274.64	293.887	293.793	713.518	367.974	461.823
124	CAAAGTGCTTACAGTGCAGGTA	ssa-miR-17-5p_R-1	gp1b	278.95	102.5	230.2	193.333	136.583	271.45	226.324	147.664	218.871	245.675	166.974	153.067
125	CTGCAGTGAAGGCACTTTAAGC	ssa-miR-17-3p_R-1	gp1b	56.5	26	41.5	24	19.5	51	45.841	37.4561	39.4576	30.4976	23.8389	28.7582
126	TAGCAGCACGTAAATATTGGC	ssa-miR-16c-5p_R-1	gp1b	601.05	289.8	388.4	388.6	327.8	723.3	487.658	417.492	369.285	493.808	400.737	407.859
127	TAGCAGCACGTAAATAT	ssa-miR-16b-5p_R-5	gp1b	186.8	82.05	148.4	139.6	92.8	198.8	151.559	118.203	141.096	177.395	113.449	112.101
128	TAGCAGCGCATCATGGTTTGA	ssa-miR-15c-5p	gp1b	511	319	375	320	390	750	414.597	459.558	356.544	406.635	476.777	422.915
129	TGCGAACCATCATTTGCTGCTT	ssa-miR-15c-2-3p_L+2R-2	gp1b	36	18	18	17	18	34	29.2084	25.9312	17.1141	21.6025	22.0051	19.1721
130	TAGCAGCACATCATGTTTTGC	ssa-miR-15b-5p	gp1b	286	62	198	200	68	272	232.044	89.3185	188.255	254.147	83.1304	153.377
131	TAGCAGCACGTCATGATTTGTA	ssa-miR-15a-5p_L-2R+1_1ss18GA	gp1b	1751	509	1271	964	649	1393	1420.66	733.276	1208.45	1224.99	793.406	785.494
132	CAGACCATGAAGAGCTGCTGCT	ssa-miR-15a-3p	gp1b	47	12	29	11	12	30	38.1332	17.2874	27.5728	13.9781	14.6701	16.9166
133	TTAATGCTAATCGTGATAGGGGT	ssa-miR-155-5p	gp1b	14	27	124	25	26	16	11.3588	38.8967	117.897	31.7684	31.7851	9.02219
134	AAGTTCTGTGATACACTTAGGCT	ssa-miR-152-5p_L-1	gp1b	439	295	363	270	231.5	296	356.18	424.983	345.135	343.098	283.01	166.91
135	AAGTTCTGTGATACACTTCGACT	ssa-miR-148a-5p	gp1a	4530	3149	3371	2031	2781	4455	3675.39	4536.51	3205.1	2580.86	3399.79	2512.12
136	TGAGAACTGAATTCCAAGGGTT	ssa-miR-146d-5p	gp1b	3460	2114.25	3686.25	987.75	2699	3719.25	2807.25	3045.83	3504.83	1255.17	3299.54	2097.24
137	TCTATGGACTCAATTCTACTT	ssa-miR-146b-3p_L-1_1ss19TA	gp2a	5	2	11	5	1	3	4.05672	2.88124	10.4586	6.35368	1.22251	1.69166
138	ATCTATGGGCTCAGTTCTTCT	ssa-miR-146a-3p_R-2	gp1b	217.5	165	264.5	97	84	131.5	176.467	237.702	251.483	123.261	102.69	74.1511
139	GGTGCAGTGCTGCATCTCTGGTA	ssa-miR-143-5p_R+1	gp1b	149	105	134	58	104	235	120.89	151.265	127.405	73.7026	127.141	132.513
140	CATAAAGTAGAGAGTACTACT	ssa-miR-142b-5p_L-2R+1	gp1b	92	76	55	85	121	107	74.6437	109.487	52.2932	108.012	147.923	60.3359
141	GCCCCTTTTGTATTGTACTACT	ssa-miR-130b-5p	gp1b	211	108.5	179	190	127	329.5	171.194	156.307	170.19	241.44	155.258	185.801
142	GCCCCTTTTATATTGTCCTACT	ssa-miR-130b-2-5p_L-1	gp1a	104	39	57	75	66	145	84.3798	56.1842	54.1947	95.3051	80.6854	81.7636
143	ACTCTTTCCCTGTTGCACTACT	ssa-miR-130a-5p	gp1a	1645	630	1339	1187	919	2638	1334.66	907.591	1273.1	1508.36	1123.48	1487.53
144	CAGTGCAACAATGAAAGGGCA	ssa-miR-130a-3p	gp1b	316	66	178	152	124	275	256.385	95.0809	169.24	193.152	151.591	155.069
145	CGGGGCCGGGGCGCTGTCTGAGA	ssa-miR-128-3-5p	gp1b	25	35	34	9	8	19	20.2836	50.4217	32.3267	11.4366	9.78005	10.7138
146	CGGGGCCGGGGCACTGTCTGAGA	ssa-miR-128-2-5p	gp1b	11	10	26	15	8	36	8.92479	14.4062	24.7204	19.061	9.78005	20.2999
147	CGGGGCCGGGATGCTGTCTGAGA	ssa-miR-128-1-5p_1ss12CT	gp3a	17	16	12	5	10	13	13.7929	23.0499	11.4094	6.35368	12.2251	7.33053
148	TGGAGTGTGACAATGGTGTTTATATT	ssa-miR-122-5p_R+4_1ss22GA	gp3b	12	7.2	4.66667	13.3333	12.6667	12.3333	9.73613	10.3725	4.437	16.9431	15.4851	6.9546
149	CACCCTGTAGAACCGAATTTGT	ssa-miR-10d-5p	gp1b	39.5	8.5	70.5	4.5	12	44.5	32.0481	12.2453	67.0303	5.71831	14.6701	25.093
150	CCCGCAGTATGAGCACTTCTTTC	ssa-miR-106b-3p_R-1_1ss3TC	gp2b	1	2	3	3	9	9	0.811344	2.88124	2.85235	3.81221	11.0026	5.07498
151	TAAAGTGCTTACAGTGCAGGTA	ssa-miR-106a-5p	gp1b	76.35	29.5	52.7	46.1	32.25	84.95	61.9461	42.4983	50.1064	58.5809	39.4258	47.9022
152	CAGTTATCATGGTACCGGTGCTGT	ssa-miR-101b-5p	gp1b	162	67.5	83.5	74.5	34	129.5	131.438	97.2419	79.3905	94.6698	41.5652	73.0233
153	ACAAGCTTGATTCTATAGGTCT	ssa-miR-100a-3p	gp1b	145	66	69	78	100	124	117.645	95.0809	65.6042	99.1173	122.251	69.922
154	CTGCGCAAGCTACTGCCTTGC	ssa-let-7i-2-3p_R-1	gp1a	16	6	11	21	4	23	12.9815	8.64372	10.4586	26.6854	4.89002	12.9694
155	CTATACAACTTACTGCCTTCCT	ssa-let-7h-3p	gp1b	408.5	186.5	328.5	340.5	245	424.5	331.434	268.676	312.333	432.685	299.514	239.37
156	CTATACAGTCTATTGCCTTCCTT	ssa-let-7f-3p_R+1_2ss8AG22CT	gp2a	28	15	7	21	21	50	22.7176	21.6093	6.65549	26.6854	25.6726	28.1943
157	TAACTATACAATCTACTGTCTTT	ssa-let-7e-3p_L+3R-2	gp1b	44.8333	29.5	62	41.5	30	52	36.3753	42.4983	58.9487	52.7355	36.6752	29.3221
158	CTATACAATCTACTGTCTTTCT	ssa-let-7e-3p_1ss22CT	gp1b	201.833	112.5	220	185.5	96	232	163.756	162.07	209.173	235.721	117.361	130.822
159	TGAGGTAGTAGGTTGTATAGTTG	ssa-let-7a-5p_R+1	gp1b	13	8.33333	11	17.1667	12.4	30.8667	10.5475	12.0052	10.4586	21.8143	15.1591	17.4053
160	CTATACAGTCTATTGCCTTCCT	ssa-let-7a-4-3p	gp1b	330	160	249.5	285	203.5	486.5	267.744	230.499	237.221	362.16	248.78	274.331
161	CTATACAACATACTGTCTTTCC	ssa-let-7a-3-3p_1ss10TA	gp1b	37.0833	16.1667	37.8333	43.9167	19.5833	53.5	30.0874	23.29	35.9714	55.8064	23.9407	30.1679
162	ACCTAGCATACAATGTAGATTTCTGT	pol-miR-221-5p_R+4_1ss5GA	gp1b	602	341	300	67	206	329	488.429	491.251	285.235	85.1393	251.836	185.519
163	CGACAACAGTCTGTAGGCTGT	pol-miR-21-3p_R-1_1ss14AT	gp1b	1503	540.5	925	67	151	184	1219.45	778.655	879.476	85.1393	184.598	103.755
164	GGATATCATCATATACTGTAAGT	pol-miR-144-5p_1ss11TA	gp1b	278	27	132	144	110	249	225.554	38.8967	125.504	182.986	134.476	140.408
165	CTGTACAACCTACTGCCTTCCT	pol-let-7a-3p_R+1_1ss3AG	gp1a	207	131.333	135	290	170	457	167.948	189.201	128.356	368.513	207.826	257.696
166	AGTGTATTTGACAAGCTGAGT	ola-mir-223-p5	gp1b	24	10	14	8	11	21	19.4723	14.4062	13.311	10.1659	13.4476	11.8416
167	ACAGCAGGCACAGACAGGCAGTT	ola-mir-214-p3_1ss22AT	gp3a	15	10	25	16	24	60	12.1702	14.4062	23.7696	20.3318	29.3401	33.8332
168	TATTGCACTTGTCCCGGCCTGTAAT	ola-miR-92a_R+4	gp3a	94	64	72	94	93	221	76.2664	92.1997	68.4565	119.449	113.693	124.619
169	CAATGTTCCTGCAGTGCAAGAC	ola-miR-33_R+3_1ss7AT	gp2a	3	3	10	16	4	8	2.43403	4.32186	9.50785	20.3318	4.89002	4.51109
170	GCTCTGACTTCATTGCACTACT	ola-miR-301a-5p_R+1	gp1a	17	8	16	8	8	17	13.7929	11.525	15.2126	10.1659	9.78005	9.58607
171	TTCACAGTGGCTAAGTTCAGT	ola-miR-27d-3p_R+3	gp1b	181.833	154.917	182.833	190.667	181.167	384	147.529	223.176	173.835	242.287	221.477	216.532
172	CAGGACTTAGCACACATGTGAACA	ola-miR-27c-5p_L+1R+1_1ss12CA	gp2a	189	78	119	61	83	211	153.344	112.368	113.143	77.5148	101.468	118.98
173	AAGCTGCCAGCTGAAGAACTGC	ola-miR-22_R+1	gp2a	302.5	219	228	187.5	335.5	782	245.432	315.496	216.779	238.263	410.151	440.959
174	AGCTACATCTGGCTACTGGGTCTCC	ola-miR-222_R+6	gp3b	11	10	2	4	8	17	8.92479	14.4062	1.90157	5.08294	9.78005	9.58607
175	CAGTGTTCAGACTACCTGTTCATT	ola-miR-199a-5p_L-2R+4	gp1b	42	13	17	16	23	29	34.0765	18.7281	16.1633	20.3318	28.1176	16.3527
176	ACAGTAGTCTGCACATTGGTTTT	ola-miR-199a-3p_R+1_1ss22AT	gp2a	76	29.4	59.8	54.8	30.8	85.6	61.6622	42.3542	56.8569	69.6363	37.6532	48.2687
177	ACAGTAGTCTGCACATTGGTTAT	ola-miR-199a-3p_R+1	gp2a	101	41.8	86.2	78.4	45	118	81.9458	60.2179	81.9577	99.6256	55.0128	66.5386
178	CCTGTCAGTTATGTAGGCCACTGT	ola-miR-192-3p_R+1_1ss11CA	gp2a	22	23	19	36	12	56	17.8496	33.1343	18.0649	45.7465	14.6701	31.5777
179	TCAGTGCATTACAGAACTTTA	ola-miR-148_R+1	gp1b	1810.5	1045	2147.5	296.5	771.5	1466.5	1468.94	1505.45	2041.81	376.773	943.163	826.94
180	TCAGTTATCATGGTACCGGTGCT	ola-miR-101b-5p	gp1b	549	359.5	362.5	370.5	230	868.5	445.428	517.903	344.659	470.807	281.176	489.736
181	TCAGTTATCACTGTGCTGATGC	ola-miR-101a-5p_1ss12AT	gp1a	1066	408	730	687	675	1727	864.893	587.773	694.073	872.995	825.191	973.832
182	CTATACAGTCTACTGTCTTTCT	ola-let-7g-p3	gp1a	87	33	45	48	27	47	70.587	47.5405	42.7853	60.9953	33.0077	26.5027
183	TGAGGTAGTAGGTTGTATAGTTTTT	ola-let-7a_R+3	gp1b	14.7167	17.1167	14.9667	23.0595	22.3167	40.0333	11.9403	24.6586	14.2301	29.3025	27.2823	22.5743
184	TGAGGTAGTAGGTTGTATAGTTTT	ola-let-7a_R+2	gp1b	101.05	75.2	78.2167	120.143	89.2333	185.65	81.9863	108.335	74.3672	152.67	109.088	104.686
185	CTCGATTCTGTGGGTGG	ipu-mir-99a-p3_2ss16CG17TG	gp3b	4	24.5	3.5	1	8	4	3.24538	35.2952	3.32775	1.27074	9.78005	2.25555
186	TCCGGCTCGAAGGACCA	ipu-miR-7550_L-1	gp3a	377	131	179	325	263	874	305.877	188.721	170.19	412.989	321.519	492.837
187	TCAGTAACAAGGATTCATCCTGT	ipu-miR-459_R+1	gp1b	1291	649	507	268	709	555	1047.45	934.963	482.048	340.557	866.757	312.957
188	GATTTCCAATAATTGAGACAGT	ipu-miR-3618	gp1b	31	26	47	22	18	25	25.1517	37.4561	44.6869	27.9562	22.0051	14.0972
189	TCCAGCATCAGTGATTTTGTT	ipu-miR-338_R-1	gp1b	132.8	60	106.2	61	50.4	120.6	107.747	86.4372	100.973	77.5148	61.6143	68.0047
190	ACTGATTTCCTCTGGTGTTCA	ipu-miR-29a_R+2	gp1b	26	14	38.5	24.5	28	144	21.095	20.1687	36.6052	31.133	34.2302	81.1997
191	TGCTCAGTAGGCAGTGTAGATC	ipu-miR-222a_1ss11TG	gp1b	745	635	647.833	338.5	758.667	1348.5	604.452	914.794	615.95	430.144	927.474	760.401
192	ACCTTGGCTCTAGACTGCTTACT	ipu-miR-212	gp1a	10	10	7	7	21	35	8.11344	14.4062	6.65549	8.89515	25.6726	19.736
193	TCTCCCAATCCTTGTACCAGTGT	ipu-miR-150_R+1	gp1b	232.5	115.5	173	163	113.5	317	188.638	166.392	164.486	207.13	138.754	178.752
194	ATCTCAGGTTCGTCAGCCCATG	ipu-miR-1388_R-1	gp1b	68	52	38	98	77	122	55.1714	74.9123	36.1298	124.532	94.1329	68.7942
195	GCCCTTTTTCTGTTGTACTACT	ipu-miR-130c_R+3	gp1b	63	23	21	27	20	64	51.1147	33.1343	19.9665	34.3098	24.4501	36.0887
196	CATTATTACTTTTGGTACGCG	ipu-miR-126b	gp1b	645.25	398.333	490.5	401.75	345	944.083	523.52	573.847	466.36	510.518	421.764	532.356
197	TCCCTGAGACCCTTAACCTGTG	ipu-miR-125a	gp1b	515.25	561.75	718.5	571.393	962.75	2514.25	418.045	809.268	683.139	726.089	1176.97	1417.75
198	TGGAGTGTGACAATGGTGTTTGAAA	ipu-miR-122_R+4	gp3b	26.1667	16.0333	18.8333	16.6667	24.5	45.3333	21.2302	23.0979	17.9064	21.1789	29.9514	25.5629
199	CGATCTCGGAAGCTAAGCAGGGTCGGG	hhi-mir-7641-p3_2ss12AG17CG	gp1b	60	370	11	28	1119	59	48.6807	533.029	10.4586	35.5806	1367.98	33.2693
200	CTCACTGATCAATGAATGCAG	hhi-mir-181b-p3	gp2a	10	7.66667	7	3.33333	2.33333	8.33333	8.11344	11.0448	6.65549	4.23578	2.85251	4.69906
201	CCTAGCTTATCAGACTGGTGTTGGC	hhi-miR-21_L+2	gp3b	20.6667	7	10	9	18.1667	15.8333	16.7678	10.0843	9.50785	11.4366	22.2089	8.92821
202	TGGAAGACTAGTGATTTTGTTGT	fru-miR-7_R+2	gp1b	115.467	96.3	94.0333	64.8	96.8667	120.733	93.6832	138.732	89.4055	82.3436	118.42	68.0799
203	TTCACAGTGGCTAAGTTCTGCAC	fru-miR-27b_R+1	gp1b	20	18	22	7.5	39.5	73.5	16.2269	25.9312	20.9173	9.53051	48.289	41.4457
204	TGCCTACTGAACTGGTATCAGT	fru-miR-24-5p_L-1	gp1b	15	7	10	8	11.5	13.5	12.1702	10.0843	9.50785	10.1659	14.0588	7.61247
205	TGGCTCAGTTCAGCAGGAAC	fru-miR-24-3p_R-2	gp1b	689.183	446.967	541.35	361.083	555.467	1668.27	559.165	643.909	514.707	458.841	679.061	940.713
206	ATCACATTGCCAGGGATTACC	fru-miR-23b_R-1	gp1b	93.5	53	134	77.5	83	222.333	75.8607	76.3529	127.405	98.482	101.468	125.371
207	ATCACATTGCCAGGGATTTCCAAT	fru-miR-23a_R+2	gp1b	23	15	30	15	10	29.3333	18.6609	21.6093	28.5235	19.061	12.2251	16.5407
208	TGTCAGTTTGTCAAATACCCCA	fru-miR-223_R+1	gp1b	105	28	67.5	46.5	29.5	70	85.1912	40.3374	64.178	59.0892	36.0639	39.4721
209	TAATACTGCCTGGTAATGATGAT	fru-miR-200b_R+1	gp1b	450.667	328.333	940.533	401.333	613	1946.53	365.646	473.004	894.245	509.988	749.396	1097.62
210	TAACACTGTCTGGTAACGATG	fru-miR-200a_R-1	gp1b	1575	898.5	3167.7	1039.5	2190	5738.2	1277.87	1294.4	3011.8	1320.93	2677.29	3235.69
211	ACCATCGACCGTTGATTGTACC	fru-miR-181a-3p	gp1b	44	26	79	46.5	27	67	35.6991	37.4561	75.112	59.0892	33.0077	37.7804
212	TAGCAGCACGTAAATATTGGAG	fru-miR-16	gp1b	2073.05	920.717	1799.07	1851.1	1483.47	2492.3	1681.96	1326.4	1710.53	2352.26	1813.55	1405.37
213	CTACAGTATAGATGATGTAC	fru-miR-144_L+1R-1	gp1b	3494	484	1513	1226	1611	2734	2834.84	697.26	1438.54	1557.92	1969.46	1541.67
214	TATTGCTTGAGAATACGCGTAG	fru-miR-137_L-1R+1	gp1b	6	11	32	10	40	67	4.86807	15.8468	30.4251	12.7074	48.9002	37.7804
215	TATGGCTTTTTATTCCTATCTGA	fru-miR-135b_R+1	gp1b	8	4	10	9	12	31	6.49075	5.76248	9.50785	11.4366	14.6701	17.4805
216	TCGTACCGTGAGTAATAATGC	fru-miR-126	gp1b	2930.75	2065.5	2800.83	1600.58	1569.75	4274.75	2377.85	2975.6	2662.99	2033.92	1919.03	2410.47
217	TGGAGTGTGACAATGGTGCTTGAT	fru-miR-122_R+2_1ss19TC	gp3b	216.333	143.867	143.333	120.667	161.667	289	175.521	207.257	136.279	153.335	197.638	162.963
218	AGCAGCATTGTACAGGGCTATGA	fru-miR-103	gp1b	291.5	171	215	160	166.5	328	236.507	246.346	204.419	203.318	203.547	184.955
219	TACAGTACTATGATAACTGAAG	fru-miR-101b	gp1b	3341.5	1798	2230.5	779	1359	3699	2711.11	2590.24	2120.73	989.903	1661.39	2085.82
220	TGAGGTAGTTGTTTGTACCGTTA	fru-let-7j_R+1_2ss11TG19AC	gp1b	25.5	19.3333	24	10.5	15.5	29.5	20.6893	27.852	22.8188	13.3427	18.9488	16.6347
221	CTGCGCAAACTACTGCCTTGCT	fru-let-7i-p3_1ss9GA	gp1b	55	19	49	81	40	58	44.6239	27.3718	46.5885	102.93	48.9002	32.7054
222	TGAGGTAGTAAGTTGTGTTGTT	fru-let-7h	gp1b	3753	2251	2719	1989	2422	3946	3044.98	3242.84	2585.18	2527.49	2960.91	2225.1
223	TGAGGTAGTTGGTTGTATGGTAA	fru-let-7d_R+1_1ss22TA	gp1b	7	9.53333	6	2	1	13	5.67941	13.7339	5.70471	2.54147	1.22251	7.33053
224	TGAGGTAGTAGGTTGTATAGTTC	fru-let-7a_R+1	gp1b	32.8	25.3333	25.8	42	30.5667	77.0333	26.6121	36.4957	24.5302	53.3709	37.3679	43.4381
225	CTGTACAGCCTCCTAGCTTTCC	fru-let-7a-1-p3	gp1b	9.16667	1.66667	3.33333	8	6.66667	11.5	7.43732	2.40103	3.16928	10.1659	8.15004	6.4847
226	GGAGTTCCGCTAGTTCTGAACT	dre-mir-726-p5_1ss4AG	gp2a	9.5	8	8	3	6	5	7.70777	11.525	7.60628	3.81221	7.33503	2.81943
227	TTTAGCAATGGTAAGGGTTCT	dre-mir-451-p3_1ss6TC	gp2b	67.5	9.66667	19.3333	42.3333	17.6667	45	54.7657	13.926	18.3818	53.7945	21.5976	25.3749
228	CTGGTTTCACATGGTGGTTTAGA	dre-mir-29b-2-p5	gp1a	17	9	18	7	4	5	13.7929	12.9656	17.1141	8.89515	4.89002	2.81943
229	ATTGCCCTTTTTCTGTTGTACT	dre-mir-130c-1-p5	gp2a	13	3	7	10	5	20	10.5475	4.32186	6.65549	12.7074	6.11253	11.2777
230	AACCCGTAGATCCGAGCTTGTGA	dre-miR-99_R+1_1ss16TG	gp2a	11.8333	14	13.8333	7.16667	14.3333	42.3333	9.60091	20.1687	13.1525	9.10693	17.5226	23.8712
231	AACCCGTAGATCCGATCTTGTGA	dre-miR-99_R+1	gp2a	552.333	557	881.333	687.667	712.833	2999.33	448.133	802.425	837.958	873.842	871.443	1691.28
232	ATTAACCCGTAGATCCGAACTTGTG	dre-miR-99_L+3_1ss19TA	gp3b	36.3333	72.5	28	22	32	84.1667	29.4788	104.445	26.622	27.9562	39.1202	47.4605
233	TATTGCACTCGTCCCGGCCTCAAT	dre-miR-92b-3p_R+2_1ss22CA	gp3b	31	13.1667	19.5	36.25	22.3333	70.375	25.1517	18.9682	18.5403	46.0641	27.3026	39.6835
234	TATTGCACTCGTCCCGGCCTCCT	dre-miR-92b-3p_R+1	gp2b	365	161	265.5	204.5	192	628.5	296.141	231.94	252.433	259.865	234.721	354.403
235	TATTGCACTTGTCCCGGCCTGTT	dre-miR-92a-3p_R+1	gp2a	1601.67	921.667	1291.33	1429	1420.67	3896.33	1299.5	1327.77	1227.78	1815.88	1736.77	2197.09
236	TAAAGCTAGAGAACCGAAAGTA	dre-miR-9-7-3p	gp1a	2	8.5	3.5	3.5	8	14	1.62269	12.2453	3.32775	4.44757	9.78005	7.89441
237	TCTTTGGTTATCTAGCTGTAT	dre-miR-9-5p_R-2	gp1a	31.25	51.5	19	31.25	27.75	94.25	25.3545	74.1919	18.0649	39.7105	33.9245	53.1463
238	TAAAGCTAGAGAACCGAATGTA	dre-miR-9-4-3p	gp1a	17	9.5	7.5	7.5	18.5	25	13.7929	13.6859	7.13089	9.53051	22.6164	14.0972
239	ATAAAGCTAGATAACCGAAAGT	dre-miR-9-3p_L+1	gp1a	4.5	8.5	3.5	9.5	6.5	11	3.65105	12.2453	3.32775	12.072	7.94629	6.20275
240	GTTATTTTAGGTTTAGATTTT	dre-miR-737-5p_2ss4TA15TA	gp2a	8	13	10	12	10	18	6.49075	18.7281	9.50785	15.2488	12.2251	10.15
241	AATGACACGTTTTCTCCCGGATTGCT	dre-miR-731_R+2_1ss23CT	gp2b	1	1	4	6.5	9	9	0.811344	1.44062	3.80314	8.25978	11.0026	5.07498
242	TAAAGGGAATTTGCGACTGTT	dre-miR-724_L-1	gp1a	44	12	30	20	31	59	35.6991	17.2874	28.5235	25.4147	37.8977	33.2693
243	TTAAGACTTGCAGTGATGTTT	dre-miR-499-5p_R-1	gp1a	157	54	120	67	98	382	127.381	77.7935	114.094	85.1393	119.806	215.405
244	AACATCACTTTAAGTCTGTGCT	dre-miR-499-3p	gp1a	7	4	4	1	3	21	5.67941	5.76248	3.80314	1.27074	3.66752	11.8416
245	TGACATCATATGTACGGCTGCT	dre-miR-489_L-2R+1	gp1a	1	1	8	3	9	13	0.811344	1.44062	7.60628	3.81221	11.0026	7.33053
246	ATAGCTCTTTGAATGGTACTGC	dre-miR-458-3p	gp1a	221	185	422	197	297	867	179.307	266.515	401.231	250.335	363.084	488.89
247	CAGGCTGGTTAGATGGTTGTCT	dre-miR-456_1ss22AT	gp1a	467	426	439	269	354	739	378.898	613.704	417.395	341.828	432.767	416.712
248	TATGTGCCCTTGGACTACATC	dre-miR-455-5p_R-1	gp1a	988	667	993	732	817	1621	801.608	960.894	944.129	930.178	998.787	914.06
249	TGCAGTCCATGGGCATATACAC	dre-miR-455-3p_L-1	gp1a	198	67	128	134	108	319	160.646	96.5216	121.7	170.279	132.031	179.88
250	TAACCGTTACCATTACTGA	dre-miR-451_R-3_1ss1AT	gp2a	171	31	152	102	105	419	138.74	44.6592	144.519	129.615	128.363	236.269
251	AAACCGTTACCATTACTGAGT	dre-miR-451_R-1	gp2b	5650.53	705.833	2370.27	3761.52	2198.73	6721.93	4584.53	1016.84	2253.61	4779.89	2687.96	3790.41
252	AAACCGTTACCATTACTGCGTTAA	dre-miR-451_R+2_1ss19AC	gp3b	19	7	3	10	6	29	15.4155	10.0843	2.85235	12.7074	7.33503	16.3527
253	TAATACTGTCTGGTAATGCCGT	dre-miR-429a	gp2a	32	16	55	32	30	72	25.963	23.0499	52.2932	40.6635	36.6752	40.5998
254	TTTGTTCGTTCGGCTCGCGTTA	dre-miR-375	gp1a	197	61	119	87	77	244	159.835	87.8778	113.143	110.554	94.1329	137.588
255	TAATGCCCCTAAAAATCCTTAT	dre-miR-365	gp1a	35	15	43.5	16.5	40	93	28.3971	21.6093	41.3591	20.9671	48.9002	52.4415
256	TGGCAGTGTCTTAGCTGGTTGT	dre-miR-34a	gp1a	16	26	5	3	52	31	12.9815	37.4561	4.75392	3.81221	63.5703	17.4805
257	CTTTCAGTCGGATGTTTGCAGC	dre-miR-30e-3p	gp1a	3620	2291	2990	2807	3120	7270	2937.07	3300.46	2842.85	3566.95	3814.22	4099.46
258	CTGTAAACATCCCCGACTGGA	dre-miR-30d_L+1R-2	gp2a	38	12	31	22	20	56	30.8311	17.2874	29.4743	27.9562	24.4501	31.5777
259	CTGTAAACATCCTACACTCTCAGC	dre-miR-30c-5p_L+1R+1	gp2a	15.5	4	11	15.75	7	21.75	12.5758	5.76248	10.4586	20.0141	8.55754	12.2645
260	GCTTTGACAATGTTGCACTACT	dre-miR-301c-5p_R+1_2ss4CT9GA	gp1a	162	81	63	70	67	86	131.438	116.69	59.8994	88.9515	81.9079	48.4943
261	CAGTGCAATAGTATTGTCATAGC	dre-miR-301c-3p_R+1	gp1a	131.5	34.5	57	43.5	48.5	56	106.692	49.7014	54.1947	55.277	59.2915	31.5777
262	CAGTGCAATAGTATTGTCAAAGC	dre-miR-301a_R+1	gp1a	101.5	30.5	57	32.5	39.5	47	82.3514	43.9389	54.1947	41.2989	48.289	26.5027
263	TAGCACCATTTGAAATCAGTGT	dre-miR-29b	gp1a	1014	345	952	369	170	682	822.703	497.014	905.147	468.901	207.826	384.571
264	AGAGCTTAGCTGATTGGTGAAC	dre-miR-27b-5p_R-1	gp1a	14	16	25	14	32	79	11.3588	23.0499	23.7696	17.7903	39.1202	44.547
265	ATTCAAGTAATCCAGGATAGGT	dre-miR-26b_L+1R-1	gp2a	64.6667	30.3333	51	37.8333	30	86	52.4669	43.6988	48.49	48.0761	36.6752	48.4943
266	TTCAAGTAATCCAGGATAGGCTTT	dre-miR-26a-5p_R+2	gp2a	79.6667	50.8333	69	71.3333	64	161.5	64.6371	73.2315	65.6042	90.6458	78.2404	91.0677
267	AGGCGGAGACTTGGGCAATTGCC	dre-miR-25-5p_2ss18GA19CT	gp1a	16	11	5	10	18	44	12.9815	15.8468	4.75392	12.7074	22.0051	24.811
268	CATTGCACTTGTCTCGGTCTGA	dre-miR-25-3p	gp1a	2161	979	1383	1345	1217	2958	1753.32	1410.37	1314.94	1709.14	1487.79	1667.98
269	GCTCAGTTCAGCAGGAACAGTT	dre-miR-24_L-2R+2	gp2a	9.5	8.66667	8	4.66667	4	16.8333	7.70777	12.4854	7.60628	5.9301	4.89002	9.49209
270	ATCACATTGCCAGGGATTTCC	dre-miR-23a-3p_R-1	gp1a	1736	865	1605.5	1405.5	1015.5	2908.5	1408.49	1246.14	1526.49	1786.02	1241.45	1640.06
271	CGTTCTTCACTGGCTAGCTTT	dre-miR-22b-5p_R-1	gp1a	84.5	51	75	115	53	175	68.5586	73.4716	71.3089	146.135	64.7928	98.6802
272	AAGCTGCCAGTTGAAGAGCTGT	dre-miR-22b-3p	gp1a	199	97	112	117.5	89.5	207.5	161.458	139.74	106.488	149.311	109.414	117.006
273	AGTTCTTCACTGGCAAGCTTT	dre-miR-22a-5p_R-1	gp1a	2102.5	1450	1970	1853	1854	5729	1705.85	2088.9	1873.05	2354.67	2266.53	3230.51
274	AGCTACATCTGATTACTGGGTC	dre-miR-222b_R-1_1ss13AT	gp2b	7.5	3.5	6	8.5	9.5	14	6.08508	5.04217	5.70471	10.8012	11.6138	7.89441
275	TAGCTTATCAGACTGGTGTTGGA	dre-miR-21_1ss23CA	gp2a	200.667	118.333	291.667	143.667	141.667	418.833	162.81	170.473	277.312	182.562	173.188	236.175
276	TTGTGCTTGATCTAACCATGTGT	dre-miR-218a_R+1	gp1a	53.5	40.5	47.5	27	36.5	64.5	43.4069	58.3451	45.1623	34.3098	44.6215	36.3707
277	AAGGTCCAACCTCACATGTCCT	dre-miR-2188-5p_R+1	gp1a	4138	399	1044	2420	1417	4128	3357.34	574.807	992.619	3075.18	1732.29	2327.72
278	GCTGTGTGAGGTCGGACCTATC	dre-miR-2188-3p_L+1_2ss13TC14AG	gp1a	224	61	124	173	200	377	181.741	87.8778	117.897	219.837	244.501	212.585
279	AACAGTAAGAGTTTATGTGC	dre-miR-2184_R-1	gp2a	8	7	7	4	6	12	6.49075	10.0843	6.65549	5.08294	7.33503	6.76664
280	TACTGCATCAGGAACTGATTGGA	dre-miR-217_R+1	gp1a	88	9	5	18	8	23	71.3983	12.9656	4.75392	22.8732	9.78005	12.9694
281	TAATCTCTGCAGGCAACTGTGA	dre-miR-216b	gp1a	211	14	22	31	13	55	171.194	20.1687	20.9173	39.3928	15.8926	31.0138
282	AGCCACTGACTAACGTACATTG	dre-miR-210-5p_1ss16CT	gp1a	815	198	501	470	250	607	661.246	285.243	476.343	597.245	305.626	342.279
283	CTGTGCGTGTGACAGCGGCT	dre-miR-210-3p_R-2	gp1a	745	231	439	250	196	545	604.452	332.783	417.395	317.684	239.611	307.318
284	GTGAAATGTTTAGGACCACTCGA	dre-miR-203a-3p_R+1_1ss21TC	gp2a	20.6	8	32.9	15.8	9	36.8	16.7137	11.525	31.2808	20.0776	11.0026	20.751
285	GTGAAATGTTTAGGACCACTTGT	dre-miR-203a-3p_R+1	gp2a	20.85	8	33.4	15.8	9	36.3	16.9165	11.525	31.7562	20.0776	11.0026	20.4691
286	TAATACTGCCGGGTAATGATGGA	dre-miR-200c-3p_R+1_2ss11TG22CG	gp3b	10	10	0	2	0	2	8.11344	14.4062	0.001	2.54147	0.001	1.12777
287	TGTGCAAACCCAAGCAAAACTGA	dre-miR-19d-3p_1ss13TA	gp2a	180.5	70	154.5	161.5	76	136.5	146.448	100.843	146.896	205.224	92.9104	76.9705
288	TGTGCAAATCCATGCAAAACTCT	dre-miR-19b-3p_2ss22GC23AT	gp2a	135.5	89	167.5	96.5	102	174.5	109.937	128.215	159.256	122.626	124.696	98.3982
289	TTGTGCAAATCTATGCAAAACT	dre-miR-19a-3p_L+1R-2	gp1a	845	407	640	457	381	715	685.586	586.332	608.502	580.726	465.775	403.179
290	TAGGTAGTTTCAAGTTGTTGG	dre-miR-196b_R-1	gp1a	332.333	48.6667	199	91.3333	197.667	10.3333	269.637	70.1102	189.206	116.06	241.649	5.82683
291	TGTAACAGCATCTCCATATGGA	dre-miR-194a_R+1_2ss11AT18GA	gp2a	23.5	5.33333	17	16.3333	9.75	33.5	19.0666	7.68331	16.1633	20.7553	11.9194	18.8902
292	AACTGGCCCTCAAAGTCCCGCT	dre-miR-193b-3p_1ss10GT	gp1a	13	7	3	0	2	11	10.5475	10.0843	2.85235	0.001	2.44501	6.20275
293	CATGACCTATGAATTGACAGCCA	dre-miR-192_L+1R+1	gp2a	38	44	45	13	37	49	30.8311	63.3873	42.7853	16.5196	45.2327	27.6304
294	TGATATGTTTGATATATTAGGTT	dre-miR-190a_R+1	gp1a	79	29	65	44	28	58	64.0962	41.778	61.801	55.9123	34.2302	32.7054
295	TAAGGTGCATCTAGTGCAGATA	dre-miR-18b-5p_1ss11TC	gp1a	134	53	99	53	51	80	108.72	76.3529	94.1277	67.349	62.3478	45.1109
296	TCGTGTCTTGTGTTGCAGCCAGT	dre-miR-187_R+3	gp1a	16	4	13	22	10	26	12.9815	5.76248	12.3602	27.9562	12.2251	14.6611
297	TATGGCACTGGTAGAATTCACT	dre-miR-183-5p_R-1	gp1a	31	9	16	14	23	33	25.1517	12.9656	15.2126	17.7903	28.1176	18.6083
298	TTTGGCAATGGTAGAACTCACA	dre-miR-182-5p	gp1a	17	13	3	10	8	15	13.7929	18.7281	2.85235	12.7074	9.78005	8.4583
299	ACCATCGACCGTTGACTGTGCCT	dre-miR-181a-2-3p_R+1_1ss20AG	gp1a	137	120	138	97	103	231	111.154	172.874	131.208	123.261	125.918	130.258
300	CCAAATCATGATGTGCTGTCACT	dre-miR-15b-3p_L+1_1ss3GA	gp2a	34	19	54	19	38	68	27.5857	27.3718	51.3424	24.144	46.4552	38.3443
301	TAGCAGCACAGAATGGTTTGTGA	dre-miR-15a-5p_R+1	gp2a	28	18	29	26.5	19	37.5	22.7176	25.9312	27.5728	33.6745	23.2276	21.1458
302	TTGCATAGTCACAAAAGTGATC	dre-miR-153a-3p	gp1a	100	13	106	7	31	38	81.1344	18.7281	100.783	8.89515	37.8977	21.4277
303	TTGAGAACTGAATTCCAAGGGTT	dre-miR-146b_L+1_1ss23GT	gp2a	395.5	259.5	557.5	112.5	323	506.25	320.887	373.841	530.063	142.958	394.869	285.468
304	CTGAGAACTGAATTCCATAGATGG	dre-miR-146a_L+1	gp2a	27.25	13.75	19.25	4.5	14.25	14.25	22.1091	19.8085	18.3026	5.71831	17.4207	8.03539
305	ATTCCTGGAAATACTGTTCTTT	dre-miR-145-3p_L-2R+2	gp2a	23	22	24.5	21	16	39	18.6609	31.6936	23.2942	26.6854	19.5601	21.9916
306	CATAAAGTAGAAAGCACTACT	dre-miR-142a-5p	gp1a	1477	1070	1230	992	1526	2007	1198.36	1541.46	1169.47	1260.57	1865.54	1131.72
307	TGTAGTGTTTCCTACTTTATGG	dre-miR-142a-3p_R-1	gp1a	383	178	259	207	225	264	310.745	256.43	246.253	263.042	275.064	148.866
308	CAGTGGTTTTACCCTATGGTAGT	dre-miR-140-5p_R+1	gp1a	262	127	210	205	133	239	212.572	182.959	199.665	260.501	162.593	134.769
309	ACCACAGGGTAGAACCACGGAC	dre-miR-140-3p_L-1	gp1a	835	460	611	468	467	1203	677.472	662.685	580.93	594.704	570.91	678.356
310	TCTACAGTGCATGTGTCTCCAGT	dre-miR-139-5p_R+5	gp1a	142	56	101	149	55	202	115.211	80.6747	96.0293	189.34	67.2378	113.905
311	TGGACTGTCCAACCTGAGAAT	dre-miR-1388-5p_R-1_1ss1AT	gp2b	292	191.5	132.5	204	337.5	445	236.913	275.879	125.979	259.23	412.596	250.93
312	AGGACTGTCCAACTTGAGAAT	dre-miR-1388-5p_R-1_1ss14CT	gp2a	108	113	67	113	186	215	87.6252	162.79	63.7026	143.593	227.386	121.236
313	AGCTGGTGTTGTGAATCAGGCCG	dre-miR-138-5p_R+1	gp1a	18	5	7	6	7	12	14.6042	7.2031	6.65549	7.62441	8.55754	6.76664
314	TATGGCTTTCTATTCCTATGTGA	dre-miR-135c_R+1	gp1a	395	168	504	407	323	1102	320.481	242.024	479.196	517.189	394.869	621.403
315	TATGGCTTTTTATTCCTACGTGA	dre-miR-135a_1ss19TC	gp2a	66.5	14.5	35	20.5	29.5	42	53.9544	20.889	33.2775	26.0501	36.0639	23.6832
316	CAGTGCAACAATGAAAGGGCAT	dre-miR-130b_1ss9TC	gp1a	328	90	222	209	109	226	266.121	129.656	211.074	265.584	133.253	127.438
317	CAGTGCAATGTTAAAAGGGCT	dre-miR-130a_R-1_1ss21AT	gp1a	533	224	347	295	214	438	432.447	322.699	329.922	374.867	261.616	246.982
318	AAGCCCTTACCCCAAAAAGCAT	dre-miR-129-3p	gp1a	8	5	4	12	9.5	14	6.49075	7.2031	3.80314	15.2488	11.6138	7.89441
319	TCACAGTGAACCGGTCTCTTTTT	dre-miR-128-3p_R+1	gp2a	40.3333	23.6667	44.6667	39.3333	25.6667	92.6667	32.7242	34.0947	42.4684	49.9822	31.3776	52.2535
320	ACGGGTTAGGCTCTCGGGAGCT	dre-miR-125b-2-3p_L+1_2ss8GA11TC	gp2a	221.333	132.833	102.5	101.333	195.667	364.667	179.578	191.362	97.4554	128.768	239.204	205.631
321	TAAGGCACGCGGTGAATGCC	dre-miR-124-3p_R-2	gp1a	31.5	12.5	28.5	18	14	66	25.5573	18.0078	27.0974	22.8732	17.1151	37.2165
322	TACCCTGTAGAACCGAATTTGT	dre-miR-10b-5p_R-1	gp1a	277.833	127.833	241	81.1667	361.833	501.333	225.418	184.159	229.139	103.141	442.343	282.695
323	CTACCCTGTAGATCCGGATTTGT	dre-miR-10a-5p_L+1_1ss17AG	gp2a	12.4	12.15	3.5	3	13.1	10.9	10.0607	17.5035	3.32775	3.81221	16.0148	6.14637
324	AGCTTCTTTACAGTGTTGCCT	dre-miR-107a-5p_R-2_1ss19TC	gp1a	40	23	10	22	13	28	32.4538	33.1343	9.50785	27.9562	15.8926	15.7888
325	AGCAGCATTGTACAGGGCTATC	dre-miR-107a-3p_R-1	gp1a	1161	760	857	1244	736	1554	941.971	1094.87	814.823	1580.79	899.764	876.28
326	TACAGTACTGTGATAACTGAAG	dre-miR-101a	gp1a	2004	567	1448	846	981	2550	1625.93	816.832	1376.74	1075.04	1199.28	1437.91
327	CAAGCTCGTGTCTATAGGTATG	dre-miR-100-2-3p	gp1a	48	36	18	25	35	77	38.9445	51.8623	17.1141	31.7684	42.7877	43.4193
328	TGGAATGTAAAGAAGTATGTAT	dre-miR-1	gp1a	47	53	48	15	40	115	38.1332	76.3529	45.6377	19.061	48.9002	64.847
329	TGAGGTAGTAGTTTGTGCTGTT	dre-let-7i	gp1a	1771.35	2069.23	3128.4	2377.05	2539.82	3142.33	1437.17	2980.98	2974.44	3020.6	3104.94	1771.92
330	TGAGGTAGTTGGTTGTATGGTT	dre-let-7d-5p	gp1a	466.683	356.433	439.533	336.133	410.567	1209.63	378.641	513.485	417.902	427.136	501.92	682.096
331	TGAGGTAGTAGGTTGTATCGTT	dre-let-7c-5p_1ss19GC	gp1a	2395.62	1638.67	2004.18	1941.43	2211.72	5359.38	1943.67	2360.7	1905.55	2467.05	2703.84	3022.08
332	TGAGGTAGTAGGTTGTGTGGTT	dre-let-7b	gp1a	2350.7	1590.17	1750.35	2566.85	2270.22	5426.97	1907.23	2290.83	1664.21	3261.79	2775.35	3060.19
333	TGAGGTAGTAGATTGTATAGTT	dre-let-7a_1ss12GA	gp2a	36.5833	36.7	13.75	16	10.5	35.0833	29.6817	52.8708	13.0733	20.3318	12.8363	19.783
334	CTATACAACCTCCTAGCTTTCC	dre-let-7a-2-p3_1ss3GA	gp1a	75	35	24	66	72	166	60.8508	50.4217	22.8188	83.8685	88.0204	93.6052
335	TAGCAGCACATCATTACTGG	ccr-mir-457a-p5_2ss14AT17TC	gp2a	12	10	5	11	8	25	9.73613	14.4062	4.75392	13.9781	9.78005	14.0972
336	TAGTGCAATATTGCTTATAGGGT	ccr-miR-454b_R+2	gp1b	1458	423	807	572	458	878	1182.94	609.382	767.283	726.86	559.908	495.093
337	TTCACAGTGGTTAAGTTCTGCAAT	ccr-miR-27c-3p_R+2_1ss22CA	gp3a	8	7	12	6	8	18	6.49075	10.0843	11.4094	7.62441	9.78005	10.15
338	TTCACAGTGGCTAAGTTCCGC	ccr-miR-27a	gp1b	201.5	164.25	323.167	132.5	171.5	494.833	163.486	236.622	307.262	168.372	209.66	279.03
339	ACTGCAGTGTGAGCACTTGAAA	ccr-miR-20a-3p_R-1_1ss22GA	gp1b	30.5	15	22.5	25.5	10	45.5	24.746	21.6093	21.3927	32.4037	12.2251	25.6568
340	TAGCAGCACAGAATGGTTTGT	ccr-miR-15a	gp1b	355.167	210.167	360.667	327.5	222.5	411.333	288.162	302.77	342.916	416.166	272.008	231.945
341	CAGTGCAATATTAAAAGGGC	ccr-miR-130c_R-2	gp1b	213.75	46	121.5	97.5	75.25	172.25	173.425	66.2685	115.52	123.897	91.9936	97.1295
342	TCACAGTGAACCGGTCTCTTT	ccr-miR-128	gp1b	1999	1131.33	2200.17	1503.33	1003.67	3412.5	1621.88	1629.82	2091.89	1910.34	1226.99	1924.26
343	TTGTCTGAGGGTCGCTT	PC-5p-9821_48	gp4a	23	54	2	2	6	9	18.6609	77.7935	1.90157	2.54147	7.33503	5.07498
344	TGGAGTGTGACATGGTGTTT	PC-5p-8801_56	gp4a	26	10	9	4	5	15	21.095	14.4062	8.55706	5.08294	6.11253	8.4583
345	TATTAGGCTAATGTATTCCAAGT	PC-5p-7687_67	gp4a	21	10	5	8	12	17	17.0382	14.4062	4.75392	10.1659	14.6701	9.58607
346	TTGAACAAGACTGAATGCTACT	PC-5p-7435_71	gp4a	4	14	14	7	14	18	3.24538	20.1687	13.311	8.89515	17.1151	10.15
347	AGAGAGAGACATTGCTGACT	PC-5p-7305_73	gp4a	45	3	56	1	4	11	36.5105	4.32186	53.2439	1.27074	4.89002	6.20275
348	TCTAGTAGCTGGTTCC	PC-5p-7267_73	gp4a	4	73	1	10	35	8	3.24538	105.165	0.950785	12.7074	42.7877	4.51109
349	ACCAAACTGACATGCTCCGTGT	PC-5p-6442_86	gp4a	12	18	10	21	9	22	9.73613	25.9312	9.50785	26.6854	11.0026	12.4055
350	TGTCCAATGATTAGAACTCTATT	PC-5p-6210_90	gp4a	40	138	27	23	25	48	32.4538	198.806	25.6712	29.2269	30.5626	27.0666
351	ATACCTATAGACACGAGCTTGT	PC-5p-5872_97	gp4a	12	11	22	20	18	29	9.73613	15.8468	20.9173	25.4147	22.0051	16.3527
352	TTGGCAATAACTCCAATGTGAT	PC-5p-5598_103	gp4a	49	13	20	13	13	34	39.7559	18.7281	19.0157	16.5196	15.8926	19.1721
353	ACCGGCTGGAACGTCAACTGCGCC	PC-5p-5458_106	gp4a	122	0	29	0	0	216	98.984	0.001	27.5728	0.001	0.001	121.8
354	ATAGCACTCTTGATGATCAACT	PC-5p-5035_118	gp4a	65	0	29	11.5	20	32	52.7374	0.001	27.5728	14.6135	24.4501	18.0444
355	AAACCGTTACCATTACTGAGTTTTAGC	PC-5p-4838_125	gp4a	36	7.5	34.5	51.5	29.5	77	29.2084	10.8047	32.8021	65.4429	36.0639	43.4193
356	CGGCGGCGTCCGGTGAGCT	PC-5p-47450_6	gp4a	2	8	0	1	6	1	1.62269	11.525	0.001	1.27074	7.33503	0.563887
357	ACACCAACTGTTCCAATACAAT	PC-5p-3426_195	gp4a	28	36	37	39	45	63	22.7176	51.8623	35.179	49.5587	55.0128	35.5249
358	AAGGAAAATAAACAAGGAAGCT	PC-5p-3375_199	gp4a	55	47	29	22	35	69	44.6239	67.7091	27.5728	27.9562	42.7877	38.9082
359	TTGTTAATGTTAATGAACACGT	PC-5p-32652_9	gp4a	19	1	5	0	0	3	15.4155	1.44062	4.75392	0.001	0.001	1.69166
360	TTGGAGGATTGAGAAGGTGTAGCAGCTT	PC-5p-3108_221	gp4a	63	34	63	33	65	108	51.1147	48.9811	59.8994	41.9343	79.4629	60.8998
361	AAGAGCCCGGATAGCTCAGTCGGTAGAGCATC	PC-5p-26473_12	gp4a	10	8	13	3	2	4	8.11344	11.525	12.3602	3.81221	2.44501	2.25555
362	CTCCTTCTAAAAGCACTTGCTTT	PC-5p-22344_16	gp4a	5	11	11	0	1	6	4.05672	15.8468	10.4586	0.001	1.22251	3.38332
363	TCCATATTCCCTACACAGAGCGC	PC-5p-20913_17	gp4a	1	2	1	9	7	15	0.811344	2.88124	0.950785	11.4366	8.55754	8.4583
364	GAGTAAATGGAAAGGTCTGA	PC-5p-1980_394	gp4a	143	187	108	70	182	113	116.022	269.396	102.685	88.9515	222.496	63.7192
365	TTTGAGTTGTGTTCAGGGCCT	PC-5p-19056_20	gp4a	23	13	65	18	7	15	18.6609	18.7281	61.801	22.8732	8.55754	8.4583
366	TAGCAGCACATCATTACTGGTA	PC-5p-1827_437	gp4a	139	61	132	127	65	212	112.777	87.8778	125.504	161.383	79.4629	119.544
367	TCTTCCCTATGTAGTTTAGTAT	PC-5p-16523_24	gp4a	6	11	4	6	4	6	4.86807	15.8468	3.80314	7.62441	4.89002	3.38332
368	TGGAGTGTGACAATGGAAA	PC-5p-1634_500	gp4a	314	93	153	53	108	276	254.762	133.978	145.47	67.349	132.031	155.633
369	TGCCTTACGTAATGCCTTACT	PC-5p-15351_26	gp4a	2	0	8	1	1	19	1.62269	0.001	7.60628	1.27074	1.22251	10.7138
370	CGCAGCCGTAGACTACATATGT	PC-5p-13320_32	gp4a	11	8	8	3	13	12	8.92479	11.525	7.60628	3.81221	15.8926	6.76664
371	CACGATCCTTCTGACTTTTTGGGT	PC-5p-12936_33	gp4a	7	90	2	16	33	24	5.67941	129.656	1.90157	20.3318	40.3427	13.5333
372	TGTTAAATGTGGTATTGTAGAATCT	PC-5p-12741_34	gp4a	21	23	17.5	24.5	0	7.5	17.0382	33.1343	16.6387	31.133	0.001	4.22915
373	AGATATGACGTGTATAGAATGGT	PC-5p-12555_35	gp4a	16	11	6	7	15	20	12.9815	15.8468	5.70471	8.89515	18.3376	11.2777
374	GTTACAGTAGGTGCGAGACACT	PC-5p-12280_35	gp4a	4	3	16	6	3	14	3.24538	4.32186	15.2126	7.62441	3.66752	7.89441
375	TGCAGATGATGAGTTATGAGAATATCT	PC-5p-12014_37	gp4a	7	39	8	5	10	5	5.67941	56.1842	7.60628	6.35368	12.2251	2.81943
376	TACCCTTGGTACAGTACTGAAT	PC-5p-11945_37	gp4a	7	47	38	1	0	7	5.67941	67.7091	36.1298	1.27074	0.001	3.94721
377	GGTGATGACGCGATGTGATTTCTGCC	PC-5p-11935_37	gp4a	9	24	9	16	24	13	7.3021	34.5749	8.55706	20.3318	29.3401	7.33053
378	CGTGGTGAGGTAGTAGGTTGTATAGTT	PC-5p-11337_40	gp4a	9	8	3	9	11	23	7.3021	11.525	2.85235	11.4366	13.4476	12.9694
379	TACGGTATCTCACGGACTCTT	PC-5p-11146_41	gp4a	16	5	4	8	10	5	12.9815	7.2031	3.80314	10.1659	12.2251	2.81943
380	AGACCATGAAGAGCTGCTGCTA	PC-3p-9866_48	gp4a	22	8	14	18	15	25	17.8496	11.525	13.311	22.8732	18.3376	14.0972
381	TAAGTTAGAGCTTGGCCGGAAC	PC-3p-9095_53	gp4a	25	21	19	7	15	12	20.2836	30.253	18.0649	8.89515	18.3376	6.76664
382	TTTGTCTATACTGTACTGTACT	PC-3p-8220_61	gp4a	7	0	0	11	0	43	5.67941	0.001	0.001	13.9781	0.001	24.2471
383	GTTGTGGGACCTTTGGTGCTA	PC-3p-6962_78	gp4a	34	28	33	25	33	49	27.5857	40.3374	31.3759	31.7684	40.3427	27.6304
384	AATCAGTGATGGGATAACT	PC-3p-6184_90	gp4a	20	17	18	6	15	30	16.2269	24.4905	17.1141	7.62441	18.3376	16.9166
385	GCTGTGTGAGGTCGGACCTATCT	PC-3p-5110_115	gp4a	28	5	20	18	29	53	22.7176	7.2031	19.0157	22.8732	35.4527	29.886
386	CAGGGTTCAAGTCCCTGTTCGGGCGCCA	PC-3p-4500_138	gp4a	419	8	19	6	24	13	339.953	11.525	18.0649	7.62441	29.3401	7.33053
387	CAATGTTCCTGCAGTGCAAGAT	PC-3p-4390_142	gp4a	57	22	40	98	34	49	46.2466	31.6936	38.0314	124.532	41.5652	27.6304
388	TTAGCCTGCCATGTTGTGAATC	PC-3p-4337_144	gp4a	117	0	92	0	0	0	94.9273	0.001	87.4722	0.001	0.001	0.001
389	TTTTAGCAATGGTAAGGGTTCT	PC-3p-4072_155	gp4a	39.5	2	14.5	30.5	12.5	30	32.0481	2.88124	13.7864	38.7574	15.2813	16.9166
390	TATACCGTTGCATGAATCCCA	PC-3p-3726_174	gp4a	17	13.5	11	11.5	11.5	25.5	13.7929	19.4484	10.4586	14.6135	14.0588	14.3791
391	TATTGAAAGTCAGCCCT	PC-3p-33481_9	gp4a	5	8	0	1	4	1	4.05672	11.525	0.001	1.27074	4.89002	0.563887
392	AAGACACTGTAAAACTAGG	PC-3p-2861_245	gp4a	89	19	126	8	17	26	72.2096	27.3718	119.799	10.1659	20.7826	14.6611
393	ATATCCGCAGCAGGTCTCCAAGGTGAACAGC	PC-3p-28179_11	gp4a	10	36	2	10	11	14	8.11344	51.8623	1.90157	12.7074	13.4476	7.89441
394	TCATTCCATTCCATTGATTCCG	PC-3p-2728_260	gp4a	160	89	250	110	96	183	129.815	128.215	237.696	139.781	117.361	103.191
395	AAGTCGGCACAAACATATCTGT	PC-3p-2630_272	gp4a	48.5	14	119.5	27.5	36	88.5	39.3502	20.1687	113.619	34.9452	44.0102	49.904
396	CGAAGCTACCATCTGTGGG	PC-3p-25515_13	gp4a	3	10	1	4	24	9	2.43403	14.4062	0.950785	5.08294	29.3401	5.07498
397	CGTTCCCGTGGTCGCTT	PC-3p-23879_14	gp4a	4	7	3	15	10	7	3.24538	10.0843	2.85235	19.061	12.2251	3.94721
398	CTGTACAAGCCACTGCCTTGCT	PC-3p-2358_312	gp4a	177	43	81	62	31	91	143.608	61.9467	77.0136	78.7856	37.8977	51.3137
399	CAATGTGTCTGCAGTGCAGTAT	PC-3p-2187_348	gp4a	34	16.5	49	42	25.5	69.5	27.5857	23.7702	46.5885	53.3709	31.1739	39.1901
400	TCTATGGATTCAGTTCTTCTT	PC-3p-20474_18	gp4a	7	1	16	5	2	7	5.67941	1.44062	15.2126	6.35368	2.44501	3.94721
401	CTGTGTGCACAATCCTGGGCCTGCATA	PC-3p-20448_18	gp4a	30	12	41	6	8	6	24.3403	17.2874	38.9822	7.62441	9.78005	3.38332
402	GTTCTATACTGGTCATCTCTCT	PC-3p-1915_413	gp4a	112	58	87	72	51	106	90.8706	83.556	82.7183	91.4929	62.3478	59.772
403	CAACCATTTACAAGTCGGGAATT	PC-3p-18356_21	gp4a	20	0	14	1	0	3	16.2269	0.001	13.311	1.27074	0.001	1.69166
404	TATAGAATACTGTAGTATGTAC	PC-3p-1796_444	gp4a	106	97	84	48	96	145	86.0025	139.74	79.8659	60.9953	117.361	81.7636
405	CACCGGCGAACTGAGAGCG	PC-3p-15192_27	gp4a	14	46	2	12	20	14	11.3588	66.2685	1.90157	15.2488	24.4501	7.89441
406	TAATGATTACACCCAACTGTTGG	PC-3p-15035_27	gp4a	9	7	7	1	1	2	7.3021	10.0843	6.65549	1.27074	1.22251	1.12777
407	TGCCGCACCGCACACAGAACAGT	PC-3p-14284_29	gp4a	12	5	8	9	10	11	9.73613	7.2031	7.60628	11.4366	12.2251	6.20275
408	TCCCTCAGGATAGCTGGCGCTCGAAGTCT	PC-3p-14213_29	gp4a	42	286	28	59	119	121	34.0765	412.017	26.622	74.9734	145.478	68.2303
409	GTGGACTAAAAAGGGAATAGGT	PC-3p-12945_33	gp4a	13	2	5	7	4	9	10.5475	2.88124	4.75392	8.89515	4.89002	5.07498
410	CGTAGTTGGATCTCGGGATCGAGCT	PC-3p-11850_37	gp4a	48	22	19	19	19	6	38.9445	31.6936	18.0649	24.144	23.2276	3.38332
411	TTCTGGTCAAACTTAGTGCACA	PC-3p-11020_41	gp4a	15.5	10	6	6.5	3.5	14	12.5758	14.4062	5.70471	8.25978	4.27877	7.89441
412	ACTATATATGGAGTAGGCTGTC	PC-3p-10256_45	gp4a	23	11	15	13	6	11	18.6609	15.8468	14.2618	16.5196	7.33503	6.20275
413	TTTCAGTAGGGTGTTTGCTGCT	PC-3p-10240_46	gp4a	4	10	12	9	5	22	3.24538	14.4062	11.4094	11.4366	6.11253	12.4055
The number of reads in the following reported miRNAs is less than 10.
414	GTGGTATTGCACTCGTCCCGGCCT	tni-mir-92-1-p3_1ss14TC	gp3b	0	0	0	0.666667	0.5	0.291667	0.001	0.001	0.001	0.847157	0.611253	0.164467
415	GCAGTCCATGGGCATATACACCAT	tni-mir-455-p3_2ss22TC23TA	gp3b	0	0	0	0	0	1	0.001	0.001	0.001	0.001	0.001	0.563887
416	CACCAAAAGAGGACT	tni-mir-29a-2-p5_1ss11TG	gp3b	0	0	0	0	0.5	0	0.001	0.001	0.001	0.001	0.611253	0.001
417	ACTGATTTCCTCTGGTGCTTAGA	tni-mir-29a-2-p5	gp2a	0.666667	0.333333	0	0	0.333333	0	0.540896	0.480207	0.001	0.001	0.407502	0.001
418	TGACCGTTTTCTTTTGGTGTTT	tni-mir-29a-1-p5_2ss7AT22CT	gp1b	0	0	0	0	0	0.5	0.001	0.001	0.001	0.001	0.001	0.281943
419	TGACATTTCGGGCTCTTTCAT	tni-mir-21-p3	gp1b	4	0.5	1	0	0	0	3.24538	0.72031	0.950785	0.001	0.001	0.001
420	TTGTTGAGGATGGCT	tni-mir-196a-1-p5_1ss7GA	gp3b	0	0	0	0	0	0.5	0.001	0.001	0.001	0.001	0.001	0.281943
421	CAGTGTCTGGATCAC	tni-mir-193-p3_1ss11CA	gp3a	1	0	0	0	0	0	0.811344	0.001	0.001	0.001	0.001	0.001
422	TATTGCACTTGTCCCGGCCTTAGT	tni-miR-92_R+2_2ss21GT22TA	gp3b	0.5	0.5	1	1.41667	2	2.54167	0.405672	0.72031	0.950785	1.80021	2.44501	1.43321
423	TGGAAGACTAGTGATTTTGTTGTTCGCT	tni-miR-7_R+5	gp3b	1	0	0	0	0	0	0.811344	0.001	0.001	0.001	0.001	0.001
424	CGTTTTCACAGTGGTTAAGTTCGGC	tni-miR-27c_L+4_1ss23TG	gp3b	1	1	0	0	0	0	0.811344	1.44062	0.001	0.001	0.001	0.001
425	ATCACATTGCCAGGGATTACCACTT	tni-miR-23b_R+3	gp3b	0.166667	0	0.333333	0.333333	0.166667	0.166667	0.135224	0.001	0.316928	0.423578	0.203751	0.0939811
426	CGCCAAAGCTGCCAGCTGAAGAACT	tni-miR-22a_L+5R-2	gp3b	0.5	0	0	0	0	0	0.405672	0.001	0.001	0.001	0.001	0.001
427	ATTAGCTTATCAGACTGGTGTTG	tni-miR-21_L+2R-2	gp3b	0.666667	0	0.666667	0	0	1.33333	0.540896	0.001	0.633857	0.001	0.001	0.751849
428	CTGTGCGTGTGACAGCGGCTAATTT	tni-miR-210_R+3	gp1b	1	1	1	0	0	3	0.811344	1.44062	0.950785	0.001	0.001	1.69166
429	TCACAGTGAACCGGTCTCTTTAGA	tni-miR-128_R+2_1ss22TA	gp3b	0	0	0	3	1	2	0.001	0.001	0.001	3.81221	1.22251	1.12777
430	TTTCCCTGAGACCCTAACTTGTGA	tni-miR-125b_L+2	gp3b	0.25	0	0	0	0	0	0.202836	0.001	0.001	0.001	0.001	0.001
431	TGGAGTGTGACAATGGTGTTTGTGTCGCTT	tni-miR-122_R+8	gp3b	0	1	1	1	0	1	0.001	1.44062	0.950785	1.27074	0.001	0.563887
432	TGGAGTGTGACAATGGTGTTTGTGTCCTC	tni-miR-122_R+7	gp1b	1	0	4	1	1	1	0.811344	0.001	3.80314	1.27074	1.22251	0.563887
433	GATCTACCCTGTAGATCCGGATTTGT	tni-miR-10c_L+4	gp3a	1	0	0	0	1	2	0.811344	0.001	0.001	0.001	1.22251	1.12777
434	TTGGGGATGAAGATT	tni-let-7h-p5_1ss9CG	gp3b	0	0	0	0	0	1	0.001	0.001	0.001	0.001	0.001	0.563887
435	TGGGATGTTGTGCACTGTTGTAC	ssa-mir-92b-p5_1ss9GT	gp1b	0	0	1	0	0	0	0.001	0.001	0.950785	0.001	0.001	0.001
436	TGACCATGTGACCCGGA	ssa-mir-8163-p5_2ss14TC17GA	gp3b	0	0	1	0	0	0	0.001	0.001	0.950785	0.001	0.001	0.001
437	ATATTGTCTCAAAGG	ssa-mir-8161-p3	gp1b	0	0	0	0	0	1	0.001	0.001	0.001	0.001	0.001	0.563887
438	AGACACACTGTAGAGC	ssa-mir-8159-p3	gp1b	1	2	0	0	0	0	0.811344	2.88124	0.001	0.001	0.001	0.001
439	CTACATCGTGGAAGGCAGCACCATGCAGTC	ssa-mir-455-p3	gp1b	0	1	1	0	0	0	0.001	1.44062	0.950785	0.001	0.001	0.001
440	ACATGATGATGATGACT	ssa-mir-375-2-p5_2ss10AT17GT	gp3b	0	0	1	0	0	0	0.001	0.001	0.950785	0.001	0.001	0.001
441	GGTGTTCGGTCAGCGAGGGTT	ssa-mir-30c-2-p3_1ss20CT	gp1b	0	1	1	0	1	1	0.001	1.44062	0.950785	0.001	1.22251	0.563887
442	GGGGTTTGGACAGCAAGGG	ssa-mir-30c-1-p3	gp3a	0.5	0.5	0	0.5	0.5	2	0.405672	0.72031	0.001	0.635368	0.611253	1.12777
443	GTGTGTATCCTGGTTGG	ssa-mir-26a-6-p3	gp1b	0	1	0	1	1	0	0.001	1.44062	0.001	1.27074	1.22251	0.001
444	TGTCCTTGTGTACCAACTA	ssa-mir-22a-p3	gp1b	1	0	2	3	7	5	0.811344	0.001	1.90157	3.81221	8.55754	2.81943
445	TGTTTGAATCACATGG	ssa-mir-21a-2-p3	gp1b	0.5	0	0	0	0	0	0.405672	0.001	0.001	0.001	0.001	0.001
446	ATTCCACCACTGTGG	ssa-mir-210-1-p3_1ss15CG	gp3a	0	0	0	0	0	1	0.001	0.001	0.001	0.001	0.001	0.563887
447	TTTTTAATGTACCGC	ssa-mir-19c-3-p3_1ss5CT	gp3b	1	0	0	0	0	0	0.811344	0.001	0.001	0.001	0.001	0.001
448	GTGAAGTAGACCAGCACCTA	ssa-mir-18b-p5	gp1b	7	2	5	0	3	0	5.67941	2.88124	4.75392	0.001	3.66752	0.001
449	TTCACCACTGCTGAAGCCT	ssa-mir-16a-2-p3	gp1b	1	0	1	0	2	1	0.811344	0.001	0.950785	0.001	2.44501	0.563887
450	CTGATGTTAAGCTGACT	ssa-mir-150-p3_2ss6TG17GT	gp1b	1	2	0	0	1	0	0.811344	2.88124	0.001	0.001	1.22251	0.001
451	TAAACTCCTCTGCACAGTGT	ssa-mir-142b-p3	gp1b	4	1	1	3	4	3	3.24538	1.44062	0.950785	3.81221	4.89002	1.69166
452	TAAACTCCTCACCACAGTGT	ssa-mir-142a-1-p3	gp1b	0	0	0	0	0	1	0.001	0.001	0.001	0.001	0.001	0.563887
453	AGGGTAGATGTGTTCA	ssa-mir-135c-2-p3	gp3b	0	0	1	0	0	0	0.001	0.001	0.950785	0.001	0.001	0.001
454	TTTCTCTCTGGTATGTCT	ssa-mir-135b-1-p3_1ss18AT	gp1b	2	0	0	0	0	1	1.62269	0.001	0.001	0.001	0.001	0.563887
455	ACTGCTGTAATACTGT	ssa-mir-130d-2-p5_1ss10CA	gp3b	0	0	0	0	1	0	0.001	0.001	0.001	0.001	1.22251	0.001
456	ACCTGTGATTCCTTC	ssa-mir-125b-2-p5_1ss11AC	gp3b	1	0	1	0	0	0	0.811344	0.001	0.950785	0.001	0.001	0.001
457	TGTCCTCTGCAGTCA	ssa-mir-122-1-p3_1ss11TA	gp3b	0	0	0	3	0	0	0.001	0.001	0.001	3.81221	0.001	0.001
458	TGTGAACAAGAGGAACT	ssa-mir-1-3-p5_1ss2AG	gp3a	0	0	0.5	0	0	0	0.001	0.001	0.475392	0.001	0.001	0.001
459	TCTTTGGTTATCTAGCTGAAT	ssa-miR-9b-5p	gp1b	3	1	1	1	1	2	2.43403	1.44062	0.950785	1.27074	1.22251	1.12777
460	TAAAGCTAGCTAACCGAATGTA	ssa-miR-9a-6-3p	gp1b	1	1	0	0	0	10	0.811344	1.44062	0.001	0.001	0.001	5.63887
461	CAAGCTCCTCTCTGTGGGTCT	ssa-miR-99-3p	gp1a	1	0	0	1	1	2	0.811344	0.001	0.001	1.27074	1.22251	1.12777
462	CAATCATGTGTAGTGCCAATATT	ssa-miR-96-3p_R+1	gp1b	0.5	0	0	0	1	0	0.405672	0.001	0.001	0.001	1.22251	0.001
463	CAATCATGTGTAGTGCCAATAT	ssa-miR-96-3p	gp1b	0.5	0	0	0	0	0	0.405672	0.001	0.001	0.001	0.001	0.001
464	TACTGCAAAACCAGCACTTCCT	ssa-miR-93a-3p_L+1R-1	gp1b	6	0.5	1.5	2	2	1	4.86807	0.72031	1.42618	2.54147	2.44501	0.563887
465	ACTGCAAAACCAGCACTTCCTGA	ssa-miR-93a-2-3p_1ss21CT	gp1b	4	1.5	3.5	2	0	2	3.24538	2.16093	3.32775	2.54147	0.001	1.12777
466	AGGTTGGGAGGGGTGTCAGTGCT	ssa-miR-92a-4-5p	gp3b	8	5	5	0	2	6	6.49075	7.2031	4.75392	0.001	2.44501	3.38332
467	CAGATCTGTTTGTGC	ssa-miR-8162-5p_L-6R-2_1ss11CT	gp3a	0	0	1	0	0	0	0.001	0.001	0.950785	0.001	0.001	0.001
468	CAACAAGTCCCAGTCTGCCCCT	ssa-miR-7a-2-3p_1ss20TC	gp1b	0	0	0	0	0	1	0.001	0.001	0.001	0.001	0.001	0.563887
469	TTACAATTAAAGGATATTTCTT	ssa-miR-7552a-5p	gp1b	2	1	9.5	1.5	1	3	1.62269	1.44062	9.03246	1.9061	1.22251	1.69166
470	TTTCTGTTTGTATCA	ssa-miR-736-5p_L-4R-3_1ss18TC	gp3a	1	0	0	0	0	0	0.811344	0.001	0.001	0.001	0.001	0.001
471	GAACTATTCTGCAACATTTGT	ssa-miR-734-5p_R-1	gp1b	0	0	0	0	0	2	0.001	0.001	0.001	0.001	0.001	1.12777
472	TCCTCATTGTGCATGCTGTGTG	ssa-miR-730a-5p	gp1b	1	3	5.5	3	4	7	0.811344	4.32186	5.22932	3.81221	4.89002	3.94721
473	CACAGCGCCTGCAATGTGGAGG	ssa-miR-730a-3p	gp1b	0	0	0	1	0	0	0.001	0.001	0.001	1.27074	0.001	0.001
474	CAGCCACACCTTCCTTTTA	ssa-miR-724-3p_R-3	gp1a	0	0	0	1	0	0	0.001	0.001	0.001	1.27074	0.001	0.001
475	GGCAGCTTTGAATGATGTTACT	ssa-miR-723-5p	gp1b	0	0	0	0	0.5	0	0.001	0.001	0.001	0.001	0.611253	0.001
476	AGACATCAGATAAATCTGT	ssa-miR-723-3p_R-3	gp1b	0	0	0.5	0	0	0.5	0.001	0.001	0.475392	0.001	0.001	0.281943
477	TGAGAAGTTTGGAACAAGTAA	ssa-miR-7132a-3p_R-1	gp1b	2	2	6	5	4	6	1.62269	2.88124	5.70471	6.35368	4.89002	3.38332
478	GAAACCAAGTGTGGGTGTGGCCT	ssa-miR-551-5p	gp1b	3	2	2	2	0	11	2.43403	2.88124	1.90157	2.54147	0.001	6.20275
479	TTAAGACTTGTAGTGATGTTT	ssa-miR-499a-5p	gp1b	0	0	4	0	2	2	0.001	0.001	3.80314	0.001	2.44501	1.12777
480	TGGTCGTATGTATGACGTCATT	ssa-miR-489-5p	gp1a	2	0	2	0	0	6	1.62269	0.001	1.90157	0.001	0.001	3.38332
481	GCTGGATGTGAGCTCCGTTTCC	ssa-miR-462b-3p	gp1b	0	0	1	0	0	0	0.001	0.001	0.950785	0.001	0.001	0.001
482	CCTGCATTGTACACACTGTGC	ssa-miR-460-5p_R-1	gp1b	0	0	0	0	0	1.5	0.001	0.001	0.001	0.001	0.001	0.84583
483	GCAGGCATCTTCCCAGCCTACA	ssa-miR-456-5p_R+1	gp1a	2	1	0	0	2	0	1.62269	1.44062	0.001	0.001	2.44501	0.001
484	CAGTTTACCTGCTGCTGCCCTC	ssa-miR-449b-3p_L+1_1ss12TC	gp2a	0.5	1	0.5	0.5	1.5	1.5	0.405672	1.44062	0.475392	0.635368	1.83376	0.84583
485	CAGCTCACGCTACAGCTGCC	ssa-miR-449a-3p_L-1R-2_2ss17TC21TC	gp2b	2	3	3	3	1	7	1.62269	4.32186	2.85235	3.81221	1.22251	3.94721
486	ACCCTAACAAAAGCATTGACT	ssa-miR-430c-5p_L-1	gp1b	0	1	1	2	0	3	0.001	1.44062	0.950785	2.54147	0.001	1.69166
487	TAAGTGCTTTTTGTTGGG	ssa-miR-430c-3p_R-4_1ss16TG	gp1b	1	0	2	2	0	0	0.811344	0.001	1.90157	2.54147	0.001	0.001
488	TAAGTGCTTTTTGTTTGGGTAT	ssa-miR-430c-3p_1ss22GT	gp2a	0	0.5	1	0	1	0.5	0.001	0.72031	0.950785	0.001	1.22251	0.281943
489	AAAGTGCTATTAAGTTGATGT	ssa-miR-430b-3p_R-2_2ss18GA19AT	gp3b	0	0	0	0	1	0	0.001	0.001	0.001	0.001	1.22251	0.001
490	TACCCGAACACTAGCATTGACT	ssa-miR-430a-5p_1ss5TC	gp1b	0	0	1	0	0	0	0.001	0.001	0.950785	0.001	0.001	0.001
491	TAAGTGCTACTTGTTGGGGTAG	ssa-miR-430a-3p	gp1b	1	0	3	0	0	3	0.811344	0.001	2.85235	0.001	0.001	1.69166
492	ACGTTGAGCCATACGCACAATAC	ssa-miR-375-3-5p_R+1	gp1b	2	0	1	1	0	0	1.62269	0.001	0.950785	1.27074	0.001	0.001
493	CTGGGGAGAGGGTGTTTACTTT	ssa-miR-30e-3-3p	gp1b	7	2	3	2	2	3	5.67941	2.88124	2.85235	2.54147	2.44501	1.69166
494	TGTAAACATCCTTGACTGGAAGCGTGG	ssa-miR-30c-5p_R+3_1ss24TG	gp3a	0	0	0	0	0	2	0.001	0.001	0.001	0.001	0.001	1.12777
495	GCTTTGATGACGTTGCACTACT	ssa-miR-301c-5p	gp1b	8	0	7	0	1	5	6.49075	0.001	6.65549	0.001	1.22251	2.81943
496	CAGTGCAATAGTATTGTCATGGC	ssa-miR-301c-3p	gp1b	8	0	8	5	1	2	6.49075	0.001	7.60628	6.35368	1.22251	1.12777
497	TAGCACCATTTGAAATCAGAAA	ssa-miR-29c-3p_2ss20TA21TA	gp3b	0	0	1	2	0	0	0.001	0.001	0.950785	2.54147	0.001	0.001
498	CCGATTTCTTTTGGTGTTCAGA	ssa-miR-29b-3-5p_L-1	gp1b	2	0	0	1	1	5.5	1.62269	0.001	0.001	1.27074	1.22251	3.10138
499	AGGACTTAGCCAGCTTTGTG	ssa-miR-27a-5p_R-3	gp1b	2	1	0	0	1	1	1.62269	1.44062	0.001	0.001	1.22251	0.563887
500	CCTATTCGGGATGACTTGGTTC	ssa-miR-26a-5-3p	gp1b	0.5	0	0	0.5	0.5	2	0.405672	0.001	0.001	0.635368	0.611253	1.12777
501	CCTGTTCTTGATTACTTGTTTC	ssa-miR-26a-3-3p	gp1b	9.5	1	1	5	1	11	7.70777	1.44062	0.950785	6.35368	1.22251	6.20275
502	AGGCGGAGTCTTGGGCAATTGCC	ssa-miR-25-5p	gp1b	1	1	0.5	0.5	1	0.5	0.811344	1.44062	0.475392	0.635368	1.22251	0.281943
503	GTGGCATTGCACTTGTCTCGGTCTGA	ssa-miR-25-3p_L+4	gp1b	0.5	1	0	0	0	0	0.405672	1.44062	0.001	0.001	0.001	0.001
504	GGGTTCCTGGCGTGCTGATTT	ssa-miR-23b-5p_R+1	gp1b	0	3	4	1	2	5	0.001	4.32186	3.80314	1.27074	2.44501	2.81943
505	GGGTTCCTGGCACAGTGATTT	ssa-miR-23a-4-5p_L-1	gp1b	5	6	9	5	1	11	4.05672	8.64372	8.55706	6.35368	1.22251	6.20275
506	CGAACATCACATTGCCAGGGATTTCC	ssa-miR-23a-3p_L+5	gp1b	0	1	0	0	0	0	0.001	1.44062	0.001	0.001	0.001	0.001
507	CGTGGCGACAACAGTCTGTAGGCTGT	ssa-miR-21a-2-3p_L+5R-1_1ss21AG	gp3b	0	1	0	0	0	0	0.001	1.44062	0.001	0.001	0.001	0.001
508	CGACAACGGTCTGTAAGCTGTC	ssa-miR-21a-2-3p_1ss8AG	gp2a	3	1	4	0	0	1	2.43403	1.44062	3.80314	0.001	0.001	0.563887
509	AGAATTGTATCTGGACATCTGT	ssa-miR-219b-3p	gp1b	0.5	0	0	0	0.5	0.5	0.405672	0.001	0.001	0.001	0.611253	0.281943
510	AGAATTGTGCATGGACATCTGT	ssa-miR-219a-3p	gp1b	0	1	1	1	1	2	0.001	1.44062	0.950785	1.27074	1.22251	1.12777
511	GCATGTAGGCTCTTACAGTACA	ssa-miR-2184-3p_1ss4CT	gp2a	0	0	6	0	0	0	0.001	0.001	5.70471	0.001	0.001	0.001
512	TCACATGGTTCCGTCAAGCACC	ssa-miR-218-3p_L+2R-3	gp1a	1	0	0	1	0	0	0.811344	0.001	0.001	1.27074	0.001	0.001
513	GAGCCACTGACTAACGTACATT	ssa-miR-210-5p_L+1R-1	gp1b	1	0	0	0	0	1	0.811344	0.001	0.001	0.001	0.001	0.563887
514	CAAAGTGCTCACAGTGCAGGTA	ssa-miR-20b-5p	gp1b	5	1	9	5.33333	2.33333	11.2	4.05672	1.44062	8.55706	6.77725	2.85251	6.31553
515	ACTGCAATGTGAGCACTTCCAGT	ssa-miR-20a-1-3p	gp1b	2	3	0	1	0	1	1.62269	4.32186	0.001	1.27074	0.001	0.563887
516	TCCTTCATTCCACCGGATCCT	ssa-miR-205a-5p	gp1b	0	0	5	1	1	4	0.001	0.001	4.75392	1.27074	1.22251	2.25555
517	ATTCCCAGTGGGATGAAGCTC	ssa-miR-205a-3p	gp1b	1	2	2	2	0	1	0.811344	2.88124	1.90157	2.54147	0.001	0.563887
518	ATTCCGAGTGGGATGAATCGC	ssa-miR-205a-2-3p_2ss6CG18GT	gp3b	1	0	0	0	0	0	0.811344	0.001	0.001	0.001	0.001	0.001
519	GCAGGGACAACAAAGGGATGCT	ssa-miR-204-3p_R+1_1ss10GA	gp1b	0	1	0	0	0	0.5	0.001	1.44062	0.001	0.001	0.001	0.281943
520	GCAGGGACAACAAAGGGATGC	ssa-miR-204-3p_1ss10GA	gp1b	0	0	0	0	0	0.5	0.001	0.001	0.001	0.001	0.001	0.281943
521	AGTGGTTCTTGACAGTTCAACA	ssa-miR-203b-5p	gp1b	0	0	2	0	0	2	0.001	0.001	1.90157	0.001	0.001	1.12777
522	TTCCTATGCATATACCGCTTT	ssa-miR-202-3p_R-2	gp1b	0	0	3	1	0	0	0.001	0.001	2.85235	1.27074	0.001	0.001
523	CATCTTACGAGGTAGTTTTGGA	ssa-miR-200a-3-5p	gp1b	2	1	8	0	3	6	1.62269	1.44062	7.60628	0.001	3.66752	3.38332
524	CATCTTACAAGGCAGCATTGGA	ssa-miR-200a-1-5p_2ss16TC17TA	gp1b	0	0	0	0	0	1	0.001	0.001	0.001	0.001	0.001	0.563887
525	ATCTGTGCAAACCCAAGCAAAACT	ssa-miR-19d-3p_L+3R-1	gp3b	1	0	0	0	0	0	0.811344	0.001	0.001	0.001	0.001	0.001
526	CAGGAACCTGAAACTACCTGAA	ssa-miR-196b-3p	gp1a	0	1	1	0	0	0	0.001	1.44062	0.950785	0.001	0.001	0.001
527	TGTAACAGCAACTCCACA	ssa-miR-194c-5p_R-4_1ss17TC	gp3b	2	0	1	1	0	2	1.62269	0.001	0.950785	1.27074	0.001	1.12777
528	TGTAACAGCAACTCCATA	ssa-miR-194c-5p_R-4	gp2b	4	3	3	1	1	7	3.24538	4.32186	2.85235	1.27074	1.22251	3.94721
529	CTATATATCAAACATATTCCT	ssa-miR-190a-3p_L-1	gp1a	1	2	7	2	1	2	0.811344	2.88124	6.65549	2.54147	1.22251	1.12777
530	CTGCCCTACGTGCTCCTTCTGGC	ssa-miR-18b-3p_R-1	gp1b	6	1	2	3	3	3	4.86807	1.44062	1.90157	3.81221	3.66752	1.69166
531	AACATTCATTGCTGTCGGTGGGTTTTTT	ssa-miR-181c-5p_R+6	gp1b	1	1	4	3	0	4	0.811344	1.44062	3.80314	3.81221	0.001	2.25555
532	CTCACTGATCAATGAATGAACA	ssa-miR-181c-3p_L+1	gp1b	0	1	2	1	0	0	0.001	1.44062	1.90157	1.27074	0.001	0.001
533	AACATTCAACGCTGTCGGTGAGTTTGAGCATC	ssa-miR-181a-5p_R+9	gp1b	0	0	0	0	0	1	0.001	0.001	0.001	0.001	0.001	0.563887
534	AACATTCAACGCTGTCGGTGAGTTCGCT	ssa-miR-181a-5p_R+5	gp1b	0	0	0	0	0	2	0.001	0.001	0.001	0.001	0.001	1.12777
535	CAGGCAGCTAAAGCAAGTCT	ssa-miR-1788-3p_R-1	gp1b	0	0	0	0	0	2	0.001	0.001	0.001	0.001	0.001	1.12777
536	CCCAATATTAGCTGTGCTGCTT	ssa-miR-16b-3p_R-1	gp1b	1	1.5	1	0.5	0.5	2.5	0.811344	2.16093	0.950785	0.635368	0.611253	1.40972
537	AAGCAGCACAGAATGGTTTGT	ssa-miR-15e-5p	gp1b	3.66667	4.66667	5.66667	6	7	4.33333	2.97493	6.72289	5.38778	7.62441	8.55754	2.44351
538	CAGGCTGTACTGTGCTGTTGCA	ssa-miR-15e-3p_R-2	gp1b	0	0	0	0	2	0	0.001	0.001	0.001	0.001	2.44501	0.001
539	CAGGCCGTACTGTGCTGCCGCT	ssa-miR-15d-3p_R-2_1ss22AT	gp1b	2	1	2	0	0	4	1.62269	1.44062	1.90157	0.001	0.001	2.25555
540	CGAATCATTATTTGCTGCTCT	ssa-miR-15c-3p_R-1_2ss9CT20TC	gp3b	1	1	0	0	0	0	0.811344	1.44062	0.001	0.001	0.001	0.001
541	CAAATCATTATGTGCTGCCGCT	ssa-miR-15b-3p	gp1b	2	1	4	0	2	8	1.62269	1.44062	3.80314	0.001	2.44501	4.51109
542	CACCTAGCATGTCAGCATTAGC	ssa-miR-155-3p_1ss13AC	gp1b	0	0	0	2	1	4	0.001	0.001	0.001	2.54147	1.22251	2.25555
543	CCCATGGAGCTCAGTTCTTAAG	ssa-miR-146d-3p	gp1b	9	3	6	0	3	11	7.3021	4.32186	5.70471	0.001	3.66752	6.20275
544	CATGGAGCTCAGTTCTTAAGC	ssa-miR-146d-2-3p_L-2_2ss8GA22AG	gp2a	0	0	2	0	0	0	0.001	0.001	1.90157	0.001	0.001	0.001
545	CATGGGGCTCAGTTCTTTAAT	ssa-miR-146d-2-3p_L-2_2ss20AT23CT	gp2a	1	0	0	0	0	0	0.811344	0.001	0.001	0.001	0.001	0.001
546	TTAGAACTGAAGTCCATAGATGG	ssa-miR-146b-5p_1ss2GT	gp3b	3	0	1	0	0	0	2.43403	0.001	0.950785	0.001	0.001	0.001
547	ATCTATGGATTCAGTTCTTCT	ssa-miR-146a-3-3p	gp1b	3	5	8	1	0	5	2.43403	7.2031	7.60628	1.27074	0.001	2.81943
548	TCTACAGTGCATGTGTCTCCAGTTCA	ssa-miR-139-5p_R+3	gp1b	0	0	1	0	0	0	0.001	0.001	0.950785	0.001	0.001	0.001
549	ATGTAGGGATAGAAGCCACT	ssa-miR-135c-3p	gp2a	3	0	2.5	0.5	1.5	2	2.43403	0.001	2.37696	0.635368	1.83376	1.12777
550	ACATAGGGTCCAAAGTCATTG	ssa-miR-135b-3-3p_1ss16CT	gp2a	0	0	0	1	0	2	0.001	0.001	0.001	1.27074	0.001	1.12777
551	ACGTAGGGTCCAAAGCCATTG	ssa-miR-135b-2-3p_L-1	gp1a	0	0	0	1	0	1	0.001	0.001	0.001	1.27074	0.001	0.563887
552	TATAGGGATGGAAGCCATGCA	ssa-miR-135a-3p	gp1b	0	0	0	1	1	3	0.001	0.001	0.001	1.27074	1.22251	1.69166
553	GGACTGTCCAACCTGAGAAT	ssa-miR-1338-5p_L-1	gp1b	1	1	0	1	1	2	0.811344	1.44062	0.001	1.27074	1.22251	1.12777
554	GCCCCTTTTCTATTGTACTACA	ssa-miR-130d-3-5p_2ss16CT22TA	gp1b	0	0.5	0	0	0	0.5	0.001	0.72031	0.001	0.001	0.001	0.281943
555	GCCCTTTTACTGGTGTACTACT	ssa-miR-130d-2-5p_1ss13CG	gp1b	2	2	2	2	0	2	1.62269	2.88124	1.90157	2.54147	0.001	1.12777
556	TCTTTTAATTTTGTACTACTG	ssa-miR-130d-1-5p_L-2R+1_1ss12GT	gp1b	0	0	2	0	1	2	0.001	0.001	1.90157	0.001	1.22251	1.12777
557	GGGGGCCGTTACACTGTAAG	ssa-miR-128-4-5p_R-1	gp1b	0	0	0	0	0	1	0.001	0.001	0.001	0.001	0.001	0.563887
558	ACGGGTTGGGTTCTCGGGAGCT	ssa-miR-125a-3p	gp1b	0	0	1	2	3	5	0.001	0.001	0.950785	2.54147	3.66752	2.81943
559	CAAATTCGTGTCTAAGGGAGT	ssa-miR-10a-3p	gp1b	3	1	4	5	3	9	2.43403	1.44062	3.80314	6.35368	3.66752	5.07498
560	CCGCAATGTGAGCACTTCTGT	ssa-miR-106a-3p_R-1	gp1b	6	1.5	7.5	4	4.5	11	4.86807	2.16093	7.13089	5.08294	5.50128	6.20275
561	AGCCTCTTTATGATGCTGCCTTG	ssa-miR-103-5p_R-1	gp1b	3	2	0	1	0	2	2.43403	2.88124	0.001	1.27074	0.001	1.12777
562	TAACTGTACAATCTACTGTCT	ssa-let-7j-p3_1ss12CT	gp1b	0.333333	0	0.25	0	0	0	0.270448	0.001	0.237696	0.001	0.001	0.001
563	TGAGGTAGTAGATTGGATAGTT	ssa-let-7j-5p_1ss12GA	gp1b	6.66667	4.33333	7	7.47619	6.66667	11.6667	5.40896	6.24269	6.65549	9.50026	8.15004	6.57868
564	TTAGGATCACACCAGATCTGGGAGATGA	ssa-let-7g-1-p3	gp1b	1	0	1	0	0	0	0.811344	0.001	0.950785	0.001	0.001	0.001
565	TGAGGTAGTTGGTTGTATGGTTAAA	ssa-let-7d-5p_R+3	gp3b	1	0	0	0	0	0	0.811344	0.001	0.001	0.001	0.001	0.001
566	TAGAATGACACCCTGGGAGTTA	ssa-let-7c-2-p5	gp1b	1	0	0	0	1	1	0.811344	0.001	0.001	0.001	1.22251	0.563887
567	CGGTACAACCTTCTAGCTTTCCT	ssa-let-7c-2-3p	gp1b	1	0	0	0	0	1	0.811344	0.001	0.001	0.001	0.001	0.563887
568	TAGCTTATCAGACTGGTGTTGGTTTTTT	pol-miR-21-5p_R+6	gp3b	6	0.5	3	2	1	2	4.86807	0.72031	2.85235	2.54147	1.22251	1.12777
569	AAACGCCATTATCACACTATT	pol-miR-122-3p_L+1R-2_1ss21AT	gp3b	0	0	0	0	1	0	0.001	0.001	0.001	0.001	1.22251	0.001
570	AACCCGTAGATCCGATCTTGTAAA	ola-mir-99-p5_2ss22GA23GA	gp3b	5	0	5	0	2	2.5	4.05672	0.001	4.75392	0.001	2.44501	1.40972
571	TATTGCACTCGTCCCGGCCCCCTT	ola-mir-92b-p3_4ss10TC20TC23CT24CT	gp3b	0	0.333333	0	0	0.333333	1	0.001	0.480207	0.001	0.001	0.407502	0.563887
572	GCAAACTCCCGCATC	ola-mir-338-1-p3_1ss10AC	gp3b	1	0	0	0	0	0	0.811344	0.001	0.001	0.001	0.001	0.001
573	TCTGATCTTTGCAGCTG	ola-mir-30d-p3_1ss7GC	gp3b	1	0	0	0	0	0	0.811344	0.001	0.001	0.001	0.001	0.001
574	AGCCTTCTGCAGCCC	ola-mir-29c-p5_1ss15TC	gp3b	0	0	0	0	0	1	0.001	0.001	0.001	0.001	0.001	0.563887
575	TTTGAACCAGTTCCT	ola-mir-26-3-p3_1ss3GT	gp3b	0	1	0	0	0	0	0.001	1.44062	0.001	0.001	0.001	0.001
576	TTCAACGGCTCAGTT	ola-mir-24c-p3_1ss6TC	gp3b	0	0	1	0	0	0	0.001	0.001	0.950785	0.001	0.001	0.001
577	GCTCAGTTCAGCAGGACCCGTT	ola-mir-24b-p3_3ss17AC21GT22AT	gp3b	0	1	0	0	0	0.5	0.001	1.44062	0.001	0.001	0.001	0.281943
578	CTGGGCTGTGAGGGTCA	ola-mir-23b-p5_2ss16TC17CA	gp3b	0	0	0	0	1	0	0.001	0.001	0.001	0.001	1.22251	0.001
579	TGTATTTGCCAAGCTGAGTTGGACACTCTATT	ola-mir-223-p5_2ss9AC32CT	gp3b	0	0	1	0	0	0	0.001	0.001	0.950785	0.001	0.001	0.001
580	ACCTGGCATACAGTGTAGAATTCTGT	ola-mir-221-p5_1ss19TA	gp3b	0	0	1	1	0	0	0.001	0.001	0.950785	1.27074	0.001	0.001
581	ACTGTAAAGCTGTTGCC	ola-mir-200a-p3_2ss7CA17TC	gp3b	1	0	0	0.333333	0	0	0.811344	0.001	0.001	0.423578	0.001	0.001
582	TAGTTTTGCTGGTTTGCTTT	ola-mir-19b-1-p5	gp3b	0	0	0	2	0	2	0.001	0.001	0.001	2.54147	0.001	1.12777
583	TCCAACAGACTCTGGCACTC	ola-mir-190b-p3_1ss17CA	gp3a	0	0	0	0	1	0	0.001	0.001	0.001	0.001	1.22251	0.001
584	ATGCACTTTCAGCACTC	ola-mir-17-p3_2ss2GT17GC	gp3b	0	0	0.5	0	0	0	0.001	0.001	0.475392	0.001	0.001	0.001
585	TGAGCTGCAGGCCATGA	ola-mir-15a-p3_2ss5AC17CA	gp3b	0	0	0	1	0	0	0.001	0.001	0.001	1.27074	0.001	0.001
586	TCAAAGTTCTGTGATACACTTCGACT	ola-mir-152-p5_2ss21CT22AC	gp3b	0	0.25	0	1	0	0	0.001	0.360155	0.001	1.27074	0.001	0.001
587	TGTCCTGCTATGTTGGCGCTG	ola-mir-150-p3_1ss13GT	gp3b	0	0	0	0	1	0	0.001	0.001	0.001	0.001	1.22251	0.001
588	TGGCACTCTGGCTTTCCAAGTA	ola-mir-148-p5_2ss8GC20AG	gp2a	0	1	0	0	0	0	0.001	1.44062	0.001	0.001	0.001	0.001
589	AAGTTCTGTGATACACTCAGGCT	ola-mir-148-p5_1ss21AG	gp1b	0	0	0	0	0.5	1	0.001	0.001	0.001	0.001	0.611253	0.563887
590	TTTTGGCATAGTACT	ola-mir-146a-p3_1ss10GA	gp3b	1	0	0	0	0	0	0.811344	0.001	0.001	0.001	0.001	0.001
591	TGTCTCCGGTGTCGCGC	ola-mir-140-p5_2ss14AG17TC	gp1b	1	0	0	0	0	0	0.811344	0.001	0.001	0.001	0.001	0.001
592	TTTTCTCTGGCCTGTC	ola-mir-135a-1-p3_1ss12AC	gp3a	0	0	0	1	1	0	0.001	0.001	0.001	1.27074	1.22251	0.001
593	GACATGTACTCTGAGGT	ola-mir-128-p5_2ss3GC17GT	gp3b	0	0	2	0	0	0	0.001	0.001	1.90157	0.001	0.001	0.001
594	TATGACGTTGTTCTT	ola-mir-125c-p5_1ss2GA	gp3b	1	0	0	0	0	0	0.811344	0.001	0.001	0.001	0.001	0.001
595	ACGGGTTAGGCTCTCGGGAG	ola-mir-125c-p3_1ss8TA	gp2a	0.333333	0.333333	1	0.333333	0.666667	1.66667	0.270448	0.480207	0.950785	0.423578	0.815004	0.939811
596	ACGGGTTAGGCTCTTGGGACGC	ola-mir-125b-2-p3	gp1b	9	3	2.5	2.5	5.5	13	7.3021	4.32186	2.37696	3.17684	6.72378	7.33053
597	ACAGGTGAGGTCCTTGGGCACT	ola-mir-125a-p3_3ss15CT19AC22AT	gp1b	0.5	0	0	1	0	0	0.405672	0.001	0.001	1.27074	0.001	0.001
598	CGTGGCTTCCCGTGG	ola-mir-10b-p5_1ss14CG	gp3b	0	1	0	0	0	0	0.001	1.44062	0.001	0.001	0.001	0.001
599	CTGTGTGCTGTGATCT	ola-mir-107-p5_1ss14GT	gp3a	0	1	0	0	0	0	0.001	1.44062	0.001	0.001	0.001	0.001
600	TTGTGGTGATTGGCT	ola-mir-100-2-p5_1ss10CT	gp3b	0	0	0	0	0	1	0.001	0.001	0.001	0.001	0.001	0.563887
601	CGTGGTATTGCACTTGTCCCGGCCTGTTT	ola-miR-92a_L+5R+3	gp3b	0	1.33333	2	1.5	0.5	1	0.001	1.92083	1.90157	1.9061	0.611253	0.563887
602	AATGACACGTTTTCTCCCGGATTTTT	ola-miR-731_R+8	gp3b	1	0	0	0	0	1	0.811344	0.001	0.001	0.001	0.001	0.563887
603	CATGTAAACATCCTACACTCTCAGA	ola-miR-30c_L+2_1ss25CA	gp3b	1	0	1	1	0	1	0.811344	0.001	0.950785	1.27074	0.001	0.563887
604	CTTTCAGTCGGATGTTTGCAT	ola-miR-30a-3p_R+2	gp2a	2	0.666667	2.66667	2	0.666667	2.33333	1.62269	0.960413	2.53543	2.54147	0.815004	1.31574
605	TTCACAGTGGCTAAGTTCAGTAAT	ola-miR-27d-3p_R+6	gp3b	0	0	1	0	0	1	0.001	0.001	0.950785	0.001	0.001	0.563887
606	AGAGCTTAGCTAATTGGTGAGC	ola-miR-27b-5p	gp1b	0.5	0.5	1.5	1	0	0.5	0.405672	0.72031	1.42618	1.27074	0.001	0.281943
607	GGGTTCACAGTGGCTAAGTTCTGC	ola-miR-27a_L+3R+1_1ss22CT	gp3b	0	0	0	0	1	0	0.001	0.001	0.001	0.001	1.22251	0.001
608	ACGTTCAAGTAATCCAGGATAGGCT	ola-miR-26_L+3R+1	gp3b	4	1	2	1	3.5	8	3.24538	1.44062	1.90157	1.27074	4.27877	4.51109
609	GTGCCTACTGAGCTGATAACAGT	ola-miR-24b-5p_L+1	gp2a	1.66667	1.66667	2	1.33333	1.66667	4.66667	1.35224	2.40103	1.90157	1.69431	2.03751	2.63147
610	AAGCTGCCAGCTGAAGAACCGCTT	ola-miR-22_R+3_1ss20TC	gp3b	1	0	0	2	2	2	0.811344	0.001	0.001	2.54147	2.44501	1.12777
611	AAGCTGCCAGCTGAAGAACTCCA	ola-miR-22_R+2_1ss21GC	gp2b	0	1	0	1	0	2	0.001	1.44062	0.001	1.27074	0.001	1.12777
612	TGCCAGCTGAAGAACTGC	ola-miR-22_L-4R+1	gp2b	1	1	0	0	0	1	0.811344	1.44062	0.001	0.001	0.001	0.563887
613	TAGCTTATCAGACTGGTGTTGGAGCTT	ola-miR-21_R+6	gp3b	1.33333	2	1	1.33333	0.666667	4.5	1.08179	2.88124	0.950785	1.69431	0.815004	2.53749
614	TTGTGCAAATCTATGCAAAGCT	ola-miR-19a_L+1R+3	gp3b	0	0	1	0	0	1	0.001	0.001	0.950785	0.001	0.001	0.563887
615	CCCAGTGTTCAGACTACCTGTTCTAA	ola-miR-199a-5p_R+4	gp3b	0	0	1	1	0	0	0.001	0.001	0.950785	1.27074	0.001	0.001
616	CCCAGTGTTCAGACTACCTGTAAC	ola-miR-199a-5p_R+2_1ss22TA	gp3b	1	0	2	1	0	0	0.811344	0.001	1.90157	1.27074	0.001	0.001
617	CCCAGTGTTCAGACTACCTGTTCC	ola-miR-199a-5p_R+2	gp2a	6.4	6.8	7.4	7.2	6.6	16.4	5.1926	9.79622	7.03581	9.14929	8.06854	9.24774
618	CCAGTGTTCAGACTACCTGTTCC	ola-miR-199a-5p_L-1R+2	gp2a	2.6	2.2	3.4	3.4	2.4	7	2.1095	3.16936	3.23267	4.3205	2.93401	3.94721
619	ACCACCCAGTGTTCAGACTACCTGTTC	ola-miR-199a-5p_L+4R+1	gp3b	0	0.5	0	0	1	0.5	0.001	0.72031	0.001	0.001	1.22251	0.281943
620	AACAGTAGTCTGCACATTGGTTTGCCA	ola-miR-199a-3p_L+1R+4_1ss23AT	gp3b	0	0	0.5	0	0	0	0.001	0.001	0.475392	0.001	0.001	0.001
621	AATGTAACAGCAACTCCATGT	ola-miR-194-5p_L+2	gp3b	0	0	0	0.166667	0.666667	0	0.001	0.001	0.001	0.211789	0.815004	0.001
622	CAGTGGAGATGCTGTTACCTGCT	ola-miR-194-3p_L-1R+2_1ss10GA	gp2a	0	1	0	0	0	0	0.001	1.44062	0.001	0.001	0.001	0.001
623	ATGACCTATGAATTGACAGCCGCTT	ola-miR-192-5p_L+1R+3_1ss22AG	gp3b	1	0	7	5.33333	2	4	0.811344	0.001	6.65549	6.77725	2.44501	2.25555
624	TGGACGGAGAACTGATAAGGGT	ola-miR-184-3p_R+1	gp3a	0	0	0	1	0	0	0.001	0.001	0.001	1.27074	0.001	0.001
625	CAACATTCATTGCTGTCGGTGGGT	ola-miR-181b-5p_L+1R-1	gp1b	0.5	3.5	1	1.5	2.5	4	0.405672	5.04217	0.950785	1.9061	3.05626	2.25555
626	AACATTCAACGCTGTCGGTGAGTTTCT	ola-miR-181a-5p_R+8	gp2a	0	0	0.333333	0	0	0	0.001	0.001	0.316928	0.001	0.001	0.001
627	ACCATCGACCGTTGAGTGTACCT	ola-miR-181a-3p_R+2_1ss16CG	gp2a	0.5	0	0	1	0.5	0	0.405672	0.001	0.001	1.27074	0.611253	0.001
628	ATTATGAGAACTGAATTCCATAGATGG	ola-miR-146a-5p_L+4R-2	gp3b	0	1	0	0	0	0	0.001	1.44062	0.001	0.001	0.001	0.001
629	TCTACAGTGCATGTGTCTCCAGTA	ola-miR-139_R+3	gp2a	0	0	0	0.5	0	0.5	0.001	0.001	0.001	0.635368	0.001	0.281943
630	TCCCTGAGACCCTTAACCTGTGTAA	ola-miR-125a-5p_R+3	gp3b	0	0	0.5	0	0	0	0.001	0.001	0.475392	0.001	0.001	0.001
631	TCCCTGAGACCCTTAACCTGTGAC	ola-miR-125a-5p_R+2	gp2a	0	0	0	0	0	1	0.001	0.001	0.001	0.001	0.001	0.563887
632	CAGGCGAGGTCCTCGGGAAC	ola-miR-125a-3p_L-1R-1_1ss6TC	gp2a	0	2	4	4	2	6	0.001	2.88124	3.80314	5.08294	2.44501	3.38332
633	TAAAGTGCTTACAGTGCAGGTAGT	ola-miR-106a_R+3	gp2a	0	0.5	0.25	0	0	0	0.001	0.72031	0.237696	0.001	0.001	0.001
634	TAAAGTGCTTACAGTGCAGGTAG	ola-miR-106a_R+2	gp2a	0.666667	0.5	0.583333	0.333333	0	0.666667	0.540896	0.72031	0.554624	0.423578	0.001	0.375924
635	AGCAGCATTGTACAGGGCTATGACGCT	ola-miR-103_R+6	gp3b	0	0	0	2	0	0	0.001	0.001	0.001	2.54147	0.001	0.001
636	AGCAGCATTGTACAGGGCTATCATT	ola-miR-103_R+4	gp3a	0	1	1	2	2	5	0.001	1.44062	0.950785	2.54147	2.44501	2.81943
637	AACCCGTAGATCCGAACTTGTGTCT	ola-miR-100_R+6	gp3b	1.33333	2	0	2.53333	1.2	4	1.08179	2.88124	0.001	3.2192	1.46701	2.25555
638	CGTGGTGAGGTAGTAGGTTGTGTGGTT	ola-let-7b_L+5R+1	gp1b	0	1	0	1	0	2	0.001	1.44062	0.001	1.27074	0.001	1.12777
639	CTATACAACTTACTGCCTTCCC	ola-let-7b-1-p3_1ss10CT	gp1b	4.5	2.5	7.5	3.5	1	4.5	3.65105	3.60155	7.13089	4.44757	1.22251	2.53749
640	TCCCATCCTGTCAGA	ola-let-7a-3-p3_1ss7GC	gp3b	1	0	0	0	0	0	0.811344	0.001	0.001	0.001	0.001	0.001
641	TTTTGTTGTTCTGAC	ipu-mir-7a-2-p5_1ss11GC	gp3b	0	0	0.5	0	0.5	0	0.001	0.001	0.475392	0.001	0.611253	0.001
642	TGGCCTAAACTCAGC	ipu-mir-7573-p3_1ss7GA	gp3a	0	0	0	0	1	0	0.001	0.001	0.001	0.001	1.22251	0.001
643	TGTCTGTCAGTCTGTCTGACT	ipu-mir-7568-p5_1ss9TA	gp3a	1	0	1.5	0	1	1	0.811344	0.001	1.42618	0.001	1.22251	0.563887
644	TCTGTCTGACTGACC	ipu-mir-7568-p3	gp3a	0	0	4	0	1	0	0.001	0.001	3.80314	0.001	1.22251	0.001
645	ACACTGTAGTGTCCT	ipu-mir-7560-p3_1ss11TG	gp3a	0	0	0	0	1	0	0.001	0.001	0.001	0.001	1.22251	0.001
646	ACAGAATGCTGACAGTTAC	ipu-mir-7557-p3_2ss10AT18CA	gp2b	0	0	1	0	1	0	0.001	0.001	0.950785	0.001	1.22251	0.001
647	AACAGAATGCTGACA	ipu-mir-7557-p3_1ss11AT	gp3a	0	2	0	0	0	0	0.001	2.88124	0.001	0.001	0.001	0.001
648	ACGAGAACAGAAATGCA	ipu-mir-7552-p3_2ss16TC17CA	gp3b	0	0	0	0	1	0	0.001	0.001	0.001	0.001	1.22251	0.001
649	GGGGGCCTGAGTCCT	ipu-mir-7551-p5_1ss1CG	gp2b	0.2	0.2	0.2	0.2	0	0	0.162269	0.288124	0.190157	0.254147	0.001	0.001
650	TCCGGCTCGAAGGACCAAGA	ipu-mir-7550-p5_2ss19TG20TA	gp2b	1.5	1.16667	0.666667	1.16667	2.41667	6	1.21702	1.68072	0.633857	1.48252	2.95439	3.38332
651	TCCGGCTCGCAGGACCAT	ipu-mir-7550-p5_2ss10AC18AT	gp2b	0.5	0	0	0.5	0	0	0.405672	0.001	0.001	0.635368	0.001	0.001
652	TCGGGCTCGAAGGACCA	ipu-mir-7550-p5_1ss3CG	gp2b	1	0	0	0	0	1	0.811344	0.001	0.001	0.001	0.001	0.563887
653	ATCCGGCTCGAAGGACCAAAT	ipu-mir-7550-p5_1ss20TA	gp2b	0	0	0	0	0.4	0	0.001	0.001	0.001	0.001	0.489002	0.001
654	TCCGGCTCGAAGGACCAAGT	ipu-mir-7550-p5_1ss19TG	gp2b	0.666667	0.333333	0.666667	0	0.833333	3.66667	0.540896	0.480207	0.633857	0.001	1.01875	2.06758
655	ATCCGGCTCGAAGGAACA	ipu-mir-7550-p5_1ss16CA	gp2b	0	0	0	0	0.5	0	0.001	0.001	0.001	0.001	0.611253	0.001
656	GCCGCGGCTGGAGGAGCA	ipu-mir-7548-p5_2ss11TG18GA	gp3b	0	0	0	0	1	0	0.001	0.001	0.001	0.001	1.22251	0.001
657	TGTCTACATTAATGAAAAGAAC	ipu-mir-3618-p3	gp1b	0	0	1	1	1	0	0.001	0.001	0.950785	1.27074	1.22251	0.001
658	ATTGAACTCTTTGTACT	ipu-mir-27b-p3_2ss15TA17AT	gp3b	0	0	0.5	0	0	0	0.001	0.001	0.475392	0.001	0.001	0.001
659	TGCCTACTGAGCTGATCACAGT	ipu-mir-24-3-p5_1ss17TC	gp1b	1	1	0	0	0.666667	1.66667	0.811344	1.44062	0.001	0.001	0.815004	0.939811
660	TGATTTGTGACTGTACA	ipu-mir-23b-1-p5_2ss16GC17TA	gp3b	0	0.333333	0.5	0	0	0	0.001	0.480207	0.475392	0.001	0.001	0.001
661	TCTCTGTGTGTGTGTGTG	ipu-mir-221-2-p5_2ss4GC18CG	gp3b	2	1	0	0	0	2	1.62269	1.44062	0.001	0.001	0.001	1.12777
662	TGTGTGTGTGTGTATAA	ipu-mir-221-2-p3_2ss14CA17CA	gp3b	1	0	0	1	1	0	0.811344	0.001	0.001	1.27074	1.22251	0.001
663	AACAGTCGTCCGCACATTGGTT	ipu-mir-199a-3-p3_1ss7AC	gp3b	0.5	0	0	0	0	0	0.405672	0.001	0.001	0.001	0.001	0.001
664	CTCGCTGAACAATGAATGCT	ipu-mir-181b-2-p3_2ss4AG20AT	gp2a	0	0.5	0	1.5	0	0.5	0.001	0.72031	0.001	1.9061	0.001	0.281943
665	CTCGCTGAACAATGAATGCAA	ipu-mir-181b-2-p3_1ss4AG	gp2a	0	0.5	0	1.5	0	0.5	0.001	0.72031	0.001	1.9061	0.001	0.281943
666	CAAAGTGCTTACAGTGCAGGTAAAT	ipu-mir-17b-p5_2ss23GA24TA	gp3b	0	0	0	0	0	0.166667	0.001	0.001	0.001	0.001	0.001	0.0939811
667	GCAAGTCCTTTGACTCCT	ipu-mir-16c-p3_2ss7GC18AT	gp3b	0	0	0	1	0	0	0.001	0.001	0.001	1.27074	0.001	0.001
668	ATCTATGGGCTCAGTTCTT	ipu-mir-146a-p3	gp1b	0.5	0	0.5	1	0	0.5	0.405672	0.001	0.475392	1.27074	0.001	0.281943
669	TCTTTGGTTATCTAGCTGTATGACCA	ipu-miR-9_R+3	gp3b	0	0	0	0	0.5	0	0.001	0.001	0.001	0.001	0.611253	0.001
670	AATATTGCACTTGTCCCGGCCTGT	ipu-miR-92a_L+2	gp3b	0.333333	0	0	0	0	0	0.270448	0.001	0.001	0.001	0.001	0.001
671	TGGAAGACTAGTGATTTTGTTGTCGCTT	ipu-miR-7a_R+5	gp3b	0.5	0	0	0.5	0	0	0.405672	0.001	0.001	0.635368	0.001	0.001
672	AGCTGAGATTAGGAGCACACTCT	ipu-miR-7558b_R+1_1ss11GA	gp1b	2	1	0	0	0	0	1.62269	1.44062	0.001	0.001	0.001	0.001
673	CCTGAGTCCTTCTGA	ipu-miR-7551_L-4_1ss19GA	gp3a	0	1	0	0	0	0	0.001	1.44062	0.001	0.001	0.001	0.001
674	GCCTGAGTCCTTCTGA	ipu-miR-7551_L-3_1ss19GA	gp2b	0.6	1.2	0	0.2	2.6	0.8	0.486807	1.72874	0.001	0.254147	3.17851	0.451109
675	GGGCCTGAGTCCTTCTGA	ipu-miR-7551_L-1_1ss19GA	gp2b	0.2	0.6	0	0	0.9	0.2	0.162269	0.864372	0.001	0.001	1.10026	0.112777
676	ATCCGGCTCGAAGGACCAAAA	ipu-miR-7550_R+3	gp2b	0.583333	1.11667	1.58333	0.833333	0.916667	4.36667	0.473284	1.60869	1.50541	1.05895	1.12063	2.46231
677	ATCCGGCTCGAAGGACCAGA	ipu-miR-7550_R+2	gp2a	2	2	1	0	2	1	1.62269	2.88124	0.950785	0.001	2.44501	0.563887
678	TCGGCTCGAAGGACCA	ipu-miR-7550_L-2_1ss3CT	gp2b	1	0	0	0	0	0.5	0.811344	0.001	0.001	0.001	0.001	0.281943
679	TCCGGCTCGAAGGAGCA	ipu-miR-7550_L-1_1ss16CG	gp2b	1	1	0.5	0.5	1	1	0.811344	1.44062	0.475392	0.635368	1.22251	0.563887
680	TCCGGCTCGAAGTACCA	ipu-miR-7550_L-1_1ss14GT	gp2b	1.5	0.533333	0	0	0	0.2	1.21702	0.768331	0.001	0.001	0.001	0.112777
681	TCCGGCTCGAAGGACA	ipu-miR-7550_L-1R-1_1ss17CA	gp2b	0	0.5	1	0.5	0.833333	3	0.001	0.72031	0.950785	0.635368	1.01875	1.69166
682	TCCGGCTCGGAGGACC	ipu-miR-7550_L-1R-1_1ss11AG	gp2a	1	0	1	1	0	1	0.811344	0.001	0.950785	1.27074	0.001	0.563887
683	TCCGGCTCGAAGGACCAATTTTTT	ipu-miR-7550_L-1R+7	gp2b	0	1	0	0	0	0	0.001	1.44062	0.001	0.001	0.001	0.001
684	TCCGGCTCGAAGGACCAATTTTT	ipu-miR-7550_L-1R+6	gp2b	0	0	2.66667	0	0.333333	3	0.001	0.001	2.53543	0.001	0.407502	1.69166
685	TCCGGCTCGAAGGACCAACAAT	ipu-miR-7550_L-1R+5	gp2b	0	0.5	0	0	0	0	0.001	0.72031	0.001	0.001	0.001	0.001
686	TCCGGCTCGAAGGACCAATTT	ipu-miR-7550_L-1R+4	gp2b	0.333333	0	0.333333	0	0.5	0	0.270448	0.001	0.316928	0.001	0.611253	0.001
687	TCCGGCTCGAAGGACCAATT	ipu-miR-7550_L-1R+3	gp2a	0	1	2	1	0	3	0.001	1.44062	1.90157	1.27074	0.001	1.69166
688	TCCGGCTCGAAGGACCACA	ipu-miR-7550_L-1R+2	gp2b	0	0.2	0	0	0.25	0.2	0.001	0.288124	0.001	0.001	0.305626	0.112777
689	ATCCGACTCGAAGGACCA	ipu-miR-7550_1ss6GA	gp2b	0.333333	0	0	0	0.333333	0	0.270448	0.001	0.001	0.001	0.407502	0.001
690	ATCAGGCTCGAAGGACCA	ipu-miR-7550_1ss4CA	gp2a	2	0	0	0	0	1	1.62269	0.001	0.001	0.001	0.001	0.563887
691	ACCCGGCTCGAAGGACCA	ipu-miR-7550_1ss2TC	gp2b	0.833333	0	0	0	0	0	0.67612	0.001	0.001	0.001	0.001	0.001
692	ATCCGGCTCGAAGGAGCA	ipu-miR-7550_1ss16CG	gp2b	0.5	0.5	0.5	0	0.833333	0	0.405672	0.72031	0.475392	0.001	1.01875	0.001
693	ATACTAAGTACACTACGTTTTC	ipu-miR-728	gp1b	0	0	0	1	1	0	0.001	0.001	0.001	1.27074	1.22251	0.001
694	TAACGGAACCCATAATGCAGCTGATTA	ipu-miR-462_R+4	gp3b	0.5	0	0	0	0	0	0.405672	0.001	0.001	0.001	0.001	0.001
695	GATTTGCAATAATTGAGACAGT	ipu-miR-3618_1ss6CG	gp3a	0	0	0	0	0	1	0.001	0.001	0.001	0.001	0.001	0.563887
696	CTGGTTTCACATGGTGGTTTAGATT	ipu-miR-29c_R+2	gp1b	0	0	0	0	0	1	0.001	0.001	0.001	0.001	0.001	0.563887
697	ATCCAGGATAGGTTA	ipu-miR-26b_L-8R+1	gp3b	1	1.5	0	0	1	1	0.811344	2.16093	0.001	0.001	1.22251	0.563887
698	TTCAAGTAATCCAGGATAGGCTACGTGG	ipu-miR-26a_R+6	gp3b	0.5	0.25	0.25	0.75	0	0.5	0.405672	0.360155	0.237696	0.953051	0.001	0.281943
699	AGAATTGTGGCTGGACATCTGT	ipu-miR-219a_1ss10CG	gp3a	0	0.5	0	0	0	0	0.001	0.72031	0.001	0.001	0.001	0.001
700	TTTAATTAGTATAGCCTGTATT	ipu-miR-2187_L+1R-2_1ss20TA	gp1b	1	0	0	0	1	2	0.811344	0.001	0.001	0.001	1.22251	1.12777
701	TGGAATGTAAGGAAGTGTGTGG	ipu-miR-206	gp1b	1	0	0	3	0	2	0.811344	0.001	0.001	3.81221	0.001	1.12777
702	TCCTTCATTCCACCGGAGTCTG	ipu-miR-205_R-1	gp1b	9.75	5.25	1	2	0.25	4.25	7.91061	7.56326	0.950785	2.54147	0.305626	2.39652
703	AGTGGTTCTTAACAGTTCAACA	ipu-miR-203a	gp1b	2	1	0	2	0	0	1.62269	1.44062	0.001	2.54147	0.001	0.001
704	AGTTTTGCTGGTTTGCTTTCAGC	ipu-miR-19b_1ss17AT	gp1b	10	1	0	0	2	0	8.11344	1.44062	0.001	0.001	2.44501	0.001
705	TGATATGTTTGATATTAGG	ipu-miR-190b_R-3_1ss17CA	gp1b	0	0	1	0	0	0	0.001	0.001	0.950785	0.001	0.001	0.001
706	CACATTCATCGCTGTCGGTGGGA	ipu-miR-181c_2ss10TC23TA	gp3b	0	1	0	0	0.333333	0.333333	0.001	1.44062	0.001	0.001	0.407502	0.187962
707	AACATTCATTGCTGTCGGTGGGTTCGCTT	ipu-miR-181b_R+7	gp3b	0	2.5	1	1	1	0.5	0.001	3.60155	0.950785	1.27074	1.22251	0.281943
708	GGCTTGTTTTAAGTTGCCTGC	ipu-miR-1788_R-2	gp1b	0	0	1	0	0	1	0.001	0.001	0.950785	0.001	0.001	0.563887
709	TCAGTGCATGGCAGAACTTTG	ipu-miR-152_1ss11AG	gp3b	0.5	0	0	0	0	0	0.405672	0.001	0.001	0.001	0.001	0.001
710	TGAGAACTGAATTCCAAGGGAAT	ipu-miR-146b_R+1_2ss21TA22GA	gp3b	0	0	0.5	0	0	0.5	0.001	0.001	0.475392	0.001	0.001	0.281943
711	ACCGTGGCTTTAGATTGTTACT	ipu-miR-132a	gp1b	1	1	0.5	0.5	0.5	4	0.811344	1.44062	0.475392	0.635368	0.611253	2.25555
712	GCTTACTCACAGTGAACCGGTCTCTTT	ipu-miR-128_L+6	gp3b	0	0.5	0	0	0	0	0.001	0.72031	0.001	0.001	0.001	0.001
713	TCCCTGAGACCCTAACTTGTGTCGCTT	ipu-miR-125b_R+5_1ss22AT	gp3b	0.333333	0	0	0	0	0	0.270448	0.001	0.001	0.001	0.001	0.001
714	TGAGGTAGTAGAGTGTCTAGTT	ipu-let-7f_2ss13TG17AC	gp3b	0	0.833333	0	0	0	0	0.001	1.20052	0.001	0.001	0.001	0.001
715	TGAGGTAGTAGGTTGTATGGTATCT	ipu-let-7c_R+3_1ss22TA	gp3b	0.333333	0	0	0	0	0	0.270448	0.001	0.001	0.001	0.001	0.001
716	CTATACAACATACTGTCTTTC	ipu-let-7a-1-p3_1ss10CA	gp1b	2.25	1	1.25	2.75	0.75	2.5	1.82552	1.44062	1.18848	3.49452	0.916879	1.40972
717	TTGCGATGATGGTGTA	hhi-mir-7792-p5_1ss5TG	gp2b	0	1	0	0	0	0	0.001	1.44062	0.001	0.001	0.001	0.001
718	TTGCTATGATGGTGTAACT	hhi-mir-7792-p5_1ss18TC	gp2b	0	1.16667	1	0.333333	1.16667	1.25	0.001	1.68072	0.950785	0.423578	1.42626	0.704858
719	TTGCTATGATGGTGTAATTTGCGTCCTACT	hhi-mir-7792-p3_2ss24AT26TC	gp2b	0	0	0	0.5	0	0	0.001	0.001	0.001	0.635368	0.001	0.001
720	TTGCTATGATGGTGTAACTTGCGTC	hhi-mir-7792-p3_2ss18TC24AT	gp2b	0	0.666667	0	0.333333	0	0.916667	0.001	0.960413	0.001	0.423578	0.001	0.516896
721	TTGCTATGATGGTGT	hhi-mir-7792-p3	gp3a	0	0	1	0	0	2	0.001	0.001	0.950785	0.001	0.001	1.12777
722	AACACTCCCGATCTCGTCCGATC	hhi-mir-7641-p5_1ss6GT	gp3a	0	0	0	0	0	2	0.001	0.001	0.001	0.001	0.001	1.12777
723	TTAGGTTTAGATTTT	hhi-mir-737-p5_1ss9TA	gp3a	0	1.5	0	0	0.5	0	0.001	2.16093	0.001	0.001	0.611253	0.001
724	TGGATGAGAAGATCA	hhi-mir-737-p3_1ss11AG	gp3a	0	0	1	0	0	0	0.001	0.001	0.950785	0.001	0.001	0.001
725	GGTGTCTGGAAGGCAGTGGC	hhi-mir-449-p5_2ss5GT19TG	gp3a	0	0	0	0	0	1	0.001	0.001	0.001	0.001	0.001	0.563887
726	GTTGATTCTGTGAGT	hhi-mir-449-p3_1ss8GC	gp3a	0	0	1	0	0	0	0.001	0.001	0.950785	0.001	0.001	0.001
727	TGCCACTGATGATTC	hhi-mir-430b-1-p5_1ss1AT	gp3a	3	6	0	1	1	2	2.43403	8.64372	0.001	1.27074	1.22251	1.12777
728	CAGGCAGCTAAAGCAAGTCTGTT	hhi-mir-1788-p3_2ss22GT23GT	gp3b	0	0	0.666667	0	0.333333	1.33333	0.001	0.001	0.633857	0.001	0.407502	0.751849
729	TTGGCACTAGCACTC	hhi-miR-96_L-1R-8_1ss16AC	gp3a	1	1	0	0	0	1	0.811344	1.44062	0.001	0.001	0.001	0.563887
730	AGGCAGTGTCTCGTTAGCTGA	hhi-miR-449_R-3_2ss12TC21GA	gp2a	1.5	4	2.5	3	1.5	6.5	1.21702	5.76248	2.37696	3.81221	1.83376	3.66526
731	TAAGTGCTTCTCTTTAGGGTAG	hhi-miR-430b_2ss16GA21TA	gp3a	1	0	2	1	0	0	0.811344	0.001	1.90157	1.27074	0.001	0.001
732	TTCAAGTAATCCAGGATAGGAATT	hhi-miR-26_R+3_1ss21CA	gp3b	0	0.25	1.25	0.75	0	0.5	0.001	0.360155	1.18848	0.953051	0.001	0.281943
733	TGTGCGGAAACGCTTCTGCTAT	hhi-miR-147b_L-1_2ss22CA23CT	gp2a	0.666667	0	0	0	0.333333	0.333333	0.540896	0.001	0.001	0.001	0.407502	0.187962
734	TGAGGGTCCGTGATTCTGCC	hhi-let-7j-p3_1ss9TC	gp1b	0.5	1.5	1	0	1	0.5	0.405672	2.16093	0.950785	0.001	1.22251	0.281943
735	ATTGCACCCTGGGAG	hhi-let-7c-p3_1ss4AG	gp3b	0	0	0.5	0	0	0	0.001	0.001	0.475392	0.001	0.001	0.001
736	GAGTGTTCTGCTGGTCACA	fru-mir-9-2-p5_2ss13CG18TC	gp2b	0	0	0	0	1	1	0.001	0.001	0.001	0.001	1.22251	0.563887
737	AACGTGGTCAGAGCTC	fru-mir-458-p3_1ss11TG	gp3a	0	0	1	0	0	0	0.001	0.001	0.950785	0.001	0.001	0.001
738	AACAACATCCTGGTGCTGCCTGAGT	fru-mir-338-p5	gp1b	0	0	0	0.5	1.5	0	0.001	0.001	0.001	0.635368	1.83376	0.001
739	GCTGGTTTCAGGTGGTGACTTAGA	fru-mir-29b-2-p5_1ss18GA	gp1b	1	1	0	4	0	4	0.811344	1.44062	0.001	5.08294	0.001	2.25555
740	TTAACCCACATGTGAGGA	fru-mir-27c-p5_1ss17CG	gp3b	1	0	0	0	0	0	0.811344	0.001	0.001	0.001	0.001	0.001
741	AGGGTTCCTGGCGTGCTGATTTT	fru-mir-23b-p5_1ss23GT	gp2b	0	0	0.5	0	0	0	0.001	0.001	0.475392	0.001	0.001	0.001
742	GGATTCCTGGCAGAGTGATTTT	fru-mir-23a-3-p5	gp2a	0	0	0	0	0	4	0.001	0.001	0.001	0.001	0.001	2.25555
743	CAGTTTTGCTGCTTTGCATCCTGC	fru-mir-19b-p5_2ss12GC22AT	gp2a	0	0	0	1	0	0	0.001	0.001	0.001	1.27074	0.001	0.001
744	ACAGTAGTCTGCACATTGGTAGA	fru-mir-199-3-p3_2ss21TA22AG	gp3b	4	1	4	1	1	2	3.24538	1.44062	3.80314	1.27074	1.22251	1.12777
745	ACAGTAGTCTGCACATTGGTTAAAAA	fru-mir-199-1-p3_2ss23GA25CA	gp3b	1	1	0	1	0	0.5	0.811344	1.44062	0.001	1.27074	0.001	0.281943
746	TGGGTCTTTGCGGGCAAGGTGG	fru-mir-193-p5_1ss22AG	gp1b	0	0	1	0	0	0	0.001	0.001	0.950785	0.001	0.001	0.001
747	CCTGTCAGTTCTGTAGGCCACTGATA	fru-mir-192-p3_1ss24CA	gp3b	0	0	0	0	1	0	0.001	0.001	0.001	0.001	1.22251	0.001
748	ACTGTTCAGTGTACC	fru-mir-181a-2-p3_1ss7GC	gp3a	0	1	0	0	0	0	0.001	1.44062	0.001	0.001	0.001	0.001
749	CAGTATTGAACGTGCTGCTGAAGTA	fru-mir-16-p3_2ss10TA24CT	gp1b	0	0	1	0	1	0	0.001	0.001	0.950785	0.001	1.22251	0.001
750	TACTACTCTGGCTCC	fru-mir-153b-p5_1ss3GC	gp3b	1	0	0	0	0	0	0.811344	0.001	0.001	0.001	0.001	0.001
751	CTGTGGATGTCTATG	fru-mir-152-p5_1ss6AG	gp3b	0	1	0	0	0	0	0.001	1.44062	0.001	0.001	0.001	0.001
752	AAGTTCTGTGATACACTTAGAAA	fru-mir-148-p5_2ss22CA23TA	gp3b	0	0	0	0	1	1	0.001	0.001	0.001	0.001	1.22251	0.563887
753	GTTCCCGTGGCATTA	fru-mir-132-p5_1ss4AC	gp3a	1	0	0	0	1	1	0.811344	0.001	0.001	0.001	1.22251	0.563887
754	ACAGGTGAGGTCCTTGGGAAC	fru-mir-125a-p3	gp1b	0	1.5	1	0	1.5	3.5	0.001	2.16093	0.950785	0.001	1.83376	1.9736
755	CCGGTATTGCACTTGTCCCGGCCT	fru-miR-92_L+4R-2	gp3b	0	0	1	0.166667	0	0.291667	0.001	0.001	0.950785	0.211789	0.001	0.164467
756	TTTGTTCGTTCGGCTCGCGTTATTT	fru-miR-375_R+3	gp3b	0	0	0	0	1	1	0.001	0.001	0.001	0.001	1.22251	0.563887
757	TCCAGCATCAGTGATTTTGTTGCGCT	fru-miR-338_R+4	gp3b	0	0	0	1	0	0	0.001	0.001	0.001	1.27074	0.001	0.001
758	TGTAAACATCCCCGACTGGAAGCTTTCT	fru-miR-30d_R+6	gp3b	0.2	0	0.333333	0	0	0	0.162269	0.001	0.316928	0.001	0.001	0.001
759	GGGGTGTAAACATCCCCGACTGGA	fru-miR-30d_L+4R-2	gp2b	0.5	0.5	1.5	0.5	1	3	0.405672	0.72031	1.42618	0.635368	1.22251	1.69166
760	AAATGTAAACATCCTACACTCTCA	fru-miR-30c_L+3R-1_1ss24GA	gp3b	0	1	0	0	1	1	0.001	1.44062	0.001	0.001	1.22251	0.563887
761	GTGGTGTAAACATCCTACACTCAGCT	fru-miR-30b_L+4	gp3a	0	1	1	4	0	3	0.001	1.44062	0.950785	5.08294	0.001	1.69166
762	AGCTACATTGTCTGCTGGGTTTCTA	fru-miR-221_R+2	gp3b	0	0.2	0.4	0.2	0.2	1	0.001	0.288124	0.380314	0.254147	0.244501	0.563887
763	TGATTGTCCAAACGCAATTCT	fru-miR-219_R-1	gp1b	0.8	0.6	1	0	0.4	1	0.649075	0.864372	0.950785	0.001	0.489002	0.563887
764	TTGTGCTTGATCTAACCATGTGG	fru-miR-218a_R+1	gp1b	0	3	1	0	0	2	0.001	4.32186	0.950785	0.001	0.001	1.12777
765	CCCAGTGTTCAGACTACCTGTTCACGCTT	fru-miR-199_R+6	gp3b	0	0	0	1	0	0	0.001	0.001	0.001	1.27074	0.001	0.001
766	AACTGGCCTACAAAGTCCCAGT	fru-miR-193	gp1b	1	0	1	1	1	5	0.811344	0.001	0.950785	1.27074	1.22251	2.81943
767	ATGACCTATGAATTGACAGCCAAAA	fru-miR-192_R+4	gp3b	3.5	4	3.5	2.33333	2.5	4.5	2.83971	5.76248	3.32775	2.96505	3.05626	2.53749
768	AACATTCAACGCTGTCGGTGAGTTTTTT	fru-miR-181a-5p_R+5	gp3a	1	2	0	2	1	6	0.811344	2.88124	0.001	2.54147	1.22251	3.38332
769	CGTGGAACATTCAACGCTGTCGGTGAGT	fru-miR-181a-5p_L+5	gp2a	1	2.5	1.83333	1	3.5	6.5	0.811344	3.60155	1.74311	1.27074	4.27877	3.66526
770	TCAACATTCAACGCTGTCGGTGAG	fru-miR-181a-5p_L+2R-1	gp1b	0	0	0	1	1	1	0.001	0.001	0.001	1.27074	1.22251	0.563887
771	TAGCAGCGCATCATGGTTTGT	fru-miR-15b_R-1	gp2a	0.5	0	1.5	0	0.5	2	0.405672	0.001	1.42618	0.001	0.611253	1.12777
772	TCAGTGCATAACAGAACTTTGTAA	fru-miR-152_R+2	gp3b	0.666667	1	2	0.333333	0.666667	3.33333	0.540896	1.44062	1.90157	0.423578	0.815004	1.87962
773	TTATTGCTTGAGAATGCGCGTGGT	fru-miR-137_R+2_2ss16AG22AG	gp3b	0	0	0	1	0	0	0.001	0.001	0.001	1.27074	0.001	0.001
774	AGGAGCTAACTGTACAAGCCACTGCCTTGC	fru-let-7j-p3_2ss19TC20GC	gp1b	0	1	0	0	0	1	0.001	1.44062	0.001	0.001	0.001	0.563887
775	CTGCGCAAGCTACCGCCTTGCT	fru-let-7i-p3_1ss14TC	gp3a	1	0	0	1	0	0	0.811344	0.001	0.001	1.27074	0.001	0.001
776	ATTGAGGTAGTAGATTGAATAGT	fru-let-7e_L+2R-1	gp3b	0	0	1	0	0	1	0.001	0.001	0.950785	0.001	0.001	0.563887
777	CTTCCTTGTGGAGCT	fru-let-7a-3-p3_1ss9AT	gp3b	0	0	0	0	1	0	0.001	0.001	0.001	0.001	1.22251	0.001
778	GTGACTGTACAGCCTCCTAGCTTTC	fru-let-7a-1-p3_1ss1AG	gp3b	0	0	0	0	0	1	0.001	0.001	0.001	0.001	0.001	0.563887
779	ACAAGCTTGATTCTATAGGTCTCT	dre-mir-99-1-p3_2ss8CT17GA	gp2a	6	4	3	5	7	16	4.86807	5.76248	2.85235	6.35368	8.55754	9.02219
780	GTTTGTGCAGGTAGT	dre-mir-93-p5	gp3b	0	0	0	0	1	1	0.001	0.001	0.001	0.001	1.22251	0.563887
781	CACAGCTGCTGTGCGGC	dre-mir-737-p5_2ss15TG17TC	gp3b	1	0	0	0	0	0	0.811344	0.001	0.001	0.001	0.001	0.001
782	CTGGTTTAGCTCAGTGGTTACTTC	dre-mir-733-p5_1ss1TC	gp2b	0.5	1	0.5	0	0	0	0.405672	1.44062	0.475392	0.001	0.001	0.001
783	GTTTAGCTCAGTGGTTCCT	dre-mir-733-p5_1ss17AC	gp3a	1	1	0	0	0	0	0.811344	1.44062	0.001	0.001	0.001	0.001
784	GTTTAGCTCAGTGGTTACT	dre-mir-733-p5	gp2b	0.833333	6.33333	1.5	0.666667	1.33333	1.66667	0.67612	9.12393	1.42618	0.847157	1.63001	0.939811
785	CACCGGGAATTTCGTGTCAGCAA	dre-mir-731-p3_2ss10CT22CA	gp2b	3	3.5	4.5	2	4.5	12.5	2.43403	5.04217	4.27853	2.54147	5.50128	7.04858
786	CACAGCGCCTGCAATGTGGAGGT	dre-mir-730-p3_1ss23CT	gp2a	0	0	0	0	0	1	0.001	0.001	0.001	0.001	0.001	0.563887
787	ATTCCGCTAGTTCTGAACTAT	dre-mir-726-p5	gp2a	0.5	1	0	0	0	0	0.405672	1.44062	0.001	0.001	0.001	0.001
788	ACATGGACATGCACACA	dre-mir-460-p3_2ss16GC17CA	gp3b	0.5	0	0	0	0	0	0.405672	0.001	0.001	0.001	0.001	0.001
789	TGCCAGTATGGCTTGTGCTGCTC	dre-mir-457a-p3_1ss12TC	gp2a	2	2	2	0	1	4	1.62269	2.88124	1.90157	0.001	1.22251	2.25555
790	TCAGTCCATGGGCATATACACTTA	dre-mir-455-2-p3_1ss1GT	gp3a	0.5	0	0	0	0	0.5	0.405672	0.001	0.001	0.001	0.001	0.281943
791	TATTCTCAAACTTTAAA	dre-mir-430a-18-p5_2ss2GA17GA	gp3b	0	0	1	0	0	0	0.001	0.001	0.950785	0.001	0.001	0.001
792	CACGTTGAGCCATACGCAC	dre-mir-375-2-p5_1ss13CT	gp1a	0	0	0	0	0	1	0.001	0.001	0.001	0.001	0.001	0.563887
793	AGTGATGGAACAACT	dre-mir-363-p5_1ss11AC	gp3a	2	0	0	0	0	0	1.62269	0.001	0.001	0.001	0.001	0.001
794	GTGTGTGTGTGTGTTT	dre-mir-338-2-p5	gp3a	0	1	0	1	0	0	0.001	1.44062	0.001	1.27074	0.001	0.001
795	GCTGTGAGCTGAAGACG	dre-mir-30b-p5_1ss12CA	gp3b	0	0.5	0	0	0	0	0.001	0.72031	0.001	0.001	0.001	0.001
796	CTCTCTCTCTCTCTCTCTC	dre-mir-29a-p5_2ss1AC18CT	gp3b	0	1	2	0	0	0	0.001	1.44062	1.90157	0.001	0.001	0.001
797	GCGGGTGCAGATCTTGGT	dre-mir-27d-p3_2ss12GT18CT	gp2b	1.75	0.2	1.25	0	1.76667	0	1.41985	0.288124	1.18848	0.001	2.15976	0.001
798	GTCTGTCCTGGAGGT	dre-mir-26a-2-p3_1ss15CT	gp3a	1	0	1	0	0	0	0.811344	0.001	0.950785	0.001	0.001	0.001
799	TCCCGTGGCTACTGAGT	dre-mir-24-3-p5_2ss8CG17CT	gp3b	0	0	0	0	1	1	0.001	0.001	0.001	0.001	1.22251	0.563887
800	TACCTTCTGAGCTGATAACAGT	dre-mir-24-1-p5_2ss2GA18TA	gp2b	0	0	0	0	0	1	0.001	0.001	0.001	0.001	0.001	0.563887
801	GGGTTCCTGGCACCGTGATTT	dre-mir-23a-1-p5	gp1a	0	1	0	0	1	3	0.001	1.44062	0.001	0.001	1.22251	1.69166
802	CAAAATGGCAGCCTT	dre-mir-2192-p5	gp3a	0	0	1	1	0	0	0.001	0.001	0.950785	1.27074	0.001	0.001
803	AGAATTGTGCATGGACATCTGTT	dre-mir-219-1-p3_1ss11CA	gp2a	0	1	0	0	0	0	0.001	1.44062	0.001	0.001	0.001	0.001
804	TTGTCTGTCTGTCTGTC	dre-mir-214-p5_1ss12CT	gp3a	0	0	0.5	0	0	0	0.001	0.001	0.475392	0.001	0.001	0.001
805	GGCTGCAACACAGGACATGGGAGC	dre-mir-187-1-p5	gp1a	7	0	2	2	1	9	5.67941	0.001	1.90157	2.54147	1.22251	5.07498
806	TTATCACTTTTCCAGCCCAGC	dre-mir-184-2-p5	gp1a	0	0.5	0	0	0	0	0.001	0.72031	0.001	0.001	0.001	0.001
807	CTGCAGTGAAGGCACTTTAAGCTT	dre-mir-17a-2-p3_2ss9GA18CT	gp2a	0	0	0.5	0	0	0	0.001	0.001	0.475392	0.001	0.001	0.001
808	TGTGTGTGTGTGTGTGTGT	dre-mir-16c-p5_1ss13CT	gp3b	0	1	2	0	0	1	0.001	1.44062	1.90157	0.001	0.001	0.563887
809	TGTCACTGGGAGCCT	dre-mir-15b-p3	gp3b	0	0	0	0	0.5	0	0.001	0.001	0.001	0.001	0.611253	0.001
810	AGATCAATAGGTCCC	dre-mir-153c-p5_1ss7GA	gp2b	0.666667	0.333333	1	0.333333	0.666667	0.333333	0.540896	0.480207	0.950785	0.423578	0.815004	0.187962
811	CAAAATGAGCACAGACTG	dre-mir-153b-p3_2ss1AC17AT	gp3b	0	0	0	0.5	0	0	0.001	0.001	0.001	0.635368	0.001	0.001
812	TGTGATGCACTCAGA	dre-mir-152-p5_1ss7AG	gp3b	0	0.25	1	0	0	0	0.001	0.360155	0.950785	0.001	0.001	0.001
813	ACGGAGTTCAATTCTTC	dre-mir-146b-p3_2ss11GA17AC	gp3b	0	0.5	0	0	0	0	0.001	0.72031	0.001	0.001	0.001	0.001
814	ATCTATGGGCTCAGTTCTTCTGTT	dre-mir-146a-p3_2ss23GT24CT	gp2a	0	0.5	1.5	2	1	1.5	0.001	0.72031	1.42618	2.54147	1.22251	0.84583
815	TTCCTGGAAATACTGTTCTAAGT	dre-mir-145-p3_3ss20TA21GA23GT	gp3b	0	0	0	0	1	1	0.001	0.001	0.001	0.001	1.22251	0.563887
816	AGTACAGTGCAGTCATCC	dre-mir-142a-p5_1ss1CA	gp3b	0.5	0	0	0	0	0	0.405672	0.001	0.001	0.001	0.001	0.001
817	TATGGCATTTTATTCCTACGTGT	dre-mir-135a-p5_3ss7TA19TC23AT	gp3b	0.2	0	0	0	0	0	0.162269	0.001	0.001	0.001	0.001	0.001
818	TCCACCACCTCCCGTGG	dre-mir-1306-p5_2ss14CG17CG	gp3b	1	0.5	1.5	2	2	1.5	0.811344	0.72031	1.42618	2.54147	2.44501	0.84583
819	AACCCGTAGATCCGAACTTGTGGCTT	dre-miR-99_R+4_1ss16TA	gp3b	0	0.25	0	0.45	0.7	0.25	0.001	0.360155	0.001	0.571831	0.855754	0.140972
820	AAAAGTGCTGTTTGTGCAGGTAGT	dre-miR-93_R+2	gp2a	4	2.5	5.5	3	2	3.5	3.24538	3.60155	5.22932	3.81221	2.44501	1.9736
821	AGGTGTGGGATGTTGTGCACTGTT	dre-miR-92b-5p_1ss20GC	gp2b	2	1	2.5	1.5	3.5	11	1.62269	1.44062	2.37696	1.9061	4.27877	6.20275
822	CTTGTCCCGGCCTGTA	dre-miR-92a-3p_L-7R+1	gp2b	2	1	0	0	0	2	1.62269	1.44062	0.001	0.001	0.001	1.12777
823	AATCTCAACCTAAAGAAAATA	dre-miR-737-3p_2ss5AT6AC	gp2a	3	1	1	0	1	1	2.43403	1.44062	0.950785	0.001	1.22251	0.563887
824	GGCTGGTCCGAACGC	dre-miR-735-5p_R-3_1ss13GC	gp3a	0	0	0	1	0	0	0.001	0.001	0.001	1.27074	0.001	0.001
825	GTGGAATGACACGTTTTCTCCCGGATT	dre-miR-731_L+4R-1_1ss27CT	gp3b	0	0	0	0	0	1	0.001	0.001	0.001	0.001	0.001	0.563887
826	CAATGACACGTTTTCTCCCGGATT	dre-miR-731_L+1R-1_1ss24CT	gp2b	0	0	0	0.5	0	0	0.001	0.001	0.001	0.635368	0.001	0.001
827	GTCCTCATTGTGCATGCTGTGT	dre-miR-730_L+1R-2	gp2a	0.5	0	0	0.5	0	0	0.405672	0.001	0.001	0.635368	0.001	0.001
828	TATGGGTATGATACGACCTGGGA	dre-miR-729_R-1_2ss1CT23TA	gp2a	3	0	1	0	0	3	2.43403	0.001	0.950785	0.001	0.001	1.69166
829	TCAGTCTTCAATTCCTCCCAGC	dre-miR-727-5p	gp1a	0	0	0	0	0	1	0.001	0.001	0.001	0.001	0.001	0.563887
830	GTTGAGGCGAGTTGAAGACT	dre-miR-727-3p_R-2	gp1a	0	3	0	2	2	1	0.001	4.32186	0.001	2.54147	2.44501	0.563887
831	TTCACTACTAGCAGAACTCGGT	dre-miR-726_R+1	gp2a	0	1	1	0	0	1	0.001	1.44062	0.950785	0.001	0.001	0.563887
832	TTCAGTCATTGTTTCTGGTAGTT	dre-miR-725-3p_R+1_1ss17AG	gp2a	1	0	1	1	1	0	0.811344	0.001	0.950785	1.27074	1.22251	0.001
833	GTGGTTTTTTGCAGAAACGTTTCAGA	dre-miR-722_L+4R-2	gp3b	0	2	0	0	0	0	0.001	2.88124	0.001	0.001	0.001	0.001
834	TGTACCATGCTGGTAGCCAGT	dre-miR-7147	gp1a	8	2	3	0	2	4	6.49075	2.88124	2.85235	0.001	2.44501	2.25555
835	TAACGGAACCCATAATGCAGCTGTT	dre-miR-462_R+3	gp2a	6	2	6	3	5	8	4.86807	2.88124	5.70471	3.81221	6.11253	4.51109
836	TTCAGTAACAAGGATTCATCCT	dre-miR-459-5p_L+1R-1	gp2a	7	2	2	0.5	3.5	0.5	5.67941	2.88124	1.90157	0.635368	4.27877	0.281943
837	AGGGAATCTCTGTTGCTGGGGT	dre-miR-459-3p_L-1R+1_1ss16AG	gp2a	3	2	2	0.5	2	4	2.43403	2.88124	1.90157	0.635368	2.44501	2.25555
838	AGCGCCATTTACAGAGCTATA	dre-miR-458-5p_R-1	gp1a	0	0	0	1	1	1	0.001	0.001	0.001	1.27074	1.22251	0.563887
839	CAGGCTGGTTAGATGGTTGTCAAT	dre-miR-456_R+2	gp3b	0	0	0	0	0	1	0.001	0.001	0.001	0.001	0.001	0.563887
840	GTATGTGCCCTTGGACTACACT	dre-miR-455-2-5p_1ss21TC	gp3a	1	0	0	1.5	0	1	0.811344	0.001	0.001	1.9061	0.001	0.563887
841	TAGTGCAATATTGCTTATAGGGTCTTTT	dre-miR-454b_R+6	gp3b	2	1	0	2	0	0	1.62269	1.44062	0.001	2.54147	0.001	0.001
842	AAACCGTTACCAGTACTGAGT	dre-miR-451_R-1_1ss13TG	gp2b	3.2	0	1.6	1.6	0.4	1.6	2.5963	0.001	1.52126	2.03318	0.489002	0.902219
843	ATAAGTGCTTCTCTTTAGGGTAG	dre-miR-430c-3p_L+1_1ss17GA	gp2a	0	0	1	0	1	0	0.001	0.001	0.950785	0.001	1.22251	0.001
844	TAAGTGCTTTTTGTTGGGTTA	dre-miR-430a-3p_R-1_2ss9AT19GT	gp2a	0	0.333333	0	0	0.333333	0	0.001	0.480207	0.001	0.001	0.407502	0.001
845	TAAGTGCTACTTGTTGGGGTAGA	dre-miR-430a-3p_R+1_1ss10TC	gp2a	0	0	0	0.666667	0	0	0.001	0.001	0.001	0.847157	0.001	0.001
846	TAAGTGCTTTTTGTTGGGGTAT	dre-miR-430a-3p_2ss9AT22GT	gp2a	0	0	0.333333	0	0.666667	0	0.001	0.001	0.316928	0.001	0.815004	0.001
847	TAATACTGCCTGGTAATGCAA	dre-miR-429b_R-1_1ss20CA	gp3a	0	0	1	0	0	0	0.001	0.001	0.950785	0.001	0.001	0.001
848	TTTGTTCGTTCGGCTCGCGTTAA	dre-miR-375_R+1	gp2a	1	0	0	2	2	1	0.811344	0.001	0.001	2.54147	2.44501	0.563887
849	AATTGCACGGTATCCATCTGT	dre-miR-363-3p_R-1	gp3a	0	0	0	0	0	1	0.001	0.001	0.001	0.001	0.001	0.563887
850	AGGCAGTGTAGTTAGCTGATTGCT	dre-miR-34b_L-1R+2_1ss11TA	gp3b	0.5	0	0	0	0	0	0.405672	0.001	0.001	0.001	0.001	0.001
851	TCCAGCATCAGTGATTTTGTTACT	dre-miR-338_R+2_1ss22GA	gp2a	1	0	5	0	0	0	0.811344	0.001	4.75392	0.001	0.001	0.001
852	TTGTAAACATCCTTGACTGGAAGA	dre-miR-30e-5p_L+1R+1	gp2a	0	0	0	0	1	0	0.001	0.001	0.001	0.001	1.22251	0.001
853	TGTAAACATCCTACACTCTCAGCTAAA	dre-miR-30c-5p_R+5	gp3b	0.5	0	0	0	0.5	0	0.405672	0.001	0.001	0.001	0.611253	0.001
854	CCGGGAGTGGGATGTTTGCGCTT	dre-miR-30c-3p_R+1	gp2a	1.5	2.5	1.5	2	4	6	1.21702	3.60155	1.42618	2.54147	4.89002	3.38332
855	CTGTAAACATCCTACACTCAGCT	dre-miR-30b_L+1	gp2b	7	2.5	5.75	5	2	5.75	5.67941	3.60155	5.46701	6.35368	2.44501	3.24235
856	TGTAAACATTCCCGAC	dre-miR-30a-5p_R-6	gp2b	0.5	0	0	0.5	0.5	1.5	0.405672	0.001	0.001	0.635368	0.611253	0.84583
857	TGTAGACATTCCCGACTGGA	dre-miR-30a-5p_R-2_1ss5AG	gp3b	0	0	1	0	0	0	0.001	0.001	0.950785	0.001	0.001	0.001
858	TGTAAACATTCCCGACTGGA	dre-miR-30a-5p_R-2	gp2b	3.5	2.5	5.5	4.5	2	6	2.83971	3.60155	5.22932	5.71831	2.44501	3.38332
859	GCTTTGACGATGTTGCACTACT	dre-miR-301b-5p_R+1	gp2a	0.666667	0	0.333333	0	0	0	0.540896	0.001	0.316928	0.001	0.001	0.001
860	CAGTGTAATAGTATTGTCAAAGCGTT	dre-miR-301a_R+4_1ss6CT	gp3b	1	0	1	0	0	0	0.811344	0.001	0.950785	0.001	0.001	0.001
861	TAGCACCATTTGAAATCAGTGTCGCT	dre-miR-29b_R+4	gp3b	0.5	0	0	0	0	0	0.405672	0.001	0.001	0.001	0.001	0.001
862	TAGCACCATTTTAAATCAGTTAT	dre-miR-29a_R+1_2ss12GT18GA	gp2a	0	0	1	0	0.666667	0.333333	0.001	0.001	0.950785	0.001	0.815004	0.187962
863	TAGCACCATTTGAAATCGGTTAT	dre-miR-29a_R+1	gp2a	3.83333	1.25	3.25	1.25	0.833333	2.41667	3.11015	1.80078	3.09005	1.58842	1.01875	1.36273
864	TTCACAGTGGCTAAGTTCAGTA	dre-miR-27e_1ss22GA	gp2a	5.33333	5.75	5	6.58333	7	9	4.32717	8.28357	4.75392	8.36567	8.55754	5.07498
865	TTCACAGTGGCTAAGTTCTTT	dre-miR-27d_R-1_1ss21CT	gp2a	1.25	0.833333	2	2.5	0.583333	3.25	1.01418	1.20052	1.90157	3.17684	0.713128	1.83263
866	TCACAGTGGCTAAGTTCTGCTTT	dre-miR-27b-3p_L-1R+2_1ss22AT	gp3b	2	0	3.5	0	2	4	1.62269	0.001	3.32775	0.001	2.44501	2.25555
867	CGTGGTTCAAGTAATCCAGGATAGGTT	dre-miR-26b_L+5	gp3b	3	2.5	0	0	1	2	2.43403	3.60155	0.001	0.001	1.22251	1.12777
868	TTCAAGTAATCCAGGATAGGCTCGTGG	dre-miR-26a-5p_R+5	gp3b	0.5	0	0	0	0	0	0.405672	0.001	0.001	0.001	0.001	0.001
869	TCTTCAAGTAATCCAGGATAGGCT	dre-miR-26a-5p_L+2	gp3a	6	3	4	6	7	11	4.86807	4.32186	3.80314	7.62441	8.55754	6.20275
870	CCTGTTCATGATTACTTGAACT	dre-miR-26a-2-3p_2ss4AG19CA	gp2a	2	3	3	1	3	8	1.62269	4.32186	2.85235	1.27074	3.66752	4.51109
871	TGGCTCAGTTCAGCAGGAACC	dre-miR-24_R-1_1ss21AC	gp2a	5	1.16667	7.5	3.16667	2	8.83333	4.05672	1.68072	7.13089	4.02399	2.44501	4.981
872	GCTCAGTTCAGCAGGAACAGTTT	dre-miR-24_L-2R+3	gp3b	4	0	1	1	0	7.5	3.24538	0.001	0.950785	1.27074	0.001	4.22915
873	GGATTCCTGGCAGAGTGATTT	dre-miR-23a-3-5p	gp1a	1	4	4	2	0	3	0.811344	5.76248	3.80314	2.54147	0.001	1.69166
874	TGTCAGTTTGTCAAATACCCCAATA	dre-miR-223_R+4	gp3a	0	0	1	0	0	0	0.001	0.001	0.950785	0.001	0.001	0.001
875	AGCTACATCTGGCTACTGGGTCTCTTT	dre-miR-222a-3p_R+3	gp3b	1.5	3.5	3.5	6.5	4.5	16.5	1.21702	5.04217	3.32775	8.25978	5.50128	9.30413
876	AGCTACATTGTCTGCTGGGTTTTAT	dre-miR-221-3p_R+2_1ss23CT	gp2b	1	1	0.666667	0.333333	1.66667	0.333333	0.811344	1.44062	0.633857	0.423578	2.03751	0.187962
877	TAGCTTATCAGACTGGTGTTGGCATC	dre-miR-21_R+3	gp3b	5.83333	1.5	3.5	2.83333	1.66667	2.5	4.73284	2.16093	3.32775	3.60042	2.03751	1.40972
878	CTCTCTGTGCTGCCAT	dre-miR-2196_L-1R-7	gp3a	0	0	1	0	0	0	0.001	0.001	0.950785	0.001	0.001	0.001
879	TTGTGCTTGATCTAACCATG	dre-miR-218b_R-2	gp1a	4.5	5.5	2.5	1	2.5	4.5	3.65105	7.92341	2.37696	1.27074	3.05626	2.53749
880	ATGTGCTTGATCTAACCATGTGTT	dre-miR-218a_R+2_1ss1TA	gp2b	0	1	0	1	0	0	0.001	1.44062	0.001	1.27074	0.001	0.001
881	TTGTGCTTGATCTAACCATGTGTT	dre-miR-218a_R+2	gp3a	0	1	0	1	0	0	0.001	1.44062	0.001	1.27074	0.001	0.001
882	TGATTGTTTGAATCAGCTGTGT	dre-miR-2189_1ss11TA	gp3a	0	0	0	1	0	0	0.001	0.001	0.001	1.27074	0.001	0.001
883	GCTGTGTGAGGTTGGACCTATC	dre-miR-2188-3p_L+1_1ss14AG	gp3a	0	0	0	0	0	1	0.001	0.001	0.001	0.001	0.001	0.563887
884	TTAATTAGTATAGCCTGTTTA	dre-miR-2187-5p_R-1_1ss21TA	gp1a	0	0	0	1	0	2	0.001	0.001	0.001	1.27074	0.001	1.12777
885	TAACAGTCTACAGTCATGGCT	dre-miR-212	gp1a	5	1	6	1	3	6	4.05672	1.44062	5.70471	1.27074	3.66752	3.38332
886	TTTCCCTTTGTCATCCTATGCCT	dre-miR-204-5p_L+1	gp2a	0.5	1.25	7.25	4.25	4.83333	8.25	0.405672	1.80078	6.89319	5.40062	5.90878	4.65207
887	GAGTGGTTCTTAACAGTTCAAC	dre-miR-203a-5p_L+1R-3	gp2a	0	0	0.5	0	0	0	0.001	0.001	0.475392	0.001	0.001	0.001
888	TTCCTATGCATATACCTCTTT	dre-miR-202-5p_R-1	gp1a	0	1	9	0	0	0	0.001	1.44062	8.55706	0.001	0.001	0.001
889	TAATACTGCCTGGTAATGC	dre-miR-200c-3p_R-3_1ss19AC	gp2a	1.66667	0.333333	0.666667	1	0.666667	2.33333	1.35224	0.480207	0.633857	1.27074	0.815004	1.31574
890	CATCTTACAAGGCAGCATTGGATT	dre-miR-200b-5p_R+2_1ss9GA	gp2a	1	0	0	0	0	0	0.811344	0.001	0.001	0.001	0.001	0.001
891	CATCTTACCGGACAGTGCTGGA	dre-miR-200a-5p	gp2a	0.5	0	0	0	0	0.5	0.405672	0.001	0.001	0.001	0.001	0.281943
892	TAACACTGTCTGGTAACGCTGTTGCTT	dre-miR-200a-3p_R+5_1ss19AC	gp3b	0	0	0	0.333333	0	0	0.001	0.001	0.001	0.423578	0.001	0.001
893	AGCTTTGCAGGGTGGGCAGTCAGC	dre-miR-19d-5p_1ss9GA	gp2a	1	0	2	0	0	2	0.811344	0.001	1.90157	0.001	0.001	1.12777
894	TGTGCAAATCCATGCAAAACTGAGCT	dre-miR-19d-3p_R+3_1ss9CT	gp3b	0	0	0	0.5	0	0	0.001	0.001	0.001	0.635368	0.001	0.001
895	TGTACAAACCCATGCAAAACTGA	dre-miR-19d-3p_1ss4GA	gp2b	2	0	0	3	0	0	1.62269	0.001	0.001	3.81221	0.001	0.001
896	TGTGCAAATCCATGCAAAACTC	dre-miR-19c-3p_R-1	gp3a	5	1	3	4	0	6	4.05672	1.44062	2.85235	5.08294	0.001	3.38332
897	TGTGCAAATCCATGCAAACCTGTA	dre-miR-19b-3p_R+1_2ss19AC23AT	gp3b	0	0.25	0	0	0	0	0.001	0.360155	0.001	0.001	0.001	0.001
898	GCTAGTTTTGCATAGTTGCATT	dre-miR-19a-5p_L+1R-1_1ss21CT	gp1a	2	0	1	3	0	0	1.62269	0.001	0.950785	3.81221	0.001	0.001
899	TAGGTAGTTTCAAGTTGTTGGGA	dre-miR-196a-5p_R+1_1ss13TA	gp1a	4.83333	2.16667	3	3.33333	1.66667	0.333333	3.9215	3.12134	2.85235	4.23578	2.03751	0.187962
900	AAAGTGAAACTGTCT	dre-miR-196a-3p_L-4R-3_1ss7CA	gp3a	1	0	0	0	0	0	0.811344	0.001	0.001	0.001	0.001	0.001
901	TGTAACAGCAACTCCATGTGGACGCTT	dre-miR-194a_R+6	gp3b	0.333333	0	0	0.833333	0	0.666667	0.270448	0.001	0.001	1.05895	0.001	0.375924
902	TACTGCCCTAAGTGCCCCTTCT	dre-miR-18b-3p_L+2R-2	gp1a	3	0	1	1	1	2	2.43403	0.001	0.950785	1.27074	1.22251	1.12777
903	TGGACGGAGAACTGATAAGG	dre-miR-184_R-2	gp1a	3	1.5	2	1.5	4.5	2.5	2.43403	2.16093	1.90157	1.9061	5.50128	1.40972
904	AACATTCATTGCTGTCGGTGGGTATTT	dre-miR-181b-5p_R+5	gp3b	0.333333	1.33333	0	0.333333	0	1	0.270448	1.92083	0.001	0.423578	0.001	0.563887
905	AACATTCATTGCTGTCGGTGGGTTG	dre-miR-181b-5p_R+3	gp2a	0.25	0.25	0.45	0.25	0.2	0.4	0.202836	0.360155	0.427853	0.317684	0.244501	0.225555
906	CTCACTGATCAATGAATGCA	dre-miR-181b-3p_R-2	gp1a	2	2	4	0	4	3	1.62269	2.88124	3.80314	0.001	4.89002	1.69166
907	AACATTCAACGCTGTCGGTGAGTTTTTCT	dre-miR-181a-5p_R+6	gp3b	0	0	0.5	0	0	0	0.001	0.001	0.475392	0.001	0.001	0.001
908	CCAAAGTGCTTACAGTGCAGGTAGT	dre-miR-17a-5p_L+1R+2	gp2a	0	0	0	0.333333	0	0.5	0.001	0.001	0.001	0.423578	0.001	0.281943
909	TAGCAGCATGTAAATATTGGAGT	dre-miR-16c-5p_R+1	gp2a	2	0	1	2	1	1	1.62269	0.001	0.950785	2.54147	1.22251	0.563887
910	CCAGTATTGCTCGTGCTGCTGAA	dre-miR-16c-3p_L-1R+1_1ss5AG	gp2a	1	1	1	3	1	2	0.811344	1.44062	0.950785	3.81221	1.22251	1.12777
911	TAGCAGCACATCATGATTTGTA	dre-miR-15b-5p_1ss16GA	gp2a	0	0.5	0.5	0.5	0	0	0.001	0.72031	0.475392	0.635368	0.001	0.001
912	CAGAATGGTTTGTGA	dre-miR-15a-5p_L-8R+1	gp3b	0.5	0.5	0.5	0	0.5	0.5	0.405672	0.72031	0.475392	0.001	0.611253	0.281943
913	CAGGCCATACTGTGCTGCAGCA	dre-miR-15a-3p_2ss7GA19GA	gp2a	1	2	2	5	4	3	0.811344	2.88124	1.90157	6.35368	4.89002	1.69166
914	TTAATGCTAATCGTGATAGGGGTTTT	dre-miR-155_R+4	gp2a	0	1	2	0	0	1	0.001	1.44062	1.90157	0.001	0.001	0.563887
915	GTCATCTTTGTGATTTGCAGCT	dre-miR-153c-5p_1ss6TC	gp3b	0	0	0	0	0.5	0	0.001	0.001	0.001	0.001	0.611253	0.001
916	TCATTTTTGTGATGTTGCAGCT	dre-miR-153a-5p_L-1	gp1a	3	0	9	1	0	4	2.43403	0.001	8.55706	1.27074	0.001	2.25555
917	TCAGTGCATGACAGAACTTTG	dre-miR-152_R-1	gp2a	2	1.33333	2.33333	1.66667	2.33333	2.33333	1.62269	1.92083	2.2185	2.11789	2.85251	1.31574
918	GTCTCCCAATCCTTGTACCAGTGTC	dre-miR-150_L+1R+2	gp3b	0	0	0	1	0	0	0.001	0.001	0.001	1.27074	0.001	0.001
919	CTGAGAACTGAATTCCCAGGGTTT	dre-miR-146b_L+1R+1_2ss17AC23GT	gp3b	0	0	0.5	0	0	1.5	0.001	0.001	0.475392	0.001	0.001	0.84583
920	TGAGAACTGAATTCCATAGATGGCTT	dre-miR-146a_R+3	gp3b	0	0	0.666667	0.333333	0.333333	0	0.001	0.001	0.633857	0.423578	0.407502	0.001
921	CGTCCAGTTTTCCCAGGAATCCCT	dre-miR-145-5p_L+1R+1	gp2a	3	2	1.5	1	3.5	3.5	2.43403	2.88124	1.42618	1.27074	4.27877	1.9736
922	AGGATATCATCATATACTGTAAGTTC	dre-miR-144-5p_L+1R+2_1ss12GA	gp3b	0	0	0	0	0.5	0.5	0.001	0.001	0.001	0.001	0.611253	0.281943
923	TGAGATGAAGCACTGTAGCTCTGAAG	dre-miR-143_R+5	gp3b	0	0	0	0	0	0.5	0.001	0.001	0.001	0.001	0.001	0.281943
924	TAACACTGTCTGGTAATGATGAA	dre-miR-141-3p_R+1_2ss17CT22CA	gp3b	0	0	0	1	0	2	0.001	0.001	0.001	1.27074	0.001	1.12777
925	TAACACTGTCTGGTAACGATGC	dre-miR-141-3p	gp2a	2.5	0	1	0	3	2	2.02836	0.001	0.950785	0.001	3.66752	1.12777
926	TGGACTGTCCAACCTGAGA	dre-miR-1388-5p_R-3_1ss1AT	gp2b	7	4.5	4.5	5	6.5	15	5.67941	6.48279	4.27853	6.35368	7.94629	8.4583
927	ATCTCAGGTTCGTCAGCCCATGAA	dre-miR-1388-3p_R+2	gp2a	1	1	2	0	1	1	0.811344	1.44062	1.90157	0.001	1.22251	0.563887
928	TATTGCTTAAGAATACGCGTAGT	dre-miR-137-3p_L-1R+2	gp1a	2	1	0	3	1	0	1.62269	1.44062	0.001	3.81221	1.22251	0.001
929	TTTGGTCCCCTTCAACCAGCT	dre-miR-133b-3p_R-1	gp1a	0.333333	0.333333	0	0.666667	0.333333	1	0.270448	0.480207	0.001	0.847157	0.407502	0.563887
930	TTGGTCCCCTTCAACCAGCTGT	dre-miR-133a-3p_L-1R+1	gp1a	8.33333	4.83333	6	3.16667	5.83333	15.5	6.7612	6.963	5.70471	4.02399	7.13128	8.74024
931	ACCGTGGCATTAGATTGTTACT	dre-miR-132-5p	gp1a	0	0	1	1	0	0	0.001	0.001	0.950785	1.27074	0.001	0.001
932	TAACAGTCTACAGCCATGGTC	dre-miR-132-3p_R-1	gp1a	3	2	3	0	6	10	2.43403	2.88124	2.85235	0.001	7.33503	5.63887
933	CAGTGCAACAATGAAAGGGCATTA	dre-miR-130b_R+2_1ss9TC	gp3b	0	0	0	0	0	1	0.001	0.001	0.001	0.001	0.001	0.563887
934	CTTTTTGCGGTCTGGGCTTGC	dre-miR-129-5p_R-1	gp1a	2.5	1.5	4	0.5	2.5	4.5	2.02836	2.16093	3.80314	0.635368	3.05626	2.53749
935	AAGCCCTTACCCCAAAAAGTA	dre-miR-129-1-3p_L-1R+1	gp1a	0	0	0	1	1.5	0	0.001	0.001	0.001	1.27074	1.83376	0.001
936	TCACAGTGAACCGGTCTCTTAGT	dre-miR-128-3p_R+1_2ss21TA22TG	gp3b	8	2.5	8	4	6	6	6.49075	3.60155	7.60628	5.08294	7.33503	3.38332
937	CGTACCGTGAGTAATAGTGCCC	dre-miR-126b-3p_L-1R+1_1ss22AC	gp3a	0	0	0	0	0	0.5	0.001	0.001	0.001	0.001	0.001	0.281943
938	TCCCTGAGACCCTAACTCGTG	dre-miR-125b-5p_R-1_1ss18TC	gp2a	1.5	1	1	1.25	2.25	2.75	1.21702	1.44062	0.950785	1.58842	2.75064	1.55069
939	CGTGGTCCCTGAGACCCTAACTTGTG	dre-miR-125b-5p_L+5R-1	gp3a	2	2	0	1	4	3	1.62269	2.88124	0.001	1.27074	4.89002	1.69166
940	AAAATCCCTGAGACCCTAACTTGTGT	dre-miR-125b-5p_L+4_1ss26AT	gp3b	0.333333	1	1	0	0	1	0.270448	1.44062	0.950785	0.001	0.001	0.563887
941	ATCCCTGAGACCCTAACTTGTG	dre-miR-125b-5p_L+1R-1	gp2a	5.25	2.75	3.91667	3.58333	5.91667	10.8333	4.25956	3.96171	3.72391	4.55347	7.23316	6.10877
942	CGGGTTGGGTTCTCGGGAGCTA	dre-miR-125b-2-3p_R+1	gp2a	0	0	0.5	0	0	0	0.001	0.001	0.475392	0.001	0.001	0.001
943	CGTGTTCACAGCGGACCTTGAT	dre-miR-124-5p	gp1a	0	0	0	0	0	3	0.001	0.001	0.001	0.001	0.001	1.69166
944	TGTGTTCACAGTGGACCTTGATT	dre-miR-124-4-5p_R+1	gp1a	2	0	2	1	0	3	1.62269	0.001	1.90157	1.27074	0.001	1.69166
945	CAAATTCGTATCTAGGGGAATT	dre-miR-10c-3p_L+1_2ss20GA22AT	gp3b	0.333333	0	0	0	0	0	0.270448	0.001	0.001	0.001	0.001	0.001
946	CAAATTCGTATCTAAGGGAGT	dre-miR-10c-3p_L+1R-1_1ss15GA	gp1a	4	4	6	2	2	3	3.24538	5.76248	5.70471	2.54147	2.44501	1.69166
947	ACCCTGTAGATCCGAATTTGTGT	dre-miR-10a-5p_L-1R+2	gp2a	0	0.65	0	0.25	0	0.5	0.001	0.936403	0.001	0.317684	0.001	0.281943
948	ACCCTGTAGATCCGAATTTGT	dre-miR-10a-5p_L-1	gp2a	0.4	1.8	0	0.5	0.6	0.9	0.324538	2.59312	0.001	0.635368	0.733503	0.507498
949	TACCCTGTAGATCCGAATTTGT	dre-miR-10a-5p	gp2a	4.2	3.4	0	2.25	0.4	1.2	3.40765	4.89811	0.001	2.85915	0.489002	0.676664
950	AGCAGCATTGTACAGGGCTT	dre-miR-103_R-3_1ss20AT	gp2a	0.5	2.5	2.5	0.5	0.5	0.5	0.405672	3.60155	2.37696	0.635368	0.611253	0.281943
951	TGAGGTAGTTGTTTGTACAGTTTT	dre-let-7j_R+2	gp2a	3	3.33333	5.66667	4.33333	3.33333	7.33333	2.43403	4.80207	5.38778	5.50652	4.07502	4.13517
952	GGAGCTAACTGTACAGGCCACT	dre-let-7j-p3_2ss17AG19TC	gp2a	0	0	0	0	1	1	0.001	0.001	0.001	0.001	1.22251	0.563887
953	CTATACAATTTACTGCCTTCCCA	dre-let-7h-p3_2ss22AC23TA	gp2b	0	0	1	1	3	1	0.001	0.001	0.950785	1.27074	3.66752	0.563887
954	CTATACAATTTACTGCCTTCCC	dre-let-7h-p3_1ss22AC	gp3a	0	0	2	4	2	6	0.001	0.001	1.90157	5.08294	2.44501	3.38332
955	AATGAGGTAGTAGTTTGTATAGTT	dre-let-7g_L+2	gp3a	0	4	2	0	2	4	0.001	5.76248	1.90157	0.001	2.44501	2.25555
956	TGAGGTAGTAGATTGTATAGT	dre-let-7f_R-1	gp2a	7.41667	3.7	3.41667	1.83333	4.33333	6.41667	6.01747	5.33029	3.24851	2.32968	5.29752	3.61827
957	TGAGGTAGTAGATTGTATCGTT	dre-let-7f_1ss19AC	gp2a	4.75	0.916667	0	0.25	1.25	2.08333	3.85389	1.32057	0.001	0.317684	1.52813	1.17476
958	TGAGGTAGTTGGTTGTATGGTTAT	dre-let-7d-5p_R+2	gp3a	3	1	0	2	4	0	2.43403	1.44062	0.001	2.54147	4.89002	0.001
959	CTGTACAACCTTCTAGCTTTCC	dre-let-7c-3p	gp1a	3	3.33333	2.5	2	3	8.5	2.43403	4.80207	2.37696	2.54147	3.66752	4.79304
960	TCTGAGGTAGTAGGTTGTGTGG	dre-let-7c-1-p5_2ss1GT19AG	gp3b	0	0	0	0	0	0.5	0.001	0.001	0.001	0.001	0.001	0.281943
961	CTAGACAACCTACTGCCTTCCT	dre-let-7b-p3_2ss4TG22CT	gp2a	0	0	0	1	0	1	0.001	0.001	0.001	1.27074	0.001	0.563887
962	TGAGGTAGTAGATTGTATAGTTA	dre-let-7a_R+1_1ss12GA	gp2a	2	0.7	0.5	3	4	2.83333	1.62269	1.00843	0.475392	3.81221	4.89002	1.59768
963	TGGTTGAGGTAGTAGATTGAATAGTT	dre-let-7a_L+4_2ss16GA20TA	gp2a	0	1	0	0	0	0	0.001	1.44062	0.001	0.001	0.001	0.001
964	TCTGAGGTAGTAGGTTGTATAGTTTT	dre-let-7a_L+2R+2	gp2b	0	0	0	0	0	0.5	0.001	0.001	0.001	0.001	0.001	0.281943
965	ATGAGGTAGTAGGTTGTATAG	dre-let-7a_L+1R-2	gp2b	0	0.333333	0	0	0	0	0.001	0.480207	0.001	0.001	0.001	0.001
966	CTGTACAGCCTCCTAGCTTTCCT	dre-let-7a-4-p3	gp2a	1.33333	0	0.333333	0.333333	0.666667	1	1.08179	0.001	0.316928	0.423578	0.815004	0.563887
967	CTATACAACATACTGTCTTTCT	dre-let-7a-1-p3_1ss10CA	gp2b	1	0.25	0	1.25	0.5	1	0.811344	0.360155	0.001	1.58842	0.611253	0.563887
968	TCACAGCGCCTGAAA	ccr-mir-730-p3_1ss13CA	gp3a	1	0	0	0	0	0	0.811344	0.001	0.001	0.001	0.001	0.001
969	TTGGAACAGAATGGA	ccr-mir-722-p5_1ss1CT	gp3a	0	0	0	0	1	2	0.001	0.001	0.001	0.001	1.22251	1.12777
970	TTGGAACAGAATGGAATT	ccr-mir-722-p3_1ss1CT	gp2b	2	1	1	0	1	2	1.62269	1.44062	0.950785	0.001	1.22251	1.12777
971	TAGTTTGATACACAGCATA	ccr-mir-7133-p3_2ss10TA18CT	gp3b	0	0	1	0	0	0	0.001	0.001	0.950785	0.001	0.001	0.001
972	GACTTGGTCTAAGCTCCTCAGT	ccr-mir-7132-p5	gp2a	8.5	4.5	4.5	4.5	4.5	10.5	6.89643	6.48279	4.27853	5.71831	5.50128	5.92081
973	GAGAAATGACACATTAA	ccr-mir-499-p3_1ss15GT	gp3a	0	1	0	0	0	0	0.001	1.44062	0.001	0.001	0.001	0.001
974	AATGAGTTTGTTTTG	ccr-mir-338-p5_1ss8GT	gp3b	1	0	0	0	0	0	0.811344	0.001	0.001	0.001	0.001	0.001
975	TTCAGTCGGATGTTTGCAGCCAT	ccr-mir-30d-p3_2ss7TC18TA	gp3b	0	0	0	0	0	1	0.001	0.001	0.001	0.001	0.001	0.563887
976	TTGCTTTGACTGACT	ccr-mir-30b-p3_1ss6GT	gp3b	1	0	0	0	0	0	0.811344	0.001	0.001	0.001	0.001	0.001
977	CTGTCGTGGTCAGCT	ccr-mir-22a-p3_1ss5TC	gp3b	1.5	0	0	0	0	0	1.21702	0.001	0.001	0.001	0.001	0.001
978	ACAGTGTAGAGAACT	ccr-mir-221-p5_1ss13TA	gp3b	1	0	0	0	0	0	0.811344	0.001	0.001	0.001	0.001	0.001
979	CATCAGTTCTTGATGCATTGCC	ccr-mir-217-p3_2ss18CT20CG	gp1a	3	0	0	0	0	0	2.43403	0.001	0.001	0.001	0.001	0.001
980	ATGATGATGATGACT	ccr-mir-200b-p3_1ss13GA	gp3b	0	0	0	0	0	1	0.001	0.001	0.001	0.001	0.001	0.563887
981	CCTGTCAGTTCTGTAGGCCACTGTAT	ccr-mir-192-p3_2ss25CA26CT	gp3b	1	0	1	1	0	6	0.811344	0.001	0.950785	1.27074	0.001	3.38332
982	GTGACATAGACTAGCACCTA	ccr-mir-18b-p5_1ss5AC	gp3a	0	1	1	0	1	0	0.001	1.44062	0.950785	0.001	1.22251	0.001
983	GCAACTGAGAGACAC	ccr-mir-181a-p3_1ss13AC	gp3b	3	0	0	0	0	0	2.43403	0.001	0.001	0.001	0.001	0.001
984	ATCCATGGGCTCAGTTCTTCTGTT	ccr-mir-146a-p3_3ss4TC23GT24CT	gp3b	0.5	0	0	0	0	0	0.405672	0.001	0.001	0.001	0.001	0.001
985	CAGTCACTCATACAGTAAAC	ccr-mir-142-2-p5_2ss13AC18GA	gp3b	0.333333	0	0	0	0	0	0.270448	0.001	0.001	0.001	0.001	0.001
986	AAACAAGGCTGTTACT	ccr-mir-122-p5_1ss13CT	gp3b	1	0	0	0	0	0	0.811344	0.001	0.001	0.001	0.001	0.001
987	GCGACCCATCCTTGGTTTCTGT	ccr-miR-551_R+1	gp2a	7.5	2	6.5	4.5	7	13	6.08508	2.88124	6.1801	5.71831	8.55754	7.33053
988	ATCCTTGGTTTCTGT	ccr-miR-551_L-7R+1	gp3a	0	1	0	1	0	0	0.001	1.44062	0.001	1.27074	0.001	0.001
989	TAGCAGCACATAAATACTGGAA	ccr-miR-457b_L+1_1ss22GA	gp3a	0	0	0	1	1	0	0.001	0.001	0.001	1.27074	1.22251	0.001
990	CATGTAAACATCCCCGACTGGA	ccr-miR-30d_L+2R-3	gp3b	0.2	0	0	0	0	0.5	0.162269	0.001	0.001	0.001	0.001	0.281943
991	TGGTAGCTTATCAGACTGGTGTTGGT	ccr-miR-21_L+3_1ss26CT	gp3b	2	0	0	0	0.5	1	1.62269	0.001	0.001	0.001	0.611253	0.563887
992	CTAAGGTGCATCTAGTGTAGTTA	ccr-miR-18c_L+1R-1_1ss14TA	gp3a	0	0	1	0	0	0	0.001	0.001	0.950785	0.001	0.001	0.001
993	AACATTCATTGCTGTCGGTGGGTACT	ccr-miR-181b_R+5	gp3b	0.333333	1.83333	1	1.33333	3	2.5	0.270448	2.64114	0.950785	1.69431	3.66752	1.40972
994	ACTGCAGTGGAGGCACTTCTAGC	ccr-miR-17-3p	gp3a	4	5	4.5	5	3	5.5	3.24538	7.2031	4.27853	6.35368	3.66752	3.10138
995	GCGTTAGCAGCACGTAAATATTGGAGA	ccr-miR-16b_L+4R+1	gp3b	0	0	0	0	1	0	0.001	0.001	0.001	0.001	1.22251	0.001
996	TAGCAGCACGTAAATATTGGTGCTT	ccr-miR-16a_R+3	gp3b	0	0	0	0.5	0	0	0.001	0.001	0.001	0.635368	0.001	0.001
997	TTGCATAGTCACAAAAATGATC	ccr-miR-153c	gp1b	1.5	1	4	0.5	1	7.5	1.21702	1.44062	3.80314	0.635368	1.22251	4.22915
998	CCACAGGGTAGAACCACGGACC	ccr-miR-140-3p_L-2R+2	gp2b	1	0.5	0.5	0.5	1.5	2	0.811344	0.72031	0.475392	0.635368	1.83376	1.12777
999	ACCACAGGGTAGAACCACGGACCGCTT	ccr-miR-140-3p_L-1R+6	gp3b	0	0	1	1	0	0	0.001	0.001	0.950785	1.27074	0.001	0.001
1000	TCAAGGTCCGCTGTGAACACGG	ccr-miR-124a_R+2	gp1b	1	0	0	0	1	1	0.811344	0.001	0.001	0.001	1.22251	0.563887
1001	TGAGGTAGTTGTTTGTACAGTTTTTT	ccr-let-7j_R+4	gp3a	3	0	1	1	1	0	2.43403	0.001	0.950785	1.27074	1.22251	0.001
1002	TTGGTTGGGATGTGTC	ccr-let-7i-p5_1ss15AT	gp3b	0	0	0	0	0	0.333333	0.001	0.001	0.001	0.001	0.001	0.187962
1003	CGGATGAGGTAGTAGGTTGTATAGTT	ccr-let-7a_L+4	gp3b	0	0	0	0	0.333333	0	0.001	0.001	0.001	0.001	0.407502	0.001
1004	TAAGTCAAGTCTGCAAAAACACT	PC-5p-85960_3	gp4a	1	0	1	0	1	0	0.811344	0.001	0.950785	0.001	1.22251	0.001
1005	AACCCCTTTTTTGCCCATCTAGGACTT	PC-5p-85196_3	gp4a	1	0	0	0	0	2	0.811344	0.001	0.001	0.001	0.001	1.12777
1006	TAGTTCAGTAGAATACAATAC	PC-5p-84837_3	gp4a	1	1	0	0	0	1	0.811344	1.44062	0.001	0.001	0.001	0.563887
1007	TCCCAGATCTGCTTTGTGCTGTC	PC-5p-84774_3	gp4a	0.5	0	0	0.5	0	0.5	0.405672	0.001	0.001	0.635368	0.001	0.281943
1008	CAGACACTGCCCTGAGAGC	PC-5p-84545_3	gp4a	1	0	2	0	0	0	0.811344	0.001	1.90157	0.001	0.001	0.001
1009	CATCCTAGTGACCCTGTTGGA	PC-5p-84522_3	gp4a	0.333333	0	0	0.333333	0	0.333333	0.270448	0.001	0.001	0.423578	0.001	0.187962
1010	TGGTATGCTGCCCTGTAGCCCT	PC-5p-83984_3	gp4a	1	1	1	0	0	0	0.811344	1.44062	0.950785	0.001	0.001	0.001
1011	AACCATCACTGTGGGTGAGATGA	PC-5p-83859_3	gp4a	0	2	0	0	0	1	0.001	2.88124	0.001	0.001	0.001	0.563887
1012	ACTAGTCCTGGATTAAAACACA	PC-5p-83842_3	gp4a	0	1	1	0	0	1	0.001	1.44062	0.950785	0.001	0.001	0.563887
1013	CCTATTGGATTAGAAAGCCAGA	PC-5p-83128_3	gp4a	0.333333	0.333333	0	0.333333	0	0	0.270448	0.480207	0.001	0.423578	0.001	0.001
1014	TGAATTCGGATGTCAGTTGGACC	PC-5p-82996_3	gp4a	0	1	1	1	0	0	0.001	1.44062	0.950785	1.27074	0.001	0.001
1015	AATCCGACTGAACACTGCACT	PC-5p-82834_3	gp4a	1	0	1	0	0	1	0.811344	0.001	0.950785	0.001	0.001	0.563887
1016	TGTAGAATGCTTTTGACAGTTT	PC-5p-82698_3	gp4a	2	1	0	0	0	0	1.62269	1.44062	0.001	0.001	0.001	0.001
1017	CATGCATTCATCTGATAGA	PC-5p-82612_3	gp4a	0	1	0	0	1	1	0.001	1.44062	0.001	0.001	1.22251	0.563887
1018	ATCGGGCTCTGACACTGTGATGAGG	PC-5p-82575_3	gp4a	0	0.5	1	0	0	0	0.001	0.72031	0.950785	0.001	0.001	0.001
1019	TTGTCAATAATATCCTGATACT	PC-5p-82384_3	gp4a	0	0	3	0	0	0	0.001	0.001	2.85235	0.001	0.001	0.001
1020	CAGATCCAAGTCACGTGATGT	PC-5p-82241_3	gp4a	2	0	0	0	0	1	1.62269	0.001	0.001	0.001	0.001	0.563887
1021	TCCCAGATCTGTTTGTAGCAAT	PC-5p-81882_3	gp4a	0	0	0.5	1	0	0	0.001	0.001	0.475392	1.27074	0.001	0.001
1022	GTGGTGTAAACATCCTTGACTGGA	PC-5p-81517_3	gp4a	3	0	0	1	1	1	2.43403	0.001	0.001	1.27074	1.22251	0.563887
1023	TTCTCTATTACAGTGCACTACT	PC-5p-81272_3	gp4a	1	0	2	0	0	0	0.811344	0.001	1.90157	0.001	0.001	0.001
1024	AGTTTCCTTTTGTGGTCAGACACA	PC-5p-80854_3	gp4a	2	0	1	0	0	0	1.62269	0.001	0.950785	0.001	0.001	0.001
1025	TGTAGGCAACCTCATGATGGGT	PC-5p-80184_3	gp4a	0	0	1	0	0	2	0.001	0.001	0.950785	0.001	0.001	1.12777
1026	TTTGGAAGTCTTGTTTGGTCT	PC-5p-79670_3	gp4a	0	0	1	0	2	0	0.001	0.001	0.950785	0.001	2.44501	0.001
1027	GCGGAACATGTTGAATGGTATC	PC-5p-79010_3	gp4a	0	0	0	0	1	2	0.001	0.001	0.001	0.001	1.22251	1.12777
1028	AAGTGGAATTGCATTCAAAC	PC-5p-78945_3	gp4a	0	0	0	0	2	1	0.001	0.001	0.001	0.001	2.44501	0.563887
1029	TGATCCCTCCGGATGACCCTGTTT	PC-5p-77492_3	gp4a	0	0	2	0	0	1	0.001	0.001	1.90157	0.001	0.001	0.563887
1030	ACTTCCTGACTTGGTACATGGAT	PC-5p-77400_3	gp4a	1	1	0	1	0	0	0.811344	1.44062	0.001	1.27074	0.001	0.001
1031	TCTGTAGTGCAGTACTTTTGACC	PC-5p-76624_3	gp4a	0	0.5	1	0	0	0	0.001	0.72031	0.950785	0.001	0.001	0.001
1032	CAGGGTGTTACATGCGGCTTGCT	PC-5p-76622_3	gp4a	0.333333	0	0.666667	1.33333	0.666667	1	0.270448	0.001	0.633857	1.69431	0.815004	0.563887
1033	TAACACAGCTGGTTTAACTGGT	PC-5p-76299_3	gp4a	0	1	1	0	0	1	0.001	1.44062	0.950785	0.001	0.001	0.563887
1034	TTTGGCCTATTTACCACAGCT	PC-5p-76020_3	gp4a	0	0	3	0	0	0	0.001	0.001	2.85235	0.001	0.001	0.001
1035	TTGGGAAAGAGCTAGGCCTGTGT	PC-5p-75887_3	gp4a	0	0	0	0	0	3	0.001	0.001	0.001	0.001	0.001	1.69166
1036	TGGTCCCATGGTTATTTGTACG	PC-5p-75705_3	gp4a	0	0	0	0	1	2	0.001	0.001	0.001	0.001	1.22251	1.12777
1037	AAATGTACAACCAGAACCGCCGCT	PC-5p-74361_3	gp4a	0	0.333333	1.33333	0	1	1.33333	0.001	0.480207	1.26771	0.001	1.22251	0.751849
1038	AACTTCTTGAAGTCTGAATGCCT	PC-5p-74183_3	gp4a	0	0	2	0	1	0	0.001	0.001	1.90157	0.001	1.22251	0.001
1039	AGGGTTGGTCTATGGAGATTGT	PC-5p-74041_3	gp4a	0	1	0	0	0	2	0.001	1.44062	0.001	0.001	0.001	1.12777
1040	TAGGACCAGTCATTGACTTGT	PC-5p-73174_3	gp4a	0	1	0	0	0	2	0.001	1.44062	0.001	0.001	0.001	1.12777
1041	ATAGGCTTACTCTGTTTGGAT	PC-5p-72914_3	gp4a	2	0	0	1	0	0	1.62269	0.001	0.001	1.27074	0.001	0.001
1042	CCCCAGAGTCTGATGAGAAAGAGT	PC-5p-72848_3	gp4a	3	0	0	0	0	0	2.43403	0.001	0.001	0.001	0.001	0.001
1043	ACACCTGATTTAACTTCTCATTG	PC-5p-72822_3	gp4a	0	0	1	0	1	1	0.001	0.001	0.950785	0.001	1.22251	0.563887
1044	TGCGCTCTTCCTTTCCCTT	PC-5p-72747_3	gp4a	0	0	1	1	1	0	0.001	0.001	0.950785	1.27074	1.22251	0.001
1045	GATGACAACATGGTGACAACA	PC-5p-72565_3	gp4a	1	1	0	0	0	1	0.811344	1.44062	0.001	0.001	0.001	0.563887
1046	ACGTATTCTCAAACCCTGTCT	PC-5p-72346_3	gp4a	0	0	1	2	0	0	0.001	0.001	0.950785	2.54147	0.001	0.001
1047	TTTTGAATGAAGCCTAGTGC	PC-5p-72142_3	gp4a	0	0.5	0.5	0	0.5	0	0.001	0.72031	0.475392	0.001	0.611253	0.001
1048	CAAAGGGCTGAGTGTCTGCTGGT	PC-5p-71427_3	gp4a	0	0	1	2	0	0	0.001	0.001	0.950785	2.54147	0.001	0.001
1049	ACGAAGTCAATGGTAACTGCT	PC-5p-71422_3	gp4a	0.5	0	0	0	0	0.25	0.405672	0.001	0.001	0.001	0.001	0.140972
1050	TCTAGGATCAGATCTTTTGTGTT	PC-5p-71366_3	gp4a	0	0	0	2	1	0	0.001	0.001	0.001	2.54147	1.22251	0.001
1051	TTCGGACAATCTAGGATGTTAT	PC-5p-71230_3	gp4a	0	0	1	0	0	2	0.001	0.001	0.950785	0.001	0.001	1.12777
1052	TTGCTGGTTACATGGTCTGTGAT	PC-5p-71035_3	gp4a	0	0	0	0.666667	0.333333	0	0.001	0.001	0.001	0.847157	0.407502	0.001
1053	AGCACACTGGAGCAGAAATCTG	PC-5p-70909_3	gp4a	0	1	0	1	1	0	0.001	1.44062	0.001	1.27074	1.22251	0.001
1054	CAAGGACAAGCTAGCTGCATTCT	PC-5p-70117_3	gp4a	1	0	1	0	0	1	0.811344	0.001	0.950785	0.001	0.001	0.563887
1055	GAGTGCGTGGCTGTGCACAACT	PC-5p-69950_3	gp4a	1	0	0	0	0	2	0.811344	0.001	0.001	0.001	0.001	1.12777
1056	AAAATAAGACGTGTTTTTCATG	PC-5p-69728_3	gp4a	0	1	1	0	1	0	0.001	1.44062	0.950785	0.001	1.22251	0.001
1057	TGGAGTGTGAAAATGGTAAA	PC-5p-69073_3	gp4a	0	0	0	3	0	0	0.001	0.001	0.001	3.81221	0.001	0.001
1058	TGACGATACCTTTGGAACAAGA	PC-5p-68873_3	gp4a	1	0	0	2	0	0	0.811344	0.001	0.001	2.54147	0.001	0.001
1059	TGGCAGAGAAGACTAGAGAGATT	PC-5p-68779_3	gp4a	0	0	2	1	0	0	0.001	0.001	1.90157	1.27074	0.001	0.001
1060	GACACTGTGACCATATATGGACT	PC-5p-68742_3	gp4a	2	0	0	0	1	0	1.62269	0.001	0.001	0.001	1.22251	0.001
1061	AGAATAAGTCTATTTCTGGACT	PC-5p-68465_3	gp4a	0	2	1	0	0	0	0.001	2.88124	0.950785	0.001	0.001	0.001
1062	ATCACATTGTGGAGTTTGTATC	PC-5p-68414_3	gp4a	1	0	1	0	0	1	0.811344	0.001	0.950785	0.001	0.001	0.563887
1063	ATATCTATGCTCTTGTCGGTTT	PC-5p-67443_3	gp4a	0	0	0.5	1	0	0	0.001	0.001	0.475392	1.27074	0.001	0.001
1064	CGGAGGATGTGATTGACTGGGC	PC-5p-66890_3	gp4a	0	0	1	1	1	0	0.001	0.001	0.950785	1.27074	1.22251	0.001
1065	ATGCCTTTATGTGTTGCCCATT	PC-5p-66328_3	gp4a	0	0.5	0.5	0.5	0	0	0.001	0.72031	0.475392	0.635368	0.001	0.001
1066	ATTTTGGGTTCGGTGTAGAACC	PC-5p-66237_3	gp4a	0	0.666667	0.333333	0	0	0	0.001	0.960413	0.316928	0.001	0.001	0.001
1067	ATATGATCAGAGTGGTTAGCGCTT	PC-5p-65933_4	gp4a	4	3	1	0	0	0	3.24538	4.32186	0.950785	0.001	0.001	0.001
1068	TTTAACAGTATCTCCATATGGA	PC-5p-65518_4	gp4a	2	0	0	0	0	0	1.62269	0.001	0.001	0.001	0.001	0.001
1069	ATCGGACATTCATCCAACAGA	PC-5p-65062_4	gp4a	1	0	1	1	1	0	0.811344	0.001	0.950785	1.27074	1.22251	0.001
1070	AGCTAAAACCACCCTTACTGGA	PC-5p-64292_4	gp4a	2	0	1	1	0	0	1.62269	0.001	0.950785	1.27074	0.001	0.001
1071	TGTGTGCTGTGTACCCGGCTGT	PC-5p-64131_4	gp4a	0	0	0	3	0	1	0.001	0.001	0.001	3.81221	0.001	0.563887
1072	TACAATTGTTGGGGAAATGACT	PC-5p-64121_4	gp4a	0	0	2	0	1	1	0.001	0.001	1.90157	0.001	1.22251	0.563887
1073	ATATTCCCTTTCTAGTGCCCTG	PC-5p-64094_4	gp4a	0	0	2	0	2	0	0.001	0.001	1.90157	0.001	2.44501	0.001
1074	TGACTAAATGTGGATCTGGGT	PC-5p-63794_4	gp4a	0	0	0	1	1	2	0.001	0.001	0.001	1.27074	1.22251	1.12777
1075	GAGTACAATGCCGTTGGTATGT	PC-5p-63488_4	gp4a	1	0	0	0	0	3	0.811344	0.001	0.001	0.001	0.001	1.69166
1076	TGACTGTGATGAACACTTATCCC	PC-5p-63063_4	gp4a	1	1	1	1	3	3	0.811344	1.44062	0.950785	1.27074	3.66752	1.69166
1077	ACCGCAGCCAATTTGGAATGGC	PC-5p-62880_4	gp4a	1	0	0	0	0	1	0.811344	0.001	0.001	0.001	0.001	0.563887
1078	TGAAAGATACATTTGAACAATT	PC-5p-61777_4	gp4a	2	0	2	0	0	0	1.62269	0.001	1.90157	0.001	0.001	0.001
1079	TATGGCCAGATAGCTCTGAGC	PC-5p-61500_4	gp4a	1	0	0	0	2	1	0.811344	0.001	0.001	0.001	2.44501	0.563887
1080	GTGGTGTAAACATCCTACACTCTCAGC	PC-5p-60944_4	gp4a	1	0	0	1	1	1	0.811344	0.001	0.001	1.27074	1.22251	0.563887
1081	TTGTGGATACTGAATATAACGTT	PC-5p-60942_4	gp4a	2	0	0	0	3	2	1.62269	0.001	0.001	0.001	3.66752	1.12777
1082	GACAACTGTCCAATTCAAAGCT	PC-5p-60730_4	gp4a	0	1	0	1	1	1	0.001	1.44062	0.001	1.27074	1.22251	0.563887
1083	TTGATATAAGTAGACTTAACAT	PC-5p-59944_4	gp4a	0	0.666667	0	0	0.666667	0	0.001	0.960413	0.001	0.001	0.815004	0.001
1084	TAAAGCATCGTGGCACTAAGA	PC-5p-59420_4	gp4a	0	0.5	0.5	0	0.5	0.5	0.001	0.72031	0.475392	0.001	0.611253	0.281943
1085	CCGTTTGAAGAAAGTTGCTAGCT	PC-5p-59325_4	gp4a	0	0	1	1	0	2	0.001	0.001	0.950785	1.27074	0.001	1.12777
1086	CTAATGCTGACATGCTAGGTGT	PC-5p-58995_4	gp4a	0	0	0	1	2	1	0.001	0.001	0.001	1.27074	2.44501	0.563887
1087	AGCGCCACATTTTTCGAACGGA	PC-5p-58869_4	gp4a	1	0	0	0	1	2	0.811344	0.001	0.001	0.001	1.22251	1.12777
1088	TTCGATGTTTAAAACAGTCTGC	PC-5p-58108_4	gp4a	2	0	1	0	0	1	1.62269	0.001	0.950785	0.001	0.001	0.563887
1089	TGTCCCGAAAGTAACATAACGA	PC-5p-57403_4	gp4a	1	0.5	0	0	0.5	0	0.811344	0.72031	0.001	0.001	0.611253	0.001
1090	TCAATTCTGAGCGTTTTTGCACT	PC-5p-57367_4	gp4a	2	0	0	2	0	0	1.62269	0.001	0.001	2.54147	0.001	0.001
1091	TGAATGGAATTGTATTGAACACC	PC-5p-57276_4	gp4a	0	0	3	1	0	0	0.001	0.001	2.85235	1.27074	0.001	0.001
1092	AACGGAATGCTATCTACCACAT	PC-5p-56772_4	gp4a	2	0	0	1	0	1	1.62269	0.001	0.001	1.27074	0.001	0.563887
1093	CGAACCATCCTGATCTCATGA	PC-5p-55266_4	gp4a	0	0	0.666667	0.333333	0	0.333333	0.001	0.001	0.633857	0.423578	0.001	0.187962
1094	ATACTGTACATTTGTGATTGAGT	PC-5p-55234_4	gp4a	0	2	1	0	0	1	0.001	2.88124	0.950785	0.001	0.001	0.563887
1095	AGCGGAATTTTATAACACGATG	PC-5p-53900_5	gp4a	1	0	1	2	0	1	0.811344	0.001	0.950785	2.54147	0.001	0.563887
1096	ACTGGCTGTTAGGACTAATAGT	PC-5p-52742_5	gp4a	1	1	0	1	1	5	0.811344	1.44062	0.001	1.27074	1.22251	2.81943
1097	GACAAGCGTTCGTGCAATGACT	PC-5p-52729_5	gp4a	3	0	0	1	1	3	2.43403	0.001	0.001	1.27074	1.22251	1.69166
1098	CAGTGGAATGCGCTGTGACACC	PC-5p-51267_5	gp4a	0.5	0	0	0	0	2	0.405672	0.001	0.001	0.001	0.001	1.12777
1099	TTTTGGAACCGAGTTAAACACG	PC-5p-51055_5	gp4a	2	3	0	0	0	3	1.62269	4.32186	0.001	0.001	0.001	1.69166
1100	GCCGTCTGGCCATCTGGCACAC	PC-5p-50865_5	gp4a	0	1	1	0	0.5	2	0.001	1.44062	0.950785	0.001	0.611253	1.12777
1101	CCAGGGGCCTGGAGTTTTTCC	PC-5p-50613_5	gp4a	1	0	1	0	2	1	0.811344	0.001	0.950785	0.001	2.44501	0.563887
1102	ACTCATCGCTCTAGGATCTCAC	PC-5p-49770_5	gp4a	0	1	0	3	1	0	0.001	1.44062	0.001	3.81221	1.22251	0.001
1103	TGTGGAATGCACAAAGTTGGATG	PC-5p-49304_5	gp4a	1	2	5	2	2	0	0.811344	2.88124	4.75392	2.54147	2.44501	0.001
1104	CTGCTAAGCACTGTGTCCATGC	PC-5p-48946_5	gp4a	3	0	0	1	1	0	2.43403	0.001	0.001	1.27074	1.22251	0.001
1105	TTTTGAATGTAGCCTAGTGC	PC-5p-48307_5	gp4a	2.5	0.5	0.5	0	0.5	0	2.02836	0.72031	0.475392	0.001	0.611253	0.001
1106	CAAAGTGCTGTTCGTGCAGGT	PC-5p-47731_5	gp4a	4	0	0	0	0	1	3.24538	0.001	0.001	0.001	0.001	0.563887
1107	TTGGTTCCTATGTAGTGCACT	PC-5p-47725_5	gp4a	0	1	2	0	0	2	0.001	1.44062	1.90157	0.001	0.001	1.12777
1108	TGTATAGTACTACATTTGACC	PC-5p-47273_6	gp4a	1	0	1	1	3	0	0.811344	0.001	0.950785	1.27074	3.66752	0.001
1109	AATGGCACTCTGGGCCCTGGTC	PC-5p-47058_6	gp4a	1.5	0	0	0.5	1	0	1.21702	0.001	0.001	0.635368	1.22251	0.001
1110	TCTAGTGATTTAGACAGTATCT	PC-5p-47011_6	gp4a	2	2	2	3	2	4	1.62269	2.88124	1.90157	3.81221	2.44501	2.25555
1111	CTGGTTTCCTATGGTGGTTTAGA	PC-5p-46547_6	gp4a	0	0.5	0	2.5	0	0	0.001	0.72031	0.001	3.17684	0.001	0.001
1112	TTTAGACAGAAGTAATGTAGC	PC-5p-46433_6	gp4a	1	0	2	0	2	4	0.811344	0.001	1.90157	0.001	2.44501	2.25555
1113	TCTCGCAGCGCACTGAGACA	PC-5p-46396_6	gp4a	1	2	1	1	0	1	0.811344	2.88124	0.950785	1.27074	0.001	0.563887
1114	TCGGGGACAGCGTCGAGACAAC	PC-5p-46309_6	gp4a	1	0	1	1	2	1	0.811344	0.001	0.950785	1.27074	2.44501	0.563887
1115	CTCAGTAACTGGAATCTGTCCCT	PC-5p-45133_6	gp4a	2	0	1	0	3	0	1.62269	0.001	0.950785	0.001	3.66752	0.001
1116	CTTGTCACATGTGATTTCCTCT	PC-5p-44964_6	gp4a	0	1	1	0	1	3	0.001	1.44062	0.950785	0.001	1.22251	1.69166
1117	AATTAAGCTTATTCTTGGACT	PC-5p-44274_6	gp4a	2	1	0	1	2	0	1.62269	1.44062	0.001	1.27074	2.44501	0.001
1118	TGAAGGAGACCAGTGTGTGC	PC-5p-44068_6	gp4a	0	0	0	1	1	4	0.001	0.001	0.001	1.27074	1.22251	2.25555
1119	TAGCATTGAGAACAGTGAAAC	PC-5p-43586_6	gp4a	2	0	1	1	2	0	1.62269	0.001	0.950785	1.27074	2.44501	0.001
1120	ATTTGACACACAGACACTGTTT	PC-5p-43015_6	gp4a	0	0.5	0.5	1	0.5	0.5	0.001	0.72031	0.475392	1.27074	0.611253	0.281943
1121	TGTCTGTTTGTGCTGTATAGC	PC-5p-42780_6	gp4a	1	2	1	0	2	0	0.811344	2.88124	0.950785	0.001	2.44501	0.001
1122	AGAGAATAGGACGAAATCAAATC	PC-5p-42244_6	gp4a	0.5	0.5	0.25	0.25	0	0	0.405672	0.72031	0.237696	0.317684	0.001	0.001
1123	CCTCCCACTTGCAAGACCTAAT	PC-5p-42046_6	gp4a	0	1	2	1	0	2	0.001	1.44062	1.90157	1.27074	0.001	1.12777
1124	TACATCCCGCAGCAGCTGTAGT	PC-5p-41762_7	gp4a	0	1	1	0	3	2	0.001	1.44062	0.950785	0.001	3.66752	1.12777
1125	TATGTTGTCGTGATTTTATTCA	PC-5p-41676_7	gp4a	1.5	0.5	0.5	0	1.5	1	1.21702	0.72031	0.475392	0.001	1.83376	0.563887
1126	TCAAAGGCAGCCTAATTCTGATC	PC-5p-40613_7	gp4a	5	1	0	0	0	6	4.05672	1.44062	0.001	0.001	0.001	3.38332
1127	AATGCACATCTGCTCTCATCT	PC-5p-40156_7	gp4a	1	1	0	1	0	4	0.811344	1.44062	0.001	1.27074	0.001	2.25555
1128	TTCCCTTGTGTAGTAGACAACT	PC-5p-39241_7	gp4a	0	0	0	3	2	2	0.001	0.001	0.001	3.81221	2.44501	1.12777
1129	TTTTAAAACGGCATGTCAATCA	PC-5p-39028_7	gp4a	0	2	1	2	1	5	0.001	2.88124	0.950785	2.54147	1.22251	2.81943
1130	TCACAATGGGTGCGAGACACTGT	PC-5p-38097_7	gp4a	0.6	0.2	0	0	0	0.6	0.486807	0.288124	0.001	0.001	0.001	0.338332
1131	TTGTAAAGAATTCCCACCAGA	PC-5p-38070_7	gp4a	0.25	0.25	0	2.25	1.25	1.25	0.202836	0.360155	0.001	2.85915	1.52813	0.704858
1132	GTTGTAAAGAATTCCCACCAGT	PC-5p-38027_7	gp4a	0.25	0.75	0	3.75	2.25	1.75	0.202836	1.08047	0.001	4.76526	2.75064	0.986802
1133	TTGTGGACCCTGAGTTTCACCC	PC-5p-37804_8	gp4a	2	2	1	1	2	0	1.62269	2.88124	0.950785	1.27074	2.44501	0.001
1134	AGGTCTATAGCCAGCCTGAGGA	PC-5p-37796_8	gp4a	1	3	0	2	2	0	0.811344	4.32186	0.001	2.54147	2.44501	0.001
1135	ACGCTTCTACTAGCACCGGGC	PC-5p-37327_8	gp4a	0	0.5	0	0.5	0	3	0.001	0.72031	0.001	0.635368	0.001	1.69166
1136	TTAGAGATGCAGGCCGGTAACC	PC-5p-37222_8	gp4a	0	2	3	3	3	1	0.001	2.88124	2.85235	3.81221	3.66752	0.563887
1137	ATTCAGCACAGCACTAACATACC	PC-5p-36678_8	gp4a	4	1	0	5	1	1	3.24538	1.44062	0.001	6.35368	1.22251	0.563887
1138	TAGACTGTTAATCTAACGGTTGGTGGT	PC-5p-36429_8	gp4a	4	0	2	2	2	11	3.24538	0.001	1.90157	2.54147	2.44501	6.20275
1139	ATTCAAAACATTAAGAGCTCCT	PC-5p-35410_8	gp4a	1	5	3	0	0	2	0.811344	7.2031	2.85235	0.001	0.001	1.12777
1140	TGCAGCAGTCAACAATGATTTC	PC-5p-35338_8	gp4a	1	0	2	4	0	1	0.811344	0.001	1.90157	5.08294	0.001	0.563887
1141	ATCTCGCAAGCGTACATTCTGT	PC-5p-34843_8	gp4a	3	0	1	1	0	3	2.43403	0.001	0.950785	1.27074	0.001	1.69166
1142	ACTCCGGTCGTCAGTCGAAC	PC-5p-34804_8	gp4a	0.333333	0.666667	0.666667	1.33333	1.33333	0.666667	0.270448	0.960413	0.633857	1.69431	1.63001	0.375924
1143	AATGTGATGTTCCTGGCCC	PC-5p-34343_9	gp4a	0.5	2.5	1.5	0	1.5	0	0.405672	3.60155	1.42618	0.001	1.83376	0.001
1144	GATTTGTTTCTTGCTGTTTGA	PC-5p-34238_9	gp4a	3	2	4	3	3	1	2.43403	2.88124	3.80314	3.81221	3.66752	0.563887
1145	ATCGAAACCTGAATATAAGCA	PC-5p-34093_9	gp4a	1	0	0	0	1	2.5	0.811344	0.001	0.001	0.001	1.22251	1.40972
1146	ATTGGGACAAGTTGTGCTGCATT	PC-5p-33780_9	gp4a	3	2	1	1	1	1	2.43403	2.88124	0.950785	1.27074	1.22251	0.563887
1147	TGCTCGAGACATTGCTCTTTCACA	PC-5p-33523_9	gp4a	2	4	2	5	5	10	1.62269	5.76248	1.90157	6.35368	6.11253	5.63887
1148	TGCACAGCTGATTTTCAAATAGC	PC-5p-33304_9	gp4a	3	2	2	2	0	0	2.43403	2.88124	1.90157	2.54147	0.001	0.001
1149	TAGAAGCACGTCATGATTTGTA	PC-5p-33085_9	gp4a	6	1	7	2	3	10	4.86807	1.44062	6.65549	2.54147	3.66752	5.63887
1150	CCAGGGGCCTGGAGTTTTTCCT	PC-5p-32855_9	gp4a	1.5	0	1	0	1	1	1.21702	0.001	0.950785	0.001	1.22251	0.563887
1151	CGTTTGGTGACAGAATGATGGT	PC-5p-32460_9	gp4a	0.5	0	2	0.5	1	0.5	0.405672	0.001	1.90157	0.635368	1.22251	0.281943
1152	TTCCCTATAAAATGTATTACTT	PC-5p-32211_9	gp4a	2	0	1	1	0	5	1.62269	0.001	0.950785	1.27074	0.001	2.81943
1153	CTGCTAATCTAGGATCAAGTC	PC-5p-32123_9	gp4a	2	4	6	1	3	0	1.62269	5.76248	5.70471	1.27074	3.66752	0.001
1154	TTTGGTACACAGGCCTTTTCGC	PC-5p-32088_9	gp4a	2	0	1	2	0	4	1.62269	0.001	0.950785	2.54147	0.001	2.25555
1155	CACCCAATTGCCTATGTAGT	PC-5p-31520_10	gp4a	2	4	1	4	0	7	1.62269	5.76248	0.950785	5.08294	0.001	3.94721
1156	TCTGGACCAGGTTTAGAGACACT	PC-5p-31497_10	gp4a	3	0	1	0	2	4	2.43403	0.001	0.950785	0.001	2.44501	2.25555
1157	CTGTTGAACCTCTGTCCCAGTCT	PC-5p-31206_10	gp4a	1	1	2	2	1	3	0.811344	1.44062	1.90157	2.54147	1.22251	1.69166
1158	TTGAGAACTGAATTCCAAGGGTTGT	PC-5p-30977_10	gp4a	0	1.5	1.5	0.5	0	1.5	0.001	2.16093	1.42618	0.635368	0.001	0.84583
1159	TACTGAGCTAGGATCATTCACT	PC-5p-30408_10	gp4a	2	1	2	1	2	2	1.62269	1.44062	1.90157	1.27074	2.44501	1.12777
1160	TCAACAGGAGAAGAATAACAAC	PC-5p-30350_10	gp4a	2	0	3	0	6	7	1.62269	0.001	2.85235	0.001	7.33503	3.94721
1161	AATGTACAACCAGAACCGCCGCCT	PC-5p-29897_10	gp4a	0.5	0.25	0	0	0	1.75	0.405672	0.360155	0.001	0.001	0.001	0.986802
1162	TGTGAATAAAATGAATGACCGT	PC-5p-29094_11	gp4a	5	0	3	0	0	3	4.05672	0.001	2.85235	0.001	0.001	1.69166
1163	TGTTCACTGCGTAGAGCACT	PC-5p-27511_12	gp4a	1	2	5	0	4	0	0.811344	2.88124	4.75392	0.001	4.89002	0.001
1164	TTTGGAGATGCAGAAAGCTAATT	PC-5p-27252_12	gp4a	2.5	0	0.5	1	1	1	2.02836	0.001	0.475392	1.27074	1.22251	0.563887
1165	AACGGCATCCTATTTTCTTTT	PC-5p-26850_12	gp4a	3	5	7	2	1	6	2.43403	7.2031	6.65549	2.54147	1.22251	3.38332
1166	TGAAACCTTTGAAGTTAACCAGT	PC-5p-26688_12	gp4a	2	2	4	1	3	0	1.62269	2.88124	3.80314	1.27074	3.66752	0.001
1167	TTGCAGTAGTAGATATGCCTCAT	PC-5p-26650_12	gp4a	4	5	3	5	4	7	3.24538	7.2031	2.85235	6.35368	4.89002	3.94721
1168	AATGGCACCCTACTACTTTTGA	PC-5p-26194_13	gp4a	3	2	5	0	1	2	2.43403	2.88124	4.75392	0.001	1.22251	1.12777
1169	ACTGGTTTCAGACGGTGTTTTAGA	PC-5p-25306_13	gp4a	3	1.5	1	1	0	2.5	2.43403	2.16093	0.950785	1.27074	0.001	1.40972
1170	TGTAAACTCACCTGATTCAACT	PC-5p-25092_13	gp4a	8	0	2	0	0	3	6.49075	0.001	1.90157	0.001	0.001	1.69166
1171	CACGAGGCTAGAGTCACGCTATT	PC-5p-24773_14	gp4a	0	1	0	5	4	4	0.001	1.44062	0.001	6.35368	4.89002	2.25555
1172	AATAGCTGTAGATCTAGCTGCT	PC-5p-24434_14	gp4a	4	4	5	0	4	4	3.24538	5.76248	4.75392	0.001	4.89002	2.25555
1173	GAGTGACTCAGGATCATAGCCT	PC-5p-24318_14	gp4a	3	3	5	2	1	0	2.43403	4.32186	4.75392	2.54147	1.22251	0.001
1174	TGTATCCCCCTGAGACTGAGACT	PC-5p-23724_15	gp4a	4	1	1	3	2	4	3.24538	1.44062	0.950785	3.81221	2.44501	2.25555
1175	TTGGATAGACAATGGACTTCAT	PC-5p-23307_15	gp4a	7	2	2	1	2	5	5.67941	2.88124	1.90157	1.27074	2.44501	2.81943
1176	GAAACCAAGATTGGGTGTGGCCT	PC-5p-23035_15	gp4a	0	3	2	0	3	7	0.001	4.32186	1.90157	0.001	3.66752	3.94721
1177	ACTGACTGGTATTGATATTGGT	PC-5p-21677_16	gp4a	2	0	5	0	1	8	1.62269	0.001	4.75392	0.001	1.22251	4.51109
1178	TATGAGAACTCACAAAGGAGA	PC-5p-20642_18	gp4a	3	3	3	2	5	8	2.43403	4.32186	2.85235	2.54147	6.11253	4.51109
1179	ATAAACTGCTTGAAATGACATC	PC-5p-20202_18	gp4a	0.5	2.5	3	2	0	1	0.405672	3.60155	2.85235	2.54147	0.001	0.563887
1180	CACTACGTTTTGTCCAGAGCCT	PC-5p-20192_18	gp4a	0.5	2	2	1	0	3.5	0.405672	2.88124	1.90157	1.27074	0.001	1.9736
1181	TTGCTGGTTACATGGTCTGTGA	PC-5p-19205_20	gp4a	3	2	3	4.66667	4.33333	10	2.43403	2.88124	2.85235	5.9301	5.29752	5.63887
1182	TTTGAATTGTATGATCACTCA	PC-5p-18358_21	gp4a	1.66667	3	0.333333	0.666667	1.33333	0	1.35224	4.32186	0.316928	0.847157	1.63001	0.001
1183	TGAACCATCCTGATCTTGCGA	PC-5p-17041_23	gp4a	1.66667	4.16667	3.16667	0.833333	2.66667	1.16667	1.35224	6.00258	3.01082	1.05895	3.26002	0.657868
1184	TCCTAGCACTACAAATCTGATT	PC-5p-16657_24	gp4a	0.5	0.75	1	0.5	0.5	4.25	0.405672	1.08047	0.950785	0.635368	0.611253	2.39652
1185	TTATAAGATGACAAGGAAACT	PC-5p-15635_26	gp4a	7	4	7	6	3	2	5.67941	5.76248	6.65549	7.62441	3.66752	1.12777
1186	TGAGTGGAATGATGTCAAATACA	PC-5p-13847_30	gp4a	0	1.33333	2.66667	2	4	0	0.001	1.92083	2.53543	2.54147	4.89002	0.001
1187	ATAGTCCCTACATAGCGCAATA	PC-5p-12940_33	gp4a	3	4	8	4	5	13	2.43403	5.76248	7.60628	5.08294	6.11253	7.33053
1188	AATGTACAACCAGAACCGCCGC	PC-5p-11546_39	gp4a	4.5	5.58333	4.83333	0.5	2.5	13.25	3.65105	8.04346	4.59546	0.635368	3.05626	7.4715
1189	CTGGCCTGTAGGATATCTCTGC	PC-3p-85857_3	gp4a	2	0	0	0	2	2	1.62269	0.001	0.001	0.001	2.44501	1.12777
1190	TTGGCTGCTCTGTCCCCCTTTTTT	PC-3p-84334_3	gp4a	0.25	0	0	0.25	0.25	0	0.202836	0.001	0.001	0.317684	0.305626	0.001
1191	CATTATCACGTGCATGGTCTGACT	PC-3p-83944_3	gp4a	0	3	0	0	0	0	0.001	4.32186	0.001	0.001	0.001	0.001
1192	TAAGTGAACCCTTGAGACAATT	PC-3p-83751_3	gp4a	0	0	1	0	0	5	0.001	0.001	0.950785	0.001	0.001	2.81943
1193	CAGCTATTTTCCTTTCACCTGT	PC-3p-83678_3	gp4a	1	0	0	1	0	1	0.811344	0.001	0.001	1.27074	0.001	0.563887
1194	ACCATCGACCGTTAAATGTACCT	PC-3p-8341_60	gp4a	1.5	6.5	10	6.5	5.5	13	1.21702	9.36403	9.50785	8.25978	6.72378	7.33053
1195	ATGGTTTGATTTCCTGCCAGT	PC-3p-83255_3	gp4a	2	0	0	0	1	0	1.62269	0.001	0.001	0.001	1.22251	0.001
1196	CATGTCTGTTCTAAACAATGCT	PC-3p-83031_3	gp4a	0.333333	0.333333	0	0	0.333333	0	0.270448	0.480207	0.001	0.001	0.407502	0.001
1197	CCTGATGAACAGGTAGTCTGA	PC-3p-82837_3	gp4a	0	1	1	0	0	1	0.001	1.44062	0.950785	0.001	0.001	0.563887
1198	AGAATGTAGGTTTGCGAGATC	PC-3p-82258_3	gp4a	1	0	2	0	0	0	0.811344	0.001	1.90157	0.001	0.001	0.001
1199	CCCATGGAGCTCAGTTCTTAAGT	PC-3p-81635_3	gp4a	0	0	1	0	2	0	0.001	0.001	0.950785	0.001	2.44501	0.001
1200	TGTGCTCTATATAACTATTTGCT	PC-3p-81218_3	gp4a	0	1	2	0	0	0	0.001	1.44062	1.90157	0.001	0.001	0.001
1201	CCCTGTTCGGGCGGTGTTTT	PC-3p-80820_3	gp4a	0	2	1	0	0	0	0.001	2.88124	0.950785	0.001	0.001	0.001
1202	AGACATTACTATGAGCACGTACT	PC-3p-80580_3	gp4a	0	1	0	0	1	1	0.001	1.44062	0.001	0.001	1.22251	0.563887
1203	ACAAGACAAAACAAACTGATCT	PC-3p-80387_3	gp4a	0	0.5	0	0	1	0	0.001	0.72031	0.001	0.001	1.22251	0.001
1204	TAGGATTCCAGTCATTGCGCTA	PC-3p-80277_3	gp4a	1	0	0	0	2	0	0.811344	0.001	0.001	0.001	2.44501	0.001
1205	TATAGGCACTATGTAGGGAAT	PC-3p-80239_3	gp4a	0	0	0	0	1.5	0	0.001	0.001	0.001	0.001	1.83376	0.001
1206	TTTGAATTTGAATCAGCTTAGT	PC-3p-80171_3	gp4a	2	1	0	0	0	0	1.62269	1.44062	0.001	0.001	0.001	0.001
1207	CAAGTCAGAAATGTCAGTTAGA	PC-3p-80163_3	gp4a	0	0	3	0	0	0	0.001	0.001	2.85235	0.001	0.001	0.001
1208	ATTAATGCATACATAGGACATA	PC-3p-80037_3	gp4a	1	0	1	0	0	1	0.811344	0.001	0.950785	0.001	0.001	0.563887
1209	TGACAATGACCACAGGACTCGGC	PC-3p-79778_3	gp4a	0	0	0	0	0	3	0.001	0.001	0.001	0.001	0.001	1.69166
1210	GCAACATGGCTCAACCGGATCT	PC-3p-79714_3	gp4a	2	0	0	0	1	0	1.62269	0.001	0.001	0.001	1.22251	0.001
1211	CCAACACTTGGTCTGGAATGTAAT	PC-3p-79628_3	gp4a	2	1	0	0	0	0	1.62269	1.44062	0.001	0.001	0.001	0.001
1212	TTGTCTCTGATTTGGCATCCTA	PC-3p-79559_3	gp4a	0.2	0	0.2	0	0	0.2	0.162269	0.001	0.190157	0.001	0.001	0.112777
1213	ATTGTGATCCTGTTAATTGAC	PC-3p-79508_3	gp4a	0	0	0	0.75	0	0	0.001	0.001	0.001	0.953051	0.001	0.001
1214	TATCTAGGAGGGCCAGTTTGGT	PC-3p-79339_3	gp4a	0	1	0	0	1	1	0.001	1.44062	0.001	0.001	1.22251	0.563887
1215	ACCTAGCATGTCAGCATTAGCC	PC-3p-79223_3	gp4a	0	0	1	1	1	0	0.001	0.001	0.950785	1.27074	1.22251	0.001
1216	AACACCATTGTCACACTCCACT	PC-3p-78413_3	gp4a	1	0	1	0	1	0	0.811344	0.001	0.950785	0.001	1.22251	0.001
1217	GCGTGGTACTCTGTAATGTGTT	PC-3p-78364_3	gp4a	1	0	1	0	1	0	0.811344	0.001	0.950785	0.001	1.22251	0.001
1218	TTTGGAGTGCCTTTTGTGTGA	PC-3p-78105_3	gp4a	0	0	2	0	1	0	0.001	0.001	1.90157	0.001	1.22251	0.001
1219	TCACAGTAGTCTGCACATTGGTTA	PC-3p-77546_3	gp4a	1	0	0	0	1	1	0.811344	0.001	0.001	0.001	1.22251	0.563887
1220	TAATGGCTCAAGCTCTCTCACT	PC-3p-77320_3	gp4a	0	0.5	0	0	1	0	0.001	0.72031	0.001	0.001	1.22251	0.001
1221	ATTTGATGTCGTTCCATAATC	PC-3p-77023_3	gp4a	0	2	1	0	0	0	0.001	2.88124	0.950785	0.001	0.001	0.001
1222	TTGTCAAACGTAGTGCACCCT	PC-3p-75282_3	gp4a	1	1	1	0	0	0	0.811344	1.44062	0.950785	0.001	0.001	0.001
1223	TGTCCGTCTGGTCCTGCCTGTA	PC-3p-74841_3	gp4a	2	0	0	0	1	0	1.62269	0.001	0.001	0.001	1.22251	0.001
1224	TATGATTGTTTAAAAGACTAAT	PC-3p-74522_3	gp4a	0	0	0	0	1.5	0	0.001	0.001	0.001	0.001	1.83376	0.001
1225	TTACAGACAGAACACACTCAGT	PC-3p-74285_3	gp4a	0	0	0	0	3	0	0.001	0.001	0.001	0.001	3.66752	0.001
1226	TTGTCAAACATTACACGTGAGG	PC-3p-74273_3	gp4a	1	0	0	0	2	0	0.811344	0.001	0.001	0.001	2.44501	0.001
1227	ATAACAGTAGCCAGAGAACTAGC	PC-3p-73913_3	gp4a	0	1	0	1	1	0	0.001	1.44062	0.001	1.27074	1.22251	0.001
1228	TGTTCCTGTAGACTTCCAATT	PC-3p-73803_3	gp4a	0	0.333333	0	0.333333	0.333333	0	0.001	0.480207	0.001	0.423578	0.407502	0.001
1229	ACTGGACTGTAATTCTCCAGGA	PC-3p-73786_3	gp4a	2	1	1	0	2	0	1.62269	1.44062	0.950785	0.001	2.44501	0.001
1230	TGACTAAGAGAACATTTGACTGA	PC-3p-73763_3	gp4a	0	1	0	0	1	1	0.001	1.44062	0.001	0.001	1.22251	0.563887
1231	ACACGGAGTACAATGAGTGGA	PC-3p-73518_3	gp4a	0.5	0	1	0	0	0	0.405672	0.001	0.950785	0.001	0.001	0.001
1232	TGATGAGGCTTTTTGAGGGAGT	PC-3p-73069_3	gp4a	0	0	0	0.5	0	1	0.001	0.001	0.001	0.635368	0.001	0.563887
1233	GAAGTGAACTTAATAGGGAAT	PC-3p-73053_3	gp4a	1	0	0	0	2	0	0.811344	0.001	0.001	0.001	2.44501	0.001
1234	CCGTGTTATAAAATCCCGCTTCT	PC-3p-73048_3	gp4a	0	0	0	1	0	2	0.001	0.001	0.001	1.27074	0.001	1.12777
1235	TTTGTGACTTCCTTTTTCTTC	PC-3p-72166_3	gp4a	0	0	0	0	2	1	0.001	0.001	0.001	0.001	2.44501	0.563887
1236	GTGAGAGTAGCATTCAGTCAAA	PC-3p-71876_3	gp4a	0	0	0	0	0	3	0.001	0.001	0.001	0.001	0.001	1.69166
1237	ACTGTTAACACATGGCCTCTCT	PC-3p-71854_3	gp4a	2	0	0	1	0	0	1.62269	0.001	0.001	1.27074	0.001	0.001
1238	ACGACCTTAGCAGTTGGCTGT	PC-3p-69816_3	gp4a	0.5	0.5	0.5	0	0	0	0.405672	0.72031	0.475392	0.001	0.001	0.001
1239	GTGGTTCAGGCCCACCCAGGGACGCCA	PC-3p-69363_3	gp4a	3	0	0	0	0	0	2.43403	0.001	0.001	0.001	0.001	0.001
1240	NAGCACCATATGAAATCAGTGT	PC-3p-69060_3	gp4a	1	0	0.5	0	0	0	0.811344	0.001	0.475392	0.001	0.001	0.001
1241	ACGGCACTAAGTAGGGAATAGG	PC-3p-68756_3	gp4a	2	0	1	0	0	0	1.62269	0.001	0.950785	0.001	0.001	0.001
1242	TCTAGACAGAATGTTCGCCACC	PC-3p-68706_3	gp4a	0	0	0	0	0	3	0.001	0.001	0.001	0.001	0.001	1.69166
1243	CCTGTCTGCTGATAGAATGTCA	PC-3p-68346_3	gp4a	1	1	0	1	2	1	0.811344	1.44062	0.001	1.27074	2.44501	0.563887
1244	CCAATAGCAACCACTAGCAGCT	PC-3p-68123_3	gp4a	0	0	0	2	0	1	0.001	0.001	0.001	2.54147	0.001	0.563887
1245	TACCCGCAGTCTGAGCCGGC	PC-3p-67119_3	gp4a	0	2	0	0	0	1	0.001	2.88124	0.001	0.001	0.001	0.563887
1246	TTCACACAGTTCACTGTAACAG	PC-3p-66934_3	gp4a	1	0	1	0	1	0	0.811344	0.001	0.950785	0.001	1.22251	0.001
1247	ACAGCACAGACATATCTGAGTC	PC-3p-66819_3	gp4a	1	0	1	0	0	1	0.811344	0.001	0.950785	0.001	0.001	0.563887
1248	TCTCTGCTCTGAAGTAGTGCACT	PC-3p-66595_3	gp4a	0	2	1	0	0	0	0.001	2.88124	0.950785	0.001	0.001	0.001
1249	TTGCAGTCATCATCGTCATAGA	PC-3p-66015_4	gp4a	1	0	1	0	2	0	0.811344	0.001	0.950785	0.001	2.44501	0.001
1250	AAGGCACACTTACCAGCATGGT	PC-3p-65851_4	gp4a	1.33333	0.333333	0	0.666667	0.333333	0	1.08179	0.480207	0.001	0.847157	0.407502	0.001
1251	CAAGACGGCACAGACACATCTGT	PC-3p-65786_4	gp4a	1	3	2	0	1	0	0.811344	4.32186	1.90157	0.001	1.22251	0.001
1252	TTATGTCCTCCACATTCTCTGA	PC-3p-65776_4	gp4a	0	1	1	0	2	0	0.001	1.44062	0.950785	0.001	2.44501	0.001
1253	CTGTTCCAAAGTAGTGCACTGCT	PC-3p-65592_4	gp4a	4	0	0	0	0	0	3.24538	0.001	0.001	0.001	0.001	0.001
1254	TTACACCGAGAAGACATCC	PC-3p-65530_4	gp4a	1	0	2	0	1	0	0.811344	0.001	1.90157	0.001	1.22251	0.001
1255	TTGTTGACATCTGTGGAGCTGTCT	PC-3p-64810_4	gp4a	0	0	1	0	0	3	0.001	0.001	0.950785	0.001	0.001	1.69166
1256	CACTACATAGGAAATAGAGTCT	PC-3p-64256_4	gp4a	0	0	0	1	0	3	0.001	0.001	0.001	1.27074	0.001	1.69166
1257	ATTATCATGGTATTGTATTATC	PC-3p-64246_4	gp4a	1	1	1	0	1	0	0.811344	1.44062	0.950785	0.001	1.22251	0.001
1258	GTTAAATCAGGTGTGTTGGAGT	PC-3p-64221_4	gp4a	1	0	0	0	0	3	0.811344	0.001	0.001	0.001	0.001	1.69166
1259	GAGTCCAACGTTTTTCATGAGC	PC-3p-63614_4	gp4a	3	1	0	0	0	0	2.43403	1.44062	0.001	0.001	0.001	0.001
1260	TAGGCTAGCATGGTCCCAGATT	PC-3p-63457_4	gp4a	3	0	5	0	0	0	2.43403	0.001	4.75392	0.001	0.001	0.001
1261	TCCGGTCAGTGACTGGGTGAGTTGTCGT	PC-3p-63259_4	gp4a	0	4	0	2	2	3	0.001	5.76248	0.001	2.54147	2.44501	1.69166
1262	CCATAGGGAAATAGGGTGCCATT	PC-3p-63191_4	gp4a	0	0	0	1	0.5	0.5	0.001	0.001	0.001	1.27074	0.611253	0.281943
1263	TGTATGCCTGAATTTGTTTGT	PC-3p-62306_4	gp4a	2	1	2	0	1	1	1.62269	1.44062	1.90157	0.001	1.22251	0.563887
1264	TTGGTAATCGGGTGTGTTAT	PC-3p-62117_4	gp4a	5	0	3	1	1	0	4.05672	0.001	2.85235	1.27074	1.22251	0.001
1265	TAAGCTCGCGAGACCTGGATGA	PC-3p-61575_4	gp4a	0	0	1	0	2	1	0.001	0.001	0.950785	0.001	2.44501	0.563887
1266	TCATGAAGACAATCAATTCACT	PC-3p-61405_4	gp4a	0	0	0	2	1	1	0.001	0.001	0.001	2.54147	1.22251	0.563887
1267	TGGAGTGTGAATGGTGTTT	PC-3p-60956_4	gp4a	1	1	2	0	0	0	0.811344	1.44062	1.90157	0.001	0.001	0.001
1268	CATGACGAGCTCTTGACGACGT	PC-3p-60793_4	gp4a	2	0	1	1	1	2	1.62269	0.001	0.950785	1.27074	1.22251	1.12777
1269	TGTGTGCCCTCTTTCCATCTCT	PC-3p-60471_4	gp4a	1	0	0	1	0	2	0.811344	0.001	0.001	1.27074	0.001	1.12777
1270	TTCTGGTCAAACTTAGTGCA	PC-3p-60409_4	gp4a	0	0.5	0.5	0.5	0.5	0	0.001	0.72031	0.475392	0.635368	0.611253	0.001
1271	TCCGTCATTCTGTTATCAAACT	PC-3p-60319_4	gp4a	0.5	0	0	0	0	1.5	0.405672	0.001	0.001	0.001	0.001	0.84583
1272	CTAGACAACTTACTGCCTTCCTT	PC-3p-60268_4	gp4a	2	0	0	3	1	1	1.62269	0.001	0.001	3.81221	1.22251	0.563887
1273	GGTCCGTGATGACTAGGCCACTGCGCAAACT	PC-3p-59853_4	gp4a	0	4	0	1	0	4	0.001	5.76248	0.001	1.27074	0.001	2.25555
1274	TAATACGGCACAAACTGAACT	PC-3p-59851_4	gp4a	0	0	1	0	0	1	0.001	0.001	0.950785	0.001	0.001	0.563887
1275	TGCACAGCAAGTGTAGACAGGC	PC-3p-58954_4	gp4a	0.25	0.5	0	0	0	0.25	0.202836	0.72031	0.001	0.001	0.001	0.140972
1276	CTCTCATCAAGATCCTGGCAGC	PC-3p-58353_4	gp4a	3	0	1	0	0	0	2.43403	0.001	0.950785	0.001	0.001	0.001
1277	GACGCGATGTGATTTCTGCCCAGTGCTCT	PC-3p-58323_4	gp4a	3	4	1	1	3	0	2.43403	5.76248	0.950785	1.27074	3.66752	0.001
1278	TCCGCTACAGAGCTCTTCATA	PC-3p-58284_4	gp4a	0	0	2	0	0	2	0.001	0.001	1.90157	0.001	0.001	1.12777
1279	TATCACACGAGGAGACTGTCCGT	PC-3p-57824_4	gp4a	0	1	1	0	1	1	0.001	1.44062	0.950785	0.001	1.22251	0.563887
1280	ACCAAAGAGTTGACTAGATAGT	PC-3p-56850_4	gp4a	0	1	1	0	2	0	0.001	1.44062	0.950785	0.001	2.44501	0.001
1281	TATGCAAATTCAAAGACTAGA	PC-3p-56754_4	gp4a	1	1	1	1	0	0	0.811344	1.44062	0.950785	1.27074	0.001	0.001
1282	TCCTACTGAGACTGTCCTAGT	PC-3p-56644_4	gp4a	1	0	1	0	2	0	0.811344	0.001	0.950785	0.001	2.44501	0.001
1283	CCAAGTGTGCTAGTGCTGGGTT	PC-3p-56297_4	gp4a	1	0	1	0	0	2	0.811344	0.001	0.950785	0.001	0.001	1.12777
1284	TTTCTGTTTCCTTTGTATCGCA	PC-3p-56257_4	gp4a	0	0	1	0	1	2	0.001	0.001	0.950785	0.001	1.22251	1.12777
1285	TATATTACTAGTGATATGGACT	PC-3p-56104_4	gp4a	1	0	2	0	0	1	0.811344	0.001	1.90157	0.001	0.001	0.563887
1286	TAATATGCCTACTGTACCAACT	PC-3p-56031_4	gp4a	0	0	1	1	2	0	0.001	0.001	0.950785	1.27074	2.44501	0.001
1287	TGAGAAACCTGCTGAGCCCAGT	PC-3p-55814_4	gp4a	0	0	0	0	0	4	0.001	0.001	0.001	0.001	0.001	2.25555
1288	AAGGCACACTTACCAGCATGG	PC-3p-55803_4	gp4a	0.666667	0.333333	0	0.666667	0	0.666667	0.540896	0.480207	0.001	0.847157	0.001	0.375924
1289	TGGGAGAGGGGTGTTTACACTT	PC-3p-55503_4	gp4a	0	1	0	0	3	0	0.001	1.44062	0.001	0.001	3.66752	0.001
1290	AACAGAGGCCACCTGATCCTAGA	PC-3p-55283_4	gp4a	2	0	0	1	0	1	1.62269	0.001	0.001	1.27074	0.001	0.563887
1291	TGCCGGCTCCTGTTTCACTGA	PC-3p-55073_4	gp4a	0	0	4	0	0	0	0.001	0.001	3.80314	0.001	0.001	0.001
1292	TTTCAATCCTGCCCACAAGCCC	PC-3p-55037_4	gp4a	0	1	2	2	1	2	0.001	1.44062	1.90157	2.54147	1.22251	1.12777
1293	GTAGTGCACTTTTAGGAAATA	PC-3p-54813_5	gp4a	1	0	1.5	0	0	0	0.811344	0.001	1.42618	0.001	0.001	0.001
1294	CATATAGGTAATAGGGTGTCCT	PC-3p-54064_5	gp4a	0	0	2	1	0	2	0.001	0.001	1.90157	1.27074	0.001	1.12777
1295	TAGCACCATTTTAAATCAGTTAA	PC-3p-53963_5	gp4a	0	0	1	1	0	3	0.001	0.001	0.950785	1.27074	0.001	1.69166
1296	TACCTAGCATGTAGAAATCTCA	PC-3p-53687_5	gp4a	1	0	0	1	2	1	0.811344	0.001	0.001	1.27074	2.44501	0.563887
1297	TAGGCTCTGGTGAAAGGTAGTGC	PC-3p-53499_5	gp4a	1	1	0	0	2	1	0.811344	1.44062	0.001	0.001	2.44501	0.563887
1298	CCACAATTTGTAGCTAGGTACC	PC-3p-53424_5	gp4a	1	0	0	0	0	4	0.811344	0.001	0.001	0.001	0.001	2.25555
1299	CTGGTGGGAATTCTTTACAAC	PC-3p-53006_5	gp4a	1.75	0.75	0.25	0.25	0.25	0.25	1.41985	1.08047	0.237696	0.317684	0.305626	0.140972
1300	TCTGTCTCTCTGTCGGCTGTCC	PC-3p-52901_5	gp4a	1	2	2	0	3	5	0.811344	2.88124	1.90157	0.001	3.66752	2.81943
1301	CATAAGATGGTTTTGGGGAACT	PC-3p-52786_5	gp4a	3	3	2	0	0	0	2.43403	4.32186	1.90157	0.001	0.001	0.001
1302	TACCAGACTGCATCTGCACAGT	PC-3p-52520_5	gp4a	0	1	0	0	2	2	0.001	1.44062	0.001	0.001	2.44501	1.12777
1303	TCTGTCCAAATGTAGTGCACTT	PC-3p-52017_5	gp4a	1	0	1	1	0	2	0.811344	0.001	0.950785	1.27074	0.001	1.12777
1304	GAAGGGGGACCTGATCCTAGTA	PC-3p-51876_5	gp4a	1	1	1	0	2	3	0.811344	1.44062	0.950785	0.001	2.44501	1.69166
1305	ACCTGTCCAATAGAAACACTGT	PC-3p-51676_5	gp4a	0	0	0	0	3	2	0.001	0.001	0.001	0.001	3.66752	1.12777
1306	TTGGCCAAGAGTAGTGCACTGT	PC-3p-50475_5	gp4a	0	2	0	1	1	1	0.001	2.88124	0.001	1.27074	1.22251	0.563887
1307	CTGTGTGTGCTGTATACTCAGCT	PC-3p-50430_5	gp4a	6	0	2	0	0	1	4.86807	0.001	1.90157	0.001	0.001	0.563887
1308	CCGCAATGTGAGCACTTCTGTCT	PC-3p-50032_5	gp4a	0.5	0	1	1	0	0	0.405672	0.001	0.950785	1.27074	0.001	0.001
1309	TTAGCACACAGTGTCGCCCCCAC	PC-3p-49315_5	gp4a	1	0	1	0	1	2	0.811344	0.001	0.950785	0.001	1.22251	1.12777
1310	ATTCTACAGCACATTCAATTGT	PC-3p-49274_5	gp4a	0	0	0.5	3	0	0.5	0.001	0.001	0.475392	3.81221	0.001	0.281943
1311	AGTGCACTGCAATAGGGAAT	PC-3p-49182_5	gp4a	0	0	0.5	0	0	2	0.001	0.001	0.475392	0.001	0.001	1.12777
1312	TTTTGATTTCATTCCACTGATT	PC-3p-48733_5	gp4a	0	0.5	0.5	0	0	1.5	0.001	0.72031	0.475392	0.001	0.001	0.84583
1313	ACTATTTCCTGTTGCTCTGCAACT	PC-3p-48289_5	gp4a	1	2	1	1	0	3	0.811344	2.88124	0.950785	1.27074	0.001	1.69166
1314	ACAGGACAACATCATTGACATA	PC-3p-47612_5	gp4a	2	1	0	0	2	0	1.62269	1.44062	0.001	0.001	2.44501	0.001
1315	AATGTTACAACTAACCCTGACT	PC-3p-47587_5	gp4a	0	0	3	1	3	2	0.001	0.001	2.85235	1.27074	3.66752	1.12777
1316	GGTAGGGTGCTGAGAGCTT	PC-3p-47517_5	gp4a	0	2	1	1	1	0	0.001	2.88124	0.950785	1.27074	1.22251	0.001
1317	TAACACTGTCTGGTAATGATGTCA	PC-3p-47488_5	gp4a	3	1	2	0	2	4	2.43403	1.44062	1.90157	0.001	2.44501	2.25555
1318	TTACACCTCTCACCGCTTCGGT	PC-3p-47479_5	gp4a	0	0	2	3	0	0	0.001	0.001	1.90157	3.81221	0.001	0.001
1319	CTCTTGAACTGCCAGCGTTAGC	PC-3p-46773_6	gp4a	2	3	1	0	0	0	1.62269	4.32186	0.950785	0.001	0.001	0.001
1320	ACAGTCTACCGTTGTTCTGTCC	PC-3p-46612_6	gp4a	0	1	1	0.5	0.5	0	0.001	1.44062	0.950785	0.635368	0.611253	0.001
1321	TTGTACCAATAGTAAAGTCTGA	PC-3p-45788_6	gp4a	0	0	0.5	0	0	2.5	0.001	0.001	0.475392	0.001	0.001	1.40972
1322	ACTGGCTGTTAGGACTAATAGTC	PC-3p-45197_6	gp4a	1	1	0	1	2	1	0.811344	1.44062	0.001	1.27074	2.44501	0.563887
1323	TCACAGTTACTAGTCTCTCACT	PC-3p-44502_6	gp4a	3	0	0	1	0	2	2.43403	0.001	0.001	1.27074	0.001	1.12777
1324	CCCCATAGGGAAATAGGGTGCC	PC-3p-43773_6	gp4a	1	2	0	2	2.5	0.5	0.811344	2.88124	0.001	2.54147	3.05626	0.281943
1325	TTCCTGGTAAACAATGGCAAGT	PC-3p-43656_6	gp4a	2	1	0	1	3	5	1.62269	1.44062	0.001	1.27074	3.66752	2.81943
1326	TAAGACGGCACAAACTGAACTGT	PC-3p-43614_6	gp4a	1	3	1	3	4	4	0.811344	4.32186	0.950785	3.81221	4.89002	2.25555
1327	TAGGACCTACCATAGCAGCTGA	PC-3p-43355_6	gp4a	0	4	0	0	1	1	0.001	5.76248	0.001	0.001	1.22251	0.563887
1328	ATAGGCTACTGAATATTCAGGG	PC-3p-43261_6	gp4a	3	0	0	0	0	0	2.43403	0.001	0.001	0.001	0.001	0.001
1329	ATGTGGGAGGAAGCTCATT	PC-3p-42600_6	gp4a	0	1	0	0	1	4	0.001	1.44062	0.001	0.001	1.22251	2.25555
1330	AATCTCCGTAGACCAACTATGT	PC-3p-41351_7	gp4a	3	2	3	3	2	3	2.43403	2.88124	2.85235	3.81221	2.44501	1.69166
1331	TCCCAGTCGACCTGCGAGC	PC-3p-40607_7	gp4a	2	0.333333	0	0	0.333333	1.66667	1.62269	0.480207	0.001	0.001	0.407502	0.939811
1332	AACAAAGGGTGAACCTGATCCTT	PC-3p-40580_7	gp4a	5	0	1	0	1	0	4.05672	0.001	0.950785	0.001	1.22251	0.001
1333	TTCCTGTAGACTTCCAATTATT	PC-3p-39971_7	gp4a	1	0.333333	2	1.33333	0.333333	2.5	0.811344	0.480207	1.90157	1.69431	0.407502	1.40972
1334	TGGCAACTTGGACCTCAACCCT	PC-3p-38980_7	gp4a	0.5	0.5	0.5	1	0	1	0.405672	0.72031	0.475392	1.27074	0.001	0.563887
1335	TGGTAATTGAGCTTTGCACAGC	PC-3p-38844_7	gp4a	3	0	2	1	1	0	2.43403	0.001	1.90157	1.27074	1.22251	0.001
1336	TAGCTAGTGACTGTGTAGTAC	PC-3p-38842_7	gp4a	4	2	1	1	1	5	3.24538	2.88124	0.950785	1.27074	1.22251	2.81943
1337	ACAAGATGGCCCAAACAGATCT	PC-3p-38382_7	gp4a	1	0	1	2	1	2	0.811344	0.001	0.950785	2.54147	1.22251	1.12777
1338	CAAATTCGTGTCTAAGGGAGTT	PC-3p-38367_7	gp4a	0	0	1	2	1	3	0.001	0.001	0.950785	2.54147	1.22251	1.69166
1339	AATCATGACGTGCTGCTACGA	PC-3p-37692_8	gp4a	1	1	3	1	1	1	0.811344	1.44062	2.85235	1.27074	1.22251	0.563887
1340	ATTGAAGACGGTGAGTACTGT	PC-3p-36674_8	gp4a	2	2	0	3	0	1	1.62269	2.88124	0.001	3.81221	0.001	0.563887
1341	TCTCTGATTTGGCATCCTATT	PC-3p-36120_8	gp4a	2.45	2.75	3.2	0	0	3.2	1.98779	3.96171	3.04251	0.001	0.001	1.80444
1342	TTCTAGAACACTGCTCTGTTC	PC-3p-35689_8	gp4a	7	0	0	1	0	0	5.67941	0.001	0.001	1.27074	0.001	0.001
1343	TCCATCAGTCATGTGACCTGAC	PC-3p-35543_8	gp4a	0.5	0.5	5.5	0	1	1	0.405672	0.72031	5.22932	0.001	1.22251	0.563887
1344	TCATAGCGCAAACCAATCTGGA	PC-3p-34928_8	gp4a	1	2	1	2	1	1	0.811344	2.88124	0.950785	2.54147	1.22251	0.563887
1345	TGTAGAGTTGTGTTTTACTTGG	PC-3p-34549_9	gp4a	0	0	6	2	1	0	0.001	0.001	5.70471	2.54147	1.22251	0.001
1346	AGTTATAATGTTTCTCTAGTAG	PC-3p-34330_9	gp4a	1	1	4	1	0	6	0.811344	1.44062	3.80314	1.27074	0.001	3.38332
1347	TTATTCAGATCTGTCTTTTGGA	PC-3p-32634_9	gp4a	1	0	3	2	6	2	0.811344	0.001	2.85235	2.54147	7.33503	1.12777
1348	TCCCAGTCGACCTGCGAGCCT	PC-3p-31949_10	gp4a	2.33333	0	0	0	0.333333	2.66667	1.89314	0.001	0.001	0.001	0.407502	1.5037
1349	ACCGGTCCAATAGAAACGCTAGT	PC-3p-31773_10	gp4a	2	2	1	1	2	2	1.62269	2.88124	0.950785	1.27074	2.44501	1.12777
1350	CACCGGTACCATGATAACTGA	PC-3p-31315_10	gp4a	1	2	1	0	0.5	2	0.811344	2.88124	0.950785	0.001	0.611253	1.12777
1351	TCGGCCGGCGCCTAGCAGCTGACT	PC-3p-31305_10	gp4a	8	4	1	5	8	6	6.49075	5.76248	0.950785	6.35368	9.78005	3.38332
1352	CCAGGGTTCAGAGGTCATACTCG	PC-3p-30614_10	gp4a	0	2.5	0.5	0.5	1	0.5	0.001	3.60155	0.475392	0.635368	1.22251	0.281943
1353	TCAAGTCGGCACAAACAGATCT	PC-3p-30085_10	gp4a	0.5	0	1.5	0.5	2	0.5	0.405672	0.001	1.42618	0.635368	2.44501	0.281943
1354	TCAGAGCCTGCACATTACGCCC	PC-3p-29991_10	gp4a	0	2	2	3	0	3	0.001	2.88124	1.90157	3.81221	0.001	1.69166
1355	TCAACAGAAAGACTGGCCATA	PC-3p-29589_11	gp4a	12	3	6	5	6	9	9.73613	4.32186	5.70471	6.35368	7.33503	5.07498
1356	TGTTTGCTGTTCTACTCCATT	PC-3p-29128_11	gp4a	3	1	2	0	3	2	2.43403	1.44062	1.90157	0.001	3.66752	1.12777
1357	TCAGTGCATAACAGAACTTTGGTA	PC-3p-28697_11	gp4a	3.5	0.5	0	1	1.5	2	2.83971	0.72031	0.001	1.27074	1.83376	1.12777
1358	TCTAGCACAAGTATAAGCCTGT	PC-3p-27656_12	gp4a	5	1	0	2	1	3	4.05672	1.44062	0.001	2.54147	1.22251	1.69166
1359	AGTGCACTGCAATAGGGAATAGT	PC-3p-26620_12	gp4a	9	1	5.5	0	0	3	7.3021	1.44062	5.22932	0.001	0.001	1.69166
1360	GAGCTGCTCGTAACGCCCCGGA	PC-3p-25977_13	gp4a	2.5	0.5	1.5	2	2	2.5	2.02836	0.72031	1.42618	2.54147	2.44501	1.40972
1361	TCTATGCACTGAATAGGGAAT	PC-3p-25716_13	gp4a	0	1.5	0	3.5	0.5	3.5	0.001	2.16093	0.001	4.44757	0.611253	1.9736
1362	GGCATCAATACAGAGCTCGAGC	PC-3p-25448_13	gp4a	2	6	1	0	3	1	1.62269	8.64372	0.950785	0.001	3.66752	0.563887
1363	GATCACGTGACTTGGATCTGCT	PC-3p-24872_14	gp4a	2	2	2	4	3	1	1.62269	2.88124	1.90157	5.08294	3.66752	0.563887
1364	ACAAAACCAGTTTGACTACAC	PC-3p-24145_14	gp4a	0	6	0	2	6	0	0.001	8.64372	0.001	2.54147	7.33503	0.001
1365	GACAGCAAGTGACTGTGACTAGC	PC-3p-23056_15	gp4a	9	4	4	1	4	4	7.3021	5.76248	3.80314	1.27074	4.89002	2.25555
1366	AGTGACTCAGGATCATAGCCT	PC-3p-22571_16	gp4a	4	0	4	3	1	7	3.24538	0.001	3.80314	3.81221	1.22251	3.94721
1367	CTGCAAAACCAGCATTTTCTGA	PC-3p-22029_16	gp4a	5	0	2	2	4	3	4.05672	0.001	1.90157	2.54147	4.89002	1.69166
1368	CCTGGATGTGGGTTCCGTCTCC	PC-3p-21989_16	gp4a	4	6	4	1	7	8	3.24538	8.64372	3.80314	1.27074	8.55754	4.51109
1369	ACTCGCTGAACAATGAATGCAT	PC-3p-21647_16	gp4a	5	1	8	3	4	10	4.05672	1.44062	7.60628	3.81221	4.89002	5.63887
1370	TGAGAACTAGCGCACCATTGGT	PC-3p-21093_17	gp4a	3	3	0	6	4	8	2.43403	4.32186	0.001	7.62441	4.89002	4.51109
1371	TGAGATCAAAGAGGGTGAGAGT	PC-3p-20080_18	gp4a	6	3	6	0	1	2	4.86807	4.32186	5.70471	0.001	1.22251	1.12777
1372	TTTTCCTGGACTGTTTCTCAGT	PC-3p-19673_19	gp4a	2	0	1	0	2	14	1.62269	0.001	0.950785	0.001	2.44501	7.89441
1373	TTCTGGTCAAACTTAGTGCAC	PC-3p-19614_19	gp4a	2.5	1.5	0.5	1	1	3	2.02836	2.16093	0.475392	1.27074	1.22251	1.69166
1374	CAACAACAGCCTGTAAGCTGT	PC-3p-19465_19	gp4a	2	6	3	1	4	3	1.62269	8.64372	2.85235	1.27074	4.89002	1.69166
1375	TGGAGATGCGGCTCTGTTGGAAT	PC-3p-19261_20	gp4a	4	4	5	2	1	4	3.24538	5.76248	4.75392	2.54147	1.22251	2.25555
1376	CTATTCTGCATGACTTGGTTCA	PC-3p-19223_20	gp4a	2.5	1	1.5	1.5	2.5	1	2.02836	1.44062	1.42618	1.9061	3.05626	0.563887
1377	TAGTGCAACATTGTCAAAGCAGT	PC-3p-18594_20	gp4a	2	1	3	4	0	13	1.62269	1.44062	2.85235	5.08294	0.001	7.33053
1378	GAAAGCACCGTGAGCCTGAGA	PC-3p-17896_22	gp4a	9	3	3	1	0	6	7.3021	4.32186	2.85235	1.27074	0.001	3.38332
1379	AGAACAATGCCATTGTACTGA	PC-3p-17716_22	gp4a	3	2	5	4	4	4	2.43403	2.88124	4.75392	5.08294	4.89002	2.25555
1380	TGACAAGTAGAATCAGTCTGTGC	PC-3p-17644_22	gp4a	2	2	9	3	3	6	1.62269	2.88124	8.55706	3.81221	3.66752	3.38332
1381	AAACTGTTCTGAACGTTGAATA	PC-3p-16787_23	gp4a	3	4	10	0	2	10	2.43403	5.76248	9.50785	0.001	2.44501	5.63887
1382	TAGCAAGACCGCAGAAACGGCT	PC-3p-16528_24	gp4a	5	4	5	0	3	15	4.05672	5.76248	4.75392	0.001	3.66752	8.4583
1383	TTGGAAAGACGGCACAAGTAGA	PC-3p-16432_24	gp4a	4	2	5	1	4	14	3.24538	2.88124	4.75392	1.27074	4.89002	7.89441
1384	TACCTGGGACTGTATTCAAGAT	PC-3p-15950_25	gp4a	2	0.5	5.5	1.5	6	15	1.62269	0.72031	5.22932	1.9061	7.33503	8.4583
1385	TGGGTGTGACAATGGTGTTT	PC-3p-15624_26	gp4a	12	4	2	1	2	5	9.73613	5.76248	1.90157	1.27074	2.44501	2.81943
1386	TTGCCGGTTTGAATCACTGAGA	PC-3p-14080_30	gp4a	11	5	8	3	6	14	8.92479	7.2031	7.60628	3.81221	7.33503	7.89441
1387	AAGCCGCATGTAACACCCTGGA	PC-3p-14048_30	gp4a	0	4	0.5	0.5	1	11.5	0.001	5.76248	0.475392	0.635368	1.22251	6.4847
1388	TGTCCATGTTGTCGTCCATT	PC-3p-11662_38	gp4a	11	4	0	3	4	16	8.92479	5.76248	0.001	3.81221	4.89002	9.02219
1389	TGTCACCACAAAAGTAAACTCT	PC-3p-11083_41	gp4a	2	5	9	4	7	14	1.62269	7.2031	8.55706	5.08294	8.55754	7.89441
