# Supplementary material for: Social status regulates the hepatic miRNAome in rainbow trout: Implications for posttranscriptional regulation of metabolic pathways
Source: PLoS One. 2019 Jun 13;14(6):e0217978. doi: 10.1371/journal.pone.0217978 (PMC6563994; doi:10.1371/journal.pone.0217978)
Supplement: S2 Table — (XLSX) [file pone.0217978.s002.xlsx]

## Sheet: SUB-DOM
				Group 1		Group 2		Group 1	Group 1	Group 1	Group 2	Group 2	Group 2
				SUB		DOM		SUB1	SUB2	SUB3	DOM1	DOM2	DOM3
Index	Reporter Name	group	p-value	Mean	StDev	Mean	StDev	# Reads	# Reads	# Reads	# Reads	# Reads	# Reads
19	dre-miR-722_L-2	gp1a	0.0051153	11735.9	871.212	8385.33	629.676	12618	11713.7	10876	7937.01	9105.22	8113.77
15	fru-miR-152	gp1b	0.0283056	14692.6	2056.85	9466.72	209.117	13329.2	13690.2	17058.5	9538.77	9630.29	9231.11
14	fru-miR-21	gp1b	0.0358395	27955.5	10184.7	9483.17	1321.98	30264.4	16814.6	36787.5	7956.71	10239.1	10253.7
33	dre-let-7a	gp1a	0.0486569	58593.1	6397.49	74904.2	2005.8	56008.4	65878.6	53892.4	74457.2	73159.7	77095.8
12	hhi-let-7j	gp1b	0.0598168	14842.2	2652.99	10361	1042.39	12039.5	17314.6	15172.6	9354.52	11435.9	10292.6
28	dre-miR-148	gp1a	0.0680928	33870.3	5763.13	24103.7	4001.58	28038.4	34010.2	39562.2	20904.9	22815.6	28590.7
13	fru-miR-221_R-1	gp1b	0.0929687	4574.11	1072.98	6784.74	1109.78	5213.7	5173.27	3335.35	6671.36	5736	7946.86
16	fru-miR-125b_R-1	gp1b	0.096987	10855.7	1925.32	14766.5	2539.59	9665.95	13077	9824.14	12011.2	15275	17013.4
Following miRNAs shown significant difference but have the number of reads < the average (5281) of the data set.
119	ssa-miR-192a-3p	gp1b	0.00273228	139.659	14.3558	77.4926	9.13631	156.184	132.537	130.258	71.1612	73.3503	87.9663
163	pol-miR-21-3p_R-1_1ss14AT	gp1b	0.00353418	959.194	230.957	124.498	52.8745	1219.45	778.655	879.476	85.1393	184.598	103.755
44	ssa-miR-93a-5p	gp1b	0.00853158	131.728	8.50001	99.4305	7.65967	139.146	122.453	133.585	94.6698	95.3554	108.266
82	ssa-miR-29b-2-5p_L-2	gp1b	0.0105575	1385.31	317.575	438.486	21.4356	1090.45	1721.54	1343.93	455.559	414.429	445.47
138	ssa-miR-146a-3p_R-2	gp1b	0.0144163	221.884	39.931	100.034	24.6626	176.467	237.702	251.483	123.261	102.69	74.1511
125	ssa-miR-17-3p_R-1	gp1b	0.0162424	40.9182	4.37909	27.6982	3.45362	45.841	37.4561	39.4576	30.4976	23.8389	28.7582
257	dre-miR-30e-3p	gp1a	0.018311	3026.79	241.642	3826.88	266.477	2937.07	3300.46	2842.85	3566.95	3814.22	4099.46
189	ipu-miR-338_R-1	gp1b	0.0191082	98.3857	10.8878	69.0446	8.00112	107.747	86.4372	100.973	77.5148	61.6143	68.0047
266	dre-miR-26a-5p_R+2	gp2a	0.0202943	67.8243	4.70773	86.6513	7.28712	64.6371	73.2315	65.6042	90.6458	78.2404	91.0677
235	dre-miR-92a-3p_R+1	gp2a	0.0230536	1285.02	51.5454	1916.58	246.127	1299.5	1327.77	1227.78	1815.88	1736.77	2197.09
332	dre-let-7b	gp1a	0.0237634	1954.09	315.927	3032.44	244.401	1907.23	2290.83	1664.21	3261.79	2775.35	3060.19
83	ssa-miR-27d-5p	gp1b	0.0262009	213.805	31.3339	132.922	25.7319	249.083	203.127	189.206	119.449	162.593	116.725
168	ola-miR-92a_R+4	gp3a	0.0316448	78.9742	12.101	119.254	5.46558	76.2664	92.1997	68.4565	119.449	113.693	124.619
88	ssa-miR-26b-3p	gp1b	0.0319122	26.6523	0.704871	35.7845	3.73901	25.963	27.3718	26.622	34.3098	33.0077	40.036
121	ssa-miR-181b-5p_R-1	gp1b	0.0320396	20.1719	2.71689	29.7173	4.50306	17.0382	21.6093	21.8681	25.4147	29.3401	34.3971
331	dre-let-7c-5p_1ss19GC	gp1a	0.0376431	2069.97	252.496	2730.99	278.513	1943.67	2360.7	1905.55	2467.05	2703.84	3022.08
295	dre-miR-18b-5p_1ss11TC	gp1a	0.0435204	93.0669	16.2097	58.2692	11.6666	108.72	76.3529	94.1277	67.349	62.3478	45.1109
98	ssa-miR-21a-5p_R-3	gp1b	0.0474659	2535.53	516.598	1671.26	176.945	2209.7	2265.74	3131.17	1714.22	1476.79	1822.76
145	ssa-miR-128-3-5p	gp1b	0.0484703	34.344	15.17	10.6435	0.830522	20.2836	50.4217	32.3267	11.4366	9.78005	10.7138
220	fru-let-7j_R+1_2ss11TG19AC	gp1b	0.0490771	23.7867	3.67814	16.3087	2.81724	20.6893	27.852	22.8188	13.3427	18.9488	16.6347
186	ipu-miR-7550_L-1	gp3a	0.0518378	221.596	73.5749	409.115	85.7247	305.877	188.721	170.19	412.989	321.519	492.837
224	fru-let-7a_R+1	gp1b	0.0553934	29.2127	6.3926	44.7256	8.07879	26.6121	36.4957	24.5302	53.3709	37.3679	43.4381
41	ssa-mir-122-1-p3_1ss12GA	gp1b	0.0566737	258.258	110.938	87.9651	44.0923	171.194	220.415	383.166	130.886	42.7877	90.2219
7	ssa-miR-122-2-3p_1ss10AT	gp1a	0.0596764	4387.64	895.972	2918.34	215.325	3688.37	4076.96	5397.61	2734.62	3155.29	2865.11
392	PC-3p-2861_245	gp4a	0.0605688	73.1268	46.2204	15.2032	5.32908	72.2096	27.3718	119.799	10.1659	20.7826	14.6611
165	pol-let-7a-3p_R+1_1ss3AG	gp1a	0.0682727	161.835	30.8799	278.012	82.2474	167.948	189.201	128.356	368.513	207.826	257.696
216	fru-miR-126	gp1b	0.0700299	2672.15	298.982	2121.14	257.071	2377.85	2975.6	2662.99	2033.92	1919.03	2410.47
179	ola-miR-148_R+1	gp1b	0.0721807	1672.07	320.728	715.625	299.153	1468.94	1505.45	2041.81	376.773	943.163	826.94
263	dre-miR-29b	gp1a	0.072593	741.621	215.81	353.766	133.236	822.703	497.014	905.147	468.901	207.826	384.571
162	pol-miR-221-5p_R+4_1ss5GA	gp1b	0.0792495	421.639	118.137	174.165	83.9265	488.429	491.251	285.235	85.1393	251.836	185.519
47	ssa-miR-92a-3p	gp1b	0.0841654	2030.86	176.727	2517.96	319.46	2035.07	1852.06	2205.44	2504.87	2205.24	2843.76
96	ssa-miR-222b-3p	gp1b	0.0863927	599.183	106.342	815.649	114.756	653.403	667.487	476.66	766.677	733.503	946.766
273	dre-miR-22a-5p_R-1	gp1a	0.0875503	1889.27	192.038	2617.23	532.935	1705.85	2088.9	1873.05	2354.67	2266.53	3230.51
57	ssa-miR-725-3p	gp1b	0.0875543	56.2903	29.4832	18.5137	5.98667	61.6622	24.4905	82.7183	24.144	12.2251	19.1721
61	ssa-miR-7132a-5p	gp1b	0.0887689	73.4323	15.763	103.138	14.1569	58.4168	72.031	89.8492	117.543	89.2429	102.627
278	dre-miR-2188-3p_L+1_2ss13TC14AG	gp1a	0.0990589	129.172	47.9366	225.641	16.7308	181.741	87.8778	117.897	219.837	244.501	212.585
Following miRNAs do not show significant difference (p-value > 0.1).
135	ssa-miR-148a-5p	gp1a	0.102511	3805.67	675.201	2830.92	493.85	3675.39	4536.51	3205.1	2580.86	3399.79	2512.12
218	fru-miR-103	gp1b	0.103877	229.091	21.9255	197.273	10.6686	236.507	246.346	204.419	203.318	203.547	184.955
123	ssa-miR-181a-1-3p	gp1b	0.105488	287.44	11.0849	514.438	178.679	274.64	293.887	293.793	713.518	367.974	461.823
167	ola-mir-214-p3_1ss22AT	gp3a	0.110274	16.782	6.15387	27.835	6.87541	12.1702	14.4062	23.7696	20.3318	29.3401	33.8332
104	ssa-miR-20a-5p	gp1b	0.110362	190.17	18.1393	152.004	22.6229	176.17	183.679	210.662	163.84	125.918	166.253
194	ipu-miR-1388_R-1	gp1b	0.110751	55.4045	19.3923	95.8197	27.9072	55.1714	74.9123	36.1298	124.532	94.1329	68.7942
289	dre-miR-19a-3p_L+1R-2	gp1a	0.110756	626.807	52.0971	483.227	90.0508	685.586	586.332	608.502	580.726	465.775	403.179
188	ipu-miR-3618	gp1b	0.117634	35.7649	9.87681	21.3528	6.95249	25.1517	37.4561	44.6869	27.9562	22.0051	14.0972
283	dre-miR-210-3p_R-2	gp1a	0.11795	451.543	139.016	288.204	42.4009	604.452	332.783	417.395	317.684	239.611	307.318
184	ola-let-7a_R+2	gp1b	0.120482	88.2294	17.8235	122.148	26.5242	81.9863	108.335	74.3672	152.67	109.088	104.686
197	ipu-miR-125a	gp1b	0.120878	636.817	199.683	1106.94	351.109	418.045	809.268	683.139	726.089	1176.97	1417.75
90	ssa-miR-26a-3p	gp1b	0.122353	22.196	3.51062	33.063	8.84369	25.963	21.6093	19.0157	41.9343	33.0077	24.2471
276	dre-miR-218a_R+1	gp1a	0.122707	48.9714	8.16515	38.434	5.45667	43.4069	58.3451	45.1623	34.3098	44.6215	36.3707
334	dre-let-7a-2-p3_1ss3GA	gp1a	0.124813	44.6971	19.6516	88.498	4.88588	60.8508	50.4217	22.8188	83.8685	88.0204	93.6052
132	ssa-miR-15a-3p	gp1b	0.130827	27.6645	10.4232	15.1883	1.53626	38.1332	17.2874	27.5728	13.9781	14.6701	16.9166
81	ssa-miR-29b-3p	gp1b	0.131513	168.029	65.3134	84.9381	35.6055	224.54	96.5216	183.026	120.72	49.5115	84.583
5	ssa-miR-146a-5p	gp1b	0.134489	59453	1174.07	34207.8	15932.1	59445.7	58282.6	60630.7	22450.2	52340.2	27832.9
102	ssa-miR-214-3p_L-1_1ss23AT	gp1b	0.139416	100.844	35.0458	173.104	55.3237	62.0678	110.207	130.258	115.955	176.958	226.401
183	ola-let-7a_R+3	gp1b	0.144628	16.943	6.7793	26.3864	3.45245	11.9403	24.6586	14.2301	29.3025	27.2823	22.5743
219	fru-miR-101b	gp1b	0.146181	2474.02	311.876	1579.03	552.579	2711.11	2590.24	2120.73	989.903	1661.39	2085.82
355	PC-5p-4838_125	gp4a	0.149639	24.2717	11.8004	48.3087	15.2876	29.2084	10.8047	32.8021	65.4429	36.0639	43.4193
111	ssa-miR-19d-3p_R-1	gp1b	0.155502	508.658	179.266	330.491	60.9586	715.606	409.136	401.231	393.928	325.187	272.357
142	ssa-miR-130b-2-5p_L-1	gp1a	0.159666	64.9196	16.8824	85.918	8.14733	84.3798	56.1842	54.1947	95.3051	80.6854	81.7636
38	ssa-mir-30e-1-p3	gp1b	0.160489	37.1068	16.2747	18.1983	3.18572	18.6609	43.2186	49.4408	19.061	14.6701	20.8638
262	dre-miR-301a_R+1	gp1a	0.165134	60.1617	19.8893	38.6968	11.1238	82.3514	43.9389	54.1947	41.2989	48.289	26.5027
181	ola-miR-101a-5p_1ss12AT	gp1a	0.166025	715.58	139.806	890.673	75.8809	864.893	587.773	694.073	872.995	825.191	973.832
26	dre-miR-181b-5p_R+1	gp1a	0.17118	4164.15	223.179	5078.95	786.879	4371.12	4193.65	3927.69	4170.55	5515.95	5550.34
314	dre-miR-135c_R+1	gp1a	0.171202	347.234	120.828	511.154	113.387	320.481	242.024	479.196	517.189	394.869	621.403
106	ssa-miR-204-5p	gp1b	0.175102	43.7737	19.0979	74.4671	25.6693	25.963	41.4178	63.9403	48.6056	99.9398	74.856
97	ssa-miR-222a-3p_R-1	gp1b	0.175304	3370.27	635.914	4202.24	528.023	3470.8	3949.94	2690.09	3841.22	3957.25	4808.26
365	PC-5p-19056_20	gp4a	0.175725	33.0633	24.8876	13.2964	8.29396	18.6609	18.7281	61.801	22.8732	8.55754	8.4583
231	dre-miR-99_R+1	gp2a	0.181181	696.172	215.542	1145.52	472.645	448.133	802.425	837.958	873.842	871.443	1691.28
171	ola-miR-27d-3p_R+3	gp1b	0.181947	181.514	38.4034	226.766	13.6673	147.529	223.176	173.835	242.287	221.477	216.532
388	PC-3p-4337_144	gp4a	0.183509	60.8002	52.7854	0.001	0	94.9273	0.001	87.4722	0.001	0.001	0.001
385	PC-3p-5110_115	gp4a	0.186787	16.3121	8.10291	29.404	6.30356	22.7176	7.2031	19.0157	22.8732	35.4527	29.886
107	ssa-miR-203b-3p_L+1	gp1b	0.188863	91.1795	58.6311	40.9163	14.7739	72.4801	44.179	156.879	33.8863	30.9701	57.8924
190	ipu-miR-29a_R+2	gp1b	0.200811	25.9563	9.23387	48.8543	28.0547	21.095	20.1687	36.6052	31.133	34.2302	81.1997
67	ssa-miR-454-5p	gp1b	0.20496	20.3578	6.03726	27.8093	4.58987	13.7929	21.6093	25.6712	33.0391	24.4501	25.9388
134	ssa-miR-152-5p_L-1	gp1b	0.205502	375.433	43.2657	264.34	89.5656	356.18	424.983	345.135	343.098	283.01	166.91
398	PC-3p-2358_312	gp4a	0.206268	94.1894	43.4557	55.999	20.8427	143.608	61.9467	77.0136	78.7856	37.8977	51.3137
172	ola-miR-27c-5p_L+1R+1_1ss12CA	gp2a	0.207487	126.285	23.4368	99.321	20.8158	153.344	112.368	113.143	77.5148	101.468	118.98
302	dre-miR-153a-3p	gp1a	0.210021	66.8819	42.844	22.7402	14.5457	81.1344	18.7281	100.783	8.89515	37.8977	21.4277
294	dre-miR-190a_R+1	gp1a	0.217467	55.8917	12.2766	40.9493	12.9808	64.0962	41.778	61.801	55.9123	34.2302	32.7054
32	dre-let-7g	gp1a	0.221777	11918.1	1224.17	10736.6	529.186	10772.2	13207.8	11774.1	10527.7	11338.3	10343.6
312	dre-miR-1388-5p_R-1_1ss14CT	gp2a	0.224284	104.706	51.7049	164.072	55.9599	87.6252	162.79	63.7026	143.593	227.386	121.236
336	ccr-miR-454b_R+2	gp1b	0.22557	853.202	296.275	593.954	119.576	1182.94	609.382	767.283	726.86	559.908	495.093
152	ssa-miR-101b-5p	gp1b	0.227184	102.69	26.4479	69.7528	26.7029	131.438	97.2419	79.3905	94.6698	41.5652	73.0233
264	dre-miR-27b-5p_R-1	gp1a	0.228351	19.3928	6.96692	33.8192	14.1441	11.3588	23.0499	23.7696	17.7903	39.1202	44.547
249	dre-miR-455-3p_L-1	gp1a	0.232386	126.289	32.3077	160.73	25.3135	160.646	96.5216	121.7	170.279	132.031	179.88
173	ola-miR-22_R+1	gp2a	0.249626	259.235	50.7855	363.124	109.225	245.432	315.496	216.779	238.263	410.151	440.959
59	ssa-miR-7132b-5p	gp1b	0.250004	181.605	65.2877	247.271	51.6235	125.758	165.671	253.384	280.197	273.841	187.774
222	fru-let-7h	gp1b	0.255603	2957.67	337.408	2571.17	369.845	3044.98	3242.84	2585.18	2527.49	2960.91	2225.1
4	ssa-miR-26a-5p	gp1b	0.256348	29442.4	4113.39	35641.3	6634.28	27188.1	34190.2	26949.1	28302.6	37407.9	41213.5
187	ipu-miR-459_R+1	gp1b	0.257342	821.485	299.293	506.757	312.074	1047.45	934.963	482.048	340.557	866.757	312.957
160	ssa-let-7a-4-3p	gp1b	0.257577	245.155	19.8493	295.09	59.4722	267.744	230.499	237.221	362.16	248.78	274.331
317	dre-miR-130a_R-1_1ss21AT	gp1a	0.260709	361.689	61.3839	294.488	69.9932	432.447	322.699	329.922	374.867	261.616	246.982
368	PC-5p-1634_500	gp4a	0.26531	178.07	66.6655	118.337	45.707	254.762	133.978	145.47	67.349	132.031	155.633
303	dre-miR-146b_L+1_1ss23GT	gp2a	0.266791	408.263	108.753	274.432	126.318	320.887	373.841	530.063	142.958	394.869	285.468
293	dre-miR-192_L+1R+1	gp2a	0.269076	45.6679	16.4684	29.7942	14.4784	30.8311	63.3873	42.7853	16.5196	45.2327	27.6304
149	ssa-miR-10d-5p	gp1b	0.269171	37.1079	27.7408	15.1604	9.69663	32.0481	12.2453	67.0303	5.71831	14.6701	25.093
402	PC-3p-1915_413	gp4a	0.269195	85.7149	4.4845	71.2042	17.6177	90.8706	83.556	82.7183	91.4929	62.3478	59.772
136	ssa-miR-146d-5p	gp1b	0.274954	3119.3	354.546	2217.32	1027.46	2807.25	3045.83	3504.83	1255.17	3299.54	2097.24
156	ssa-let-7f-3p_R+1_2ss8AG22CT	gp2a	0.277536	16.9941	8.97067	26.8508	1.26896	22.7176	21.6093	6.65549	26.6854	25.6726	28.1943
2	ssa-miR-30b-5p_R-4	gp1b	0.281891	35543.2	2782.23	39011	4005.71	38737.6	33650	34242	35984.7	37494.9	43553.5
54	ssa-miR-731-5p	gp1b	0.282113	497.189	101.838	592.065	61.4495	379.709	560.401	551.455	620.119	634.48	521.595
115	ssa-miR-199a-3p_L+1	gp1b	0.289915	58.823	17.7664	76.404	15.8424	39.7559	74.9123	61.801	91.4929	59.9028	77.8164
108	ssa-miR-203a-3p	gp1b	0.296015	36.2609	15.0541	24.1584	8.40483	32.7242	23.29	52.7686	29.4387	14.4663	28.5703
352	PC-5p-5598_103	gp4a	0.297922	25.8332	12.0582	17.1948	1.74093	39.7559	18.7281	19.0157	16.5196	15.8926	19.1721
394	PC-3p-2728_260	gp4a	0.300243	165.242	62.7521	120.111	18.4492	129.815	128.215	237.696	139.781	117.361	103.191
208	fru-miR-223_R+1	gp1b	0.300294	63.2355	22.4417	44.8751	12.4272	85.1912	40.3374	64.178	59.0892	36.0639	39.4721
20	dre-miR-30e-5p_R-2	gp1a	0.304648	60529	5547.61	51873.2	10748.1	58805.4	66733.8	56047.8	41306.5	62794	51518.9
17	fru-let-7e	gp1b	0.306277	20388.8	3506.62	17475.6	1736.03	16355.6	22094.6	22716.2	15553	18928.3	17945.5
271	dre-miR-22b-5p_R-1	gp1a	0.307333	71.113	2.46237	103.203	40.859	68.5586	73.4716	71.3089	146.135	64.7928	98.6802
330	dre-let-7d-5p	gp1a	0.308021	436.676	69.3548	537.051	131.06	378.641	513.485	417.902	427.136	501.92	682.096
75	ssa-miR-30c-5p_R+1_1ss24TC	gp1b	0.309705	64.8254	13.3886	53.4464	10.034	62.4735	79.2341	52.7686	41.9343	58.069	60.3359
18	dre-miR-99_R-1	gp1a	0.318685	5661.63	1967.49	8079.57	3130.39	3389.8	6787.48	6807.62	5746.9	6854.59	11637.2
214	fru-miR-137_L-1R+1	gp1b	0.323941	17.0467	12.8207	33.1293	18.5393	4.86807	15.8468	30.4251	12.7074	48.9002	37.7804
410	PC-3p-11850_37	gp4a	0.333786	29.5677	10.6009	16.9183	11.7306	38.9445	31.6936	18.0649	24.144	23.2276	3.38332
182	ola-let-7g-p3	gp1a	0.334109	53.6376	14.8699	40.1685	18.3274	70.587	47.5405	42.7853	60.9953	33.0077	26.5027
49	ssa-miR-8163-3p	gp1b	0.33537	34.5131	13.8994	22.7016	11.4329	28.3971	50.4217	24.7204	27.9562	30.5626	9.58607
63	ssa-miR-462b-5p_R-1	gp1b	0.336334	247.339	65.7742	300.06	53.4549	183.364	314.776	243.876	282.739	360.028	257.414
250	dre-miR-451_R-3_1ss1AT	gp2a	0.338362	109.306	56.0604	164.749	61.941	138.74	44.6592	144.519	129.615	128.363	236.269
261	dre-miR-301c-3p_R+1	gp1a	0.340149	70.196	31.686	48.7154	14.9768	106.692	49.7014	54.1947	55.277	59.2915	31.5777
22	dre-miR-27b-3p_R-1	gp1a	0.347856	4892.98	1527.27	7346.56	3045.66	3142.34	5952.64	5583.96	3927.84	9770.27	8341.58
36	PC-5p-417_3416	gp4a	0.350481	3690.29	4311.25	462.658	7.87428	8519.93	2320.84	230.09	454.923	470.665	462.387
143	ssa-miR-130a-5p	gp1a	0.352555	1171.78	230.86	1373.13	216.448	1334.66	907.591	1273.1	1508.36	1123.48	1487.53
277	dre-miR-2188-5p_R+1	gp1a	0.356116	1641.59	1500.5	2378.4	672.877	3357.34	574.807	992.619	3075.18	1732.29	2327.72
25	dre-miR-199-3p_L-1	gp1a	0.363734	5924.71	783.226	5255.14	811.248	5735.8	5253.22	6785.12	5941.96	4360.07	5463.4
386	PC-3p-4500_138	gp4a	0.364187	123.181	187.759	14.765	12.6233	339.953	11.525	18.0649	7.62441	29.3401	7.33053
260	dre-miR-301c-5p_R+1_2ss4CT9GA	gp1a	0.365065	102.676	37.7722	73.1179	21.6135	131.438	116.69	59.8994	88.9515	81.9079	48.4943
357	PC-5p-3426_195	gp4a	0.372793	36.5863	14.6232	46.6988	10.0538	22.7176	51.8623	35.179	49.5587	55.0128	35.5249
288	dre-miR-19b-3p_2ss22GC23AT	gp2a	0.374676	132.47	24.9334	115.24	14.622	109.937	128.215	159.256	122.626	124.696	98.3982
333	dre-let-7a_1ss12GA	gp2a	0.377877	31.8752	19.9892	17.6504	4.17811	29.6817	52.8708	13.0733	20.3318	12.8363	19.783
399	PC-3p-2187_348	gp4a	0.384243	32.6481	12.2225	41.245	11.2403	27.5857	23.7702	46.5885	53.3709	31.1739	39.1901
141	ssa-miR-130b-5p	gp1b	0.38498	165.897	8.32018	194.166	43.6955	171.194	156.307	170.19	241.44	155.258	185.801
139	ssa-miR-143-5p_R+1	gp1b	0.386358	133.187	15.9915	111.119	32.5146	120.89	151.265	127.405	73.7026	127.141	132.513
113	ssa-miR-19c-3p_R-1	gp1b	0.389152	295.54	53.6406	233.895	112.851	333.057	234.101	319.464	361.524	147.312	192.849
70	ssa-miR-33b-3p	gp1b	0.391373	338.429	57.1607	643.609	512.294	402.427	292.446	320.414	1235.15	347.192	348.482
319	dre-miR-128-3p_R+1	gp2a	0.391395	36.4291	5.27488	44.5378	11.4535	32.7242	34.0947	42.4684	49.9822	31.3776	52.2535
209	fru-miR-200b_R+1	gp1b	0.392322	577.631	279.4	785.67	295.492	365.646	473.004	894.245	509.988	749.396	1097.62
71	ssa-miR-33a-3p	gp1b	0.400554	108.754	34.3263	85.5372	28.4331	100.607	79.2341	146.421	116.908	78.2404	61.4637
246	dre-miR-458-3p	gp1a	0.408484	282.351	111.806	367.436	119.337	179.307	266.515	401.231	250.335	363.084	488.89
221	fru-let-7i-p3_1ss9GA	gp1b	0.417243	39.5281	10.5734	61.5117	36.7715	44.6239	27.3718	46.5885	102.93	48.9002	32.7054
3	ssa-miR-30a-5p	gp1b	0.420301	4621.34	659.671	5637.38	1624.71	5239.11	3926.53	4698.38	7302.17	4055.97	5554
45	ssa-miR-92b-3p_R-2	gp1b	0.421926	2816.09	601.084	3160.13	290.612	3430.85	2787.74	2229.69	2845.43	3418.37	3216.58
206	fru-miR-23b_R-1	gp1b	0.42242	93.2062	29.6182	108.44	14.7381	75.8607	76.3529	127.405	98.482	101.468	125.371
307	dre-miR-142a-3p_R-1	gp1a	0.4237	271.143	34.6718	228.991	69.6498	310.745	256.43	246.253	263.042	275.064	148.866
94	ssa-miR-23a-3-5p_R+1	gp1b	0.425368	18.848	1.06354	22.0833	5.08899	17.8496	18.7281	19.9665	16.5196	23.2276	26.5027
350	PC-5p-6210_90	gp4a	0.425888	85.6435	98.0599	28.952	1.76417	32.4538	198.806	25.6712	29.2269	30.5626	27.0666
247	dre-miR-456_1ss22AT	gp1a	0.426886	469.999	125.932	397.102	48.5376	378.898	613.704	417.395	341.828	432.767	416.712
268	dre-miR-25-3p	gp1a	0.428447	1492.87	230.542	1621.64	117.727	1753.32	1410.37	1314.94	1709.14	1487.79	1667.98
202	fru-miR-7_R+2	gp1b	0.4334	107.273	27.3275	89.6145	25.9457	93.6832	138.732	89.4055	82.3436	118.42	68.0799
212	fru-miR-16	gp1b	0.438425	1572.96	214.003	1857.06	474.939	1681.96	1326.4	1710.53	2352.26	1813.55	1405.37
40	ssa-mir-16a-1-p3	gp1b	0.444622	380.038	50.6022	423.342	72.7931	328.594	381.764	429.755	378.679	507.34	384.007
87	ssa-miR-26b-5p_R-2	gp1b	0.461137	2829.85	396.58	3057.11	310.442	3287.38	2584.42	2617.76	2766.08	3021.37	3383.87
55	ssa-miR-731-3p	gp1b	0.464759	69.5386	21.8303	56.647	14.2645	48.6807	67.7091	92.2261	58.4538	41.5652	69.922
265	dre-miR-26b_L+1R-1	gp2a	0.465705	48.2186	4.39036	44.4152	6.70631	52.4669	43.6988	48.49	48.0761	36.6752	48.4943
290	dre-miR-196b_R-1	gp1a	0.468576	176.318	100.386	121.179	117.994	269.637	70.1102	189.206	116.06	241.649	5.82683
140	ssa-miR-142b-5p_L-2R+1	gp1b	0.469656	78.808	28.8235	105.424	43.851	74.6437	109.487	52.2932	108.012	147.923	60.3359
242	dre-miR-724_L-1	gp1a	0.472103	27.17	9.28018	32.1939	6.31059	35.6991	17.2874	28.5235	25.4147	37.8977	33.2693
270	dre-miR-23a-3p_R-1	gp1a	0.472703	1393.71	140.758	1555.85	281.881	1408.49	1246.14	1526.49	1786.02	1241.45	1640.06
248	dre-miR-455-5p_R-1	gp1a	0.479861	902.21	87.5264	947.675	44.9919	801.608	960.894	944.129	930.178	998.787	914.06
253	dre-miR-429a	gp2a	0.480702	33.7687	16.1086	39.3128	2.28451	25.963	23.0499	52.2932	40.6635	36.6752	40.5998
8	ssa-miR-100a-5p_R+1	gp1b	0.482054	17225.6	5219.27	19924.6	4239	13123.5	23100.3	15453.1	17772.5	17193.3	24807.9
320	dre-miR-125b-2-3p_L+1_2ss8GA11TC	gp2a	0.497785	156.132	51.1557	191.201	56.6144	179.578	191.362	97.4554	128.768	239.204	205.631
51	ssa-miR-8159-5p_R-2	gp1b	0.498497	126.635	99.8163	76.9345	33.5551	241.781	73.4716	64.6534	113.095	70.9053	46.8026
354	PC-5p-5035_118	gp4a	0.510099	26.7704	26.3773	19.036	4.99274	52.7374	0.001	27.5728	14.6135	24.4501	18.0444
133	ssa-miR-155-5p	gp1b	0.512881	56.051	55.302	24.1919	13.1374	11.3588	38.8967	117.897	31.7684	31.7851	9.02219
196	ipu-miR-126b	gp1b	0.514843	521.242	53.7797	488.213	58.5727	523.52	573.847	466.36	510.518	421.764	532.356
157	ssa-let-7e-3p_L+3R-2	gp1b	0.517755	45.9407	11.6738	39.5776	11.9735	36.3753	42.4983	58.9487	52.7355	36.6752	29.3221
210	fru-miR-200a_R-1	gp1b	0.519979	1861.36	996.35	2411.3	984.704	1277.87	1294.4	3011.8	1320.93	2677.29	3235.69
255	dre-miR-365	gp1a	0.520164	30.4552	10.0345	40.7696	17.2406	28.3971	21.6093	41.3591	20.9671	48.9002	52.4415
128	ssa-miR-15c-5p	gp1b	0.521013	410.233	51.6452	435.443	36.7107	414.597	459.558	356.544	406.635	476.777	422.915
243	dre-miR-499-5p_R-1	gp1a	0.524216	106.423	25.6684	140.117	67.4661	127.381	77.7935	114.094	85.1393	119.806	215.405
164	pol-miR-144-5p_1ss11TA	gp1b	0.539379	129.985	93.4091	152.623	26.4617	225.554	38.8967	125.504	182.986	134.476	140.408
131	ssa-miR-15a-5p_L-2R+1_1ss18GA	gp1b	0.539969	1120.8	351.977	934.63	251.489	1420.66	733.276	1208.45	1224.99	793.406	785.494
205	fru-miR-24-3p_R-2	gp1b	0.544574	572.594	65.6394	692.872	241.233	559.165	643.909	514.707	458.841	679.061	940.713
129	ssa-miR-15c-2-3p_L+2R-2	gp1b	0.548319	24.0846	6.25502	20.9266	1.53266	29.2084	25.9312	17.1141	21.6025	22.0051	19.1721
358	PC-5p-3375_199	gp4a	0.552087	46.6353	20.1436	36.5507	7.69168	44.6239	67.7091	27.5728	27.9562	42.7877	38.9082
364	PC-5p-1980_394	gp4a	0.554349	162.701	92.6409	125.056	85.3238	116.022	269.396	102.685	88.9515	222.496	63.7192
30	dre-miR-10c-5p	gp1a	0.555999	9070.79	2393.81	10764.7	3322.83	9093.01	11453.4	6665.95	7179.23	11374.6	13740.4
404	PC-3p-1796_444	gp4a	0.557846	101.87	32.9401	86.7065	28.5059	86.0025	139.74	79.8659	60.9953	117.361	81.7636
387	PC-3p-4390_142	gp4a	0.560702	38.6572	7.29665	64.5759	52.3889	46.2466	31.6936	38.0314	124.532	41.5652	27.6304
10	ipu-miR-192	gp1b	0.561938	29419.2	4340.09	26403.6	9274.22	26163.4	34346.5	27747.7	18736.4	36711.8	23762.5
114	ssa-miR-19a-3p_R+1	gp1b	0.564603	64.078	8.08603	57.6276	44.8383	68.5586	54.7436	68.9319	109.283	34.8414	28.7582
353	PC-5p-5458_106	gp4a	0.565644	42.1859	51.0839	40.6005	70.3204	98.984	0.001	27.5728	0.001	0.001	121.8
66	ssa-miR-459-3p_R-2	gp1b	0.566316	97.0029	41.6968	76.4016	43.8904	133.06	106.606	51.3424	60.9953	125.918	42.2915
58	ssa-miR-722-5p_L-1R+1	gp1a	0.573138	154.224	132.019	172.945	67.7277	275.046	174.315	13.311	185.527	233.499	99.8079
27	dre-miR-181a-5p	gp1a	0.575956	17750.9	2410.7	20357.7	5374.42	17036.2	20438.1	15778.3	14181.4	22922	23969.7
328	dre-miR-1	gp1a	0.578194	53.3746	20.2505	44.2694	23.2416	38.1332	76.3529	45.6377	19.061	48.9002	64.847
325	dre-miR-107a-3p_R-1	gp1a	0.580265	950.555	140.222	1118.95	400.145	941.971	1094.87	814.823	1580.79	899.764	876.28
158	ssa-let-7e-3p_1ss22CT	gp1b	0.58887	178.333	26.7213	161.301	64.8002	163.756	162.07	209.173	235.721	117.361	130.822
309	dre-miR-140-3p_L-1	gp1a	0.589841	640.362	51.9987	614.657	56.4333	677.472	662.685	580.93	594.704	570.91	678.356
178	ola-miR-192-3p_R+1_1ss11CA	gp2a	0.597891	23.0163	8.76312	30.6647	15.5583	17.8496	33.1343	18.0649	45.7465	14.6701	31.5777
315	dre-miR-135a_1ss19TC	gp2a	0.607166	36.0403	16.7049	28.5991	6.57217	53.9544	20.889	33.2775	26.0501	36.0639	23.6832
281	dre-miR-216b	gp1a	0.609697	70.7599	86.979	28.7664	11.9102	171.194	20.1687	20.9173	39.3928	15.8926	31.0138
120	ssa-miR-18a-5p	gp1b	0.610928	26.3902	6.48318	23.5891	4.05748	19.4723	27.3718	32.3267	19.061	26.8951	24.811
161	ssa-let-7a-3-3p_1ss10TA	gp1b	0.618777	29.7829	6.34615	36.6384	16.8895	30.0874	23.29	35.9714	55.8064	23.9407	30.1679
237	dre-miR-9-5p_R-2	gp1a	0.625306	39.2038	30.5191	42.2604	9.86134	25.3545	74.1919	18.0649	39.7105	33.9245	53.1463
299	dre-miR-181a-2-3p_R+1_1ss20AG	gp1a	0.62631	138.412	31.4845	126.479	3.53184	111.154	172.874	131.208	123.261	125.918	130.258
50	ssa-miR-8160-5p_R-2	gp1b	0.628387	23.8001	9.20155	31.8939	18.5909	23.529	33.1343	14.7372	15.2488	51.9565	28.4763
86	ssa-miR-26d-5p	gp1b	0.63003	103.3	30.7803	112.226	18.5759	88.5718	138.677	82.6504	91.735	116.982	127.962
258	dre-miR-30d_L+1R-2	gp2a	0.637959	25.8643	7.45868	27.9946	3.56393	30.8311	17.2874	29.4743	27.9562	24.4501	31.5777
316	dre-miR-130b_1ss9TC	gp1a	0.64258	202.284	68.6559	175.425	78.1337	266.121	129.656	211.074	265.584	133.253	127.438
34	ccr-miR-143	gp1b	0.64315	18840	3467.66	20823	4853.37	15388.8	22323.9	18807.5	15261.5	24201.9	23005.4
371	PC-5p-12936_33	gp4a	0.644373	45.7456	72.6929	24.7359	13.9368	5.67941	129.656	1.90157	20.3318	40.3427	13.5333
272	dre-miR-22b-3p	gp1a	0.648761	135.895	27.6858	125.244	21.1858	161.458	139.74	106.488	149.311	109.414	117.006
360	PC-5p-3108_221	gp4a	0.64878	53.3317	5.78698	60.7656	18.7647	51.1147	48.9811	59.8994	41.9343	79.4629	60.8998
310	dre-miR-139-5p_R+5	gp1a	0.651016	97.305	17.3034	123.494	61.6131	115.211	80.6747	96.0293	189.34	67.2378	113.905
327	dre-miR-100-2-3p	gp1a	0.651707	35.9737	17.5636	39.3251	6.55194	38.9445	51.8623	17.1141	31.7684	42.7877	43.4193
308	dre-miR-140-5p_R+1	gp1a	0.656193	198.399	14.8473	185.954	66.0411	212.572	182.959	199.665	260.501	162.593	134.769
1	ssa-miR-30e-5p	gp1b	0.657553	4925.32	529.156	4656.07	972.629	5343	4330.26	5102.7	5677.86	3741.48	4548.87
203	fru-miR-27b_R+1	gp1b	0.67223	21.0251	4.85304	33.0884	20.6867	16.2269	25.9312	20.9173	9.53051	48.289	41.4457
64	ssa-miR-462a-5p	gp1b	0.688742	2388.27	652.738	2579.07	496.768	1634.86	2746.54	2783.42	2925.87	2801.37	2009.97
348	PC-5p-7267_73	gp4a	0.695126	36.4538	59.5169	20.002	20.154	3.24538	105.165	0.950785	12.7074	42.7877	4.51109
21	dre-miR-27c-3p	gp2a	0.701179	8837.13	2346.36	8108.53	3039.66	6934.29	11458.8	8118.28	5022.26	11099.3	8203.99
76	ssa-miR-30b-3p_L-1	gp1b	0.704109	130.737	48.254	115.139	17.1031	110.343	185.84	96.0293	96.5759	118.583	130.258
29	dre-miR-122_R-1	gp1a	0.707859	694160	119632	657323	55333.3	703234	808996	570248	594667	699487	677816
342	ccr-miR-128	gp1b	0.716412	1781.19	269.095	1687.2	398.613	1621.88	1629.82	2091.89	1910.34	1226.99	1924.26
306	dre-miR-142a-5p	gp1a	0.717011	1303.09	206.938	1419.28	391.81	1198.36	1541.46	1169.47	1260.57	1865.54	1131.72
213	fru-miR-144_L+1R-1	gp1b	0.718359	1656.88	1085.39	1689.68	242.429	2834.84	697.26	1438.54	1557.92	1969.46	1541.67
287	dre-miR-19d-3p_1ss13TA	gp2a	0.718742	131.396	26.4601	125.035	69.9014	146.448	100.843	146.896	205.224	92.9104	76.9705
282	dre-miR-210-5p_1ss16CT	gp1a	0.725253	474.277	188.01	415.05	158.846	661.246	285.243	476.343	597.245	305.626	342.279
91	ssa-miR-24b-5p	gp1b	0.725507	25.183	6.01437	23.5127	9.28104	23.529	20.1687	31.8513	13.9781	24.0426	32.5175
117	ssa-miR-194a-5p	gp1b	0.726053	2002.98	303.005	2107.14	339.025	2180.89	1653.11	2174.92	2413.13	1742.68	2165.61
151	ssa-miR-106a-5p	gp1b	0.729434	51.5169	9.80035	48.6363	9.59862	61.9461	42.4983	50.1064	58.5809	39.4258	47.9022
23	dre-miR-22a-3p	gp1a	0.736707	37335	1952.79	38832.1	5776.87	38985.1	37840.8	35179	34836.6	36203.9	45455.8
199	hhi-mir-7641-p3_2ss12AG17CG	gp1b	0.740712	197.39	291.3	478.945	769.932	48.6807	533.029	10.4586	35.5806	1367.98	33.2693
211	fru-miR-181a-3p	gp1b	0.747887	49.4224	22.2652	43.2924	13.887	35.6991	37.4561	75.112	59.0892	33.0077	37.7804
11	hhi-mir-7641-p5	gp1b	0.750408	4173.26	6992.46	1990.36	2640.41	231.233	12246.7	41.8345	246.523	5028.17	696.4
305	dre-miR-145-3p_L-2R+2	gp2a	0.753913	24.5496	6.60643	22.7457	3.62204	18.6609	31.6936	23.2942	26.6854	19.5601	21.9916
6	ssa-miR-145-3p_L+2R-1	gp1b	0.760858	7431.41	1737.56	6964.5	1370.3	5665.62	9139.29	7489.33	5400.62	7954.84	7538.04
180	ola-miR-101b-5p	gp1b	0.769406	435.997	87.006	413.906	115.337	445.428	517.903	344.659	470.807	281.176	489.736
366	PC-5p-1827_437	gp4a	0.782559	108.719	19.1382	120.13	40.9634	112.777	87.8778	125.504	161.383	79.4629	119.544
329	dre-let-7i	gp1a	0.786329	2464.2	889.433	2632.49	746.465	1437.17	2980.98	2974.44	3020.6	3104.94	1771.92
324	dre-miR-107a-5p_R-2_1ss19TC	gp1a	0.801248	25.032	13.4486	19.8792	6.99506	32.4538	33.1343	9.50785	27.9562	15.8926	15.7888
338	ccr-miR-27a	gp1b	0.803033	235.79	71.8917	219.021	55.9195	163.486	236.622	307.262	168.372	209.66	279.03
122	ssa-miR-181a-4-3p	gp1b	0.810859	25.8362	8.66059	31.3574	16.144	31.2368	15.8468	30.4251	43.205	37.8977	12.9694
124	ssa-miR-17-5p_R-1	gp1b	0.811604	197.62	43.4234	188.572	49.9394	226.324	147.664	218.871	245.675	166.974	153.067
176	ola-miR-199a-3p_R+1_1ss22AT	gp2a	0.816001	53.6244	10.0517	51.8527	16.29	61.6622	42.3542	56.8569	69.6363	37.6532	48.2687
408	PC-3p-14213_29	gp4a	0.821054	157.572	220.388	96.2273	42.7856	34.0765	412.017	26.622	74.9734	145.478	68.2303
24	dre-miR-199-5p	gp1a	0.828915	53791	8682.39	54728.6	3852.36	45223.5	62583.9	53565.6	50338.1	56305.2	57542.7
340	ccr-miR-15a	gp1b	0.830272	311.283	28.3522	306.706	96.888	288.162	302.77	342.916	416.166	272.008	231.945
126	ssa-miR-16c-5p_R-1	gp1b	0.832634	424.812	59.5254	434.135	51.8008	487.658	417.492	369.285	493.808	400.737	407.859
9	ola-miR-145_L+1R+4	gp1b	0.834203	3879.45	1266.24	3614.19	614.45	2880.27	3454.61	5303.48	3680.05	2969.47	4193.06
127	ssa-miR-16b-5p_R-5	gp1b	0.836586	136.953	17.0598	134.315	37.3145	151.559	118.203	141.096	177.395	113.449	112.101
322	dre-miR-10b-5p_R-1	gp1a	0.83671	212.906	24.9645	276.06	169.698	225.418	184.159	229.139	103.141	442.343	282.695
405	PC-3p-15192_27	gp4a	0.840891	26.5096	34.7554	15.8645	8.295	11.3588	66.2685	1.90157	15.2488	24.4501	7.89441
153	ssa-miR-100a-3p	gp1b	0.849032	92.7767	26.0968	97.0966	26.2228	117.645	95.0809	65.6042	99.1173	122.251	69.922
256	dre-miR-34a	gp1a	0.851872	18.3972	17.0105	28.2877	31.3106	12.9815	37.4561	4.75392	3.81221	63.5703	17.4805
341	ccr-miR-130c_R-2	gp1b	0.85256	118.405	53.6363	104.34	17.1302	173.425	66.2685	115.52	123.897	91.9936	97.1295
321	dre-miR-124-3p_R-2	gp1a	0.854179	23.5542	4.86465	25.7349	10.3518	25.5573	18.0078	27.0974	22.8732	17.1151	37.2165
155	ssa-let-7h-3p	gp1b	0.857725	304.148	32.1699	323.856	98.9299	331.434	268.676	312.333	432.685	299.514	239.37
177	ola-miR-199a-3p_R+1	gp2a	0.875178	74.7071	12.548	73.7257	23.1585	81.9458	60.2179	81.9577	99.6256	55.0128	66.5386
254	dre-miR-375	gp1a	0.875201	120.285	36.5063	114.092	21.9427	159.835	87.8778	113.143	110.554	94.1329	137.588
280	dre-miR-217_R+1	gp1a	0.880112	29.7059	36.3393	15.2076	6.82751	71.3983	12.9656	4.75392	22.8732	9.78005	12.9694
130	ssa-miR-15b-5p	gp1b	0.893546	169.873	73.1172	163.552	85.9611	232.044	89.3185	188.255	254.147	83.1304	153.377
191	ipu-miR-222a_1ss11TG	gp1b	0.893632	711.732	175.951	706.006	253.088	604.452	914.794	615.95	430.144	927.474	760.401
35	ccr-miR-126-3p_L-1R+1	gp1b	0.903675	16260.5	5585.98	15345.2	1847.12	12455.3	22673.4	13652.6	13375.9	17039.2	15620.6
339	ccr-miR-20a-3p_R-1_1ss22GA	gp1b	0.906211	22.5827	1.87664	23.4285	10.2722	24.746	21.6093	21.3927	32.4037	12.2251	25.6568
300	dre-miR-15b-3p_L+1_1ss3GA	gp2a	0.90921	35.4333	13.7781	36.3145	11.2933	27.5857	27.3718	51.3424	24.144	46.4552	38.3443
195	ipu-miR-130c_R+3	gp1b	0.909865	34.7385	15.6359	31.6162	6.26946	51.1147	33.1343	19.9665	34.3098	24.4501	36.0887
175	ola-miR-199a-5p_L-2R+4	gp1b	0.912173	22.9893	9.68703	21.6007	5.98423	34.0765	18.7281	16.1633	20.3318	28.1176	16.3527
60	ssa-miR-7132b-3p	gp1b	0.915464	77.6586	28.866	72.3083	5.16646	51.1147	73.4716	108.389	69.8904	78.2404	68.7942
144	ssa-miR-130a-3p	gp1b	0.923284	173.568	80.739	166.604	23.0569	256.385	95.0809	169.24	193.152	151.591	155.069
395	PC-3p-2630_272	gp4a	0.925616	57.7126	49.357	42.9531	7.5352	39.3502	20.1687	113.619	34.9452	44.0102	49.904
31	dre-miR-100-5p	gp1a	0.940546	367842	104556	373252	94687.3	323019	487337	293171	275918	378789	465049
118	ssa-miR-194a-3p_R-2	gp1b	0.947683	42.2916	14.7316	41.707	8.66514	25.5573	53.3029	48.0146	31.7684	47.6777	45.6748
72	ssa-miR-338a-5p	gp1b	0.953592	31.284	18.9577	28.0679	1.49627	28.1266	51.6222	14.1033	27.109	27.3026	29.792
275	dre-miR-21_1ss23CA	gp2a	0.961941	203.532	64.0105	197.308	33.9838	162.81	170.473	277.312	182.562	173.188	236.175
301	dre-miR-15a-5p_R+1	gp2a	0.971357	25.4072	2.46961	26.0159	6.71367	22.7176	25.9312	27.5728	33.6745	23.2276	21.1458
383	PC-3p-6962_78	gp4a	0.977424	33.0997	6.54826	33.2472	6.48386	27.5857	40.3374	31.3759	31.7684	40.3427	27.6304
326	dre-miR-101a	gp1a	0.985071	1273.17	414.375	1237.41	184.415	1625.93	816.832	1376.74	1075.04	1199.28	1437.91
100	ssa-miR-216b-5p	gp1b	0.985308	85.0565	100.382	49.5212	20.1804	199.591	43.2186	12.3602	49.5587	69.6828	29.3221
193	ipu-miR-150_R+1	gp1b	0.990437	173.172	13.4277	174.879	34.3519	188.638	166.392	164.486	207.13	138.754	178.752
84	ssa-miR-27d-3p	gp1b	0.992303	1211.64	143.669	1222.56	258.13	1176.72	1369.55	1088.65	971.689	1487.38	1208.6
