# Supplementary material for: Social status regulates the hepatic miRNAome in rainbow trout: Implications for posttranscriptional regulation of metabolic pathways
Source: PLoS One. 2019 Jun 13;14(6):e0217978. doi: 10.1371/journal.pone.0217978 (PMC6563994; doi:10.1371/journal.pone.0217978)
Supplement: S3 Table — (XLSX) [file pone.0217978.s003.xlsx]

## Sheet: Subordinate-Dominant
miR	Target	miRANDA Score	∆ G	miRNA length	3' UTR length	Binding sites	Target Gene ID	Target Gene GO term	Target Gene GO term
ssa-miR-93a-5p	GSONMT00079753001	297	-30.37	23	498	95 328	6-phosphofructokinase type c	GO:0005737 GO:0003872 GO:0005524 GO:0006002 GO:0006096 GO:0046835	cytoplasm 6-phosphofructokinase activity ATP binding fructose 6-phosphate metabolic process glycolytic process carbohydrate phosphorylation
ssa-miR-93a-5p	GSONMT00067511001	297	-29.97	23	1916	110 632	6-phosphofructokinase type c-like isoform x1	GO:0005737 GO:0003872 GO:0005524 GO:0006002 GO:0006096 GO:0046835	cytoplasm 6-phosphofructokinase activity ATP binding fructose 6-phosphate metabolic process glycolytic process carbohydrate phosphorylation
ssa-miR-93a-5p	GSONMT00041130001	316	-31.19	23	1323	172 322	atp-binding cassette sub-family a member 1-like isoform x1	GO:0005524 GO:0016887	ATP binding ATPase activity
ssa-miR-93a-5p	GSONMT00020762001	289	-31.93	23	2884	1012 2562	atp-binding cassette sub-family a member 2	GO:0005524 GO:0016887	ATP binding ATPase activity
ssa-miR-93a-5p	GSONMT00009649001	155	-22.29	23	406	9	cholesterol 24-hydroxylase-like	GO:0004497 GO:0005506 GO:0016705 GO:0020037 GO:0055114	monooxygenase activity iron ion binding oxidoreductase activity, acting on paired donors, with incorporation or reduction of molecular oxygen heme binding oxidation-reduction process
ssa-miR-93a-5p	GSONMT00044350001	155	-22.29	23	435	9	cholesterol 24-hydroxylase-like	GO:0004497 GO:0005506 GO:0016705 GO:0020037 GO:0055114	monooxygenase activity iron ion binding oxidoreductase activity, acting on paired donors, with incorporation or reduction of molecular oxygen heme binding oxidation-reduction process
ssa-miR-93a-5p	GSONMT00014943001	155	-22.29	23	46	9	cholesterol 24-hydroxylase-like	GO:0004497 GO:0005506 GO:0016705 GO:0020037 GO:0055114	monooxygenase activity iron ion binding oxidoreductase activity, acting on paired donors, with incorporation or reduction of molecular oxygen heme binding oxidation-reduction process
ssa-miR-93a-5p	GSONMT00051630001	426	-43.54	23	3399	1875 2992 1712	glucocorticoid-induced transcript 1 protein	GO:0005737 GO:0003094 GO:0072015	cytoplasm glomerular filtration glomerular visceral epithelial cell development
ssa-miR-93a-5p	GSONMT00027344001	140	-21.45	23	2076	744	histone acetyltransferase kat2a	GO:0005634 GO:0004402 GO:0006355 GO:0016573	nucleus histone acetyltransferase activity regulation of transcription, DNA-templated histone acetylation
ssa-miR-93a-5p	GSONMT00023441001	292	-32.82	23	3070	95 2890	hormone-sensitive lipase-like	GO:0016298 GO:0008203 GO:0016042	lipase activity cholesterol metabolic process lipid catabolic process
ssa-miR-93a-5p	GSONMT00035015001	177	-23.79	23	1368	912	nuclear receptor subfamily 0 group b member 2-like	GO:0005634 GO:0003677 GO:0003700 GO:0003707 GO:0006351 GO:0006355 GO:0043401	nucleus DNA binding sequence-specific DNA binding transcription factor activity steroid hormone receptor activity transcription, DNA-templated regulation of transcription, DNA-templated steroid hormone mediated signaling pathway
ssa-miR-93a-5p	GSONMT00060652001	290	-33.83	23	2794	1469 2107	peroxisome proliferator-activated receptor beta	GO:0005634 GO:0003707 GO:0004879 GO:0008270 GO:0043565 GO:0006351 GO:0006355 GO:0014823 GO:0030522 GO:0043401	nucleus steroid hormone receptor activity ligand-activated sequence-specific DNA binding RNA polymerase II transcription factor activity zinc ion binding sequence-specific DNA binding transcription, DNA-templated regulation of transcription, DNA-templated response to activity intracellular receptor signaling pathway steroid hormone mediated signaling pathway
ssa-miR-93a-5p	GSONMT00033950001	149	-22.53	23	1515	690	peroxisome proliferator-activated receptor gamma coactivator 1-beta	GO:0000166 GO:0003676	nucleotide binding nucleic acid binding
ssa-miR-93a-5p	GSONMT00052888001	298	-40.84	23	1093	834 346	pyruvate kinase pkm-like isoform x1	GO:0000287 GO:0004743 GO:0030955 GO:0006096 GO:0016310	magnesium ion binding pyruvate kinase activity potassium ion binding glycolytic process phosphorylation
ssa-miR-93a-5p	GSONMT00049456001	148	-21.24	23	1300	1209	sestrin-1 isoform x2	GO:0005634 GO:1901031	nucleus regulation of response to reactive oxygen species
ssa-miR-93a-5p	GSONMT00035819001	307	-25.76	23	1099	613 411	solute carrier family facilitated glucose transporter member 1-like	GO:0016021 GO:0022891 GO:0008643 GO:0055085	integral component of membrane substrate-specific transmembrane transporter activity carbohydrate transport transmembrane transport
ssa-miR-93a-5p	GSONMT00068018001	160	-20.06	23	1984	1002	hepatocyte nuclear factor 3-beta-like	GO:0005634 GO:0003700 GO:0008134 GO:0019904 GO:0043565 GO:0006355 GO:0006366 GO:0007420 GO:0021999 GO:0033504 GO:0048319 GO:0048785	nucleus sequence-specific DNA binding transcription factor activity transcription factor binding protein domain specific binding sequence-specific DNA binding regulation of transcription, DNA-templated transcription from RNA polymerase II promoter brain development neural plate anterior/posterior regionalization floor plate development axial mesoderm morphogenesis hatching gland development
ssa-miR-93a-5p	GSONMT00075292001	300	-33.06	23	1256	861 897	0
ssa-miR-93a-5p	GSONMT00073223001	301	-30.04	23	1043	950 768	0
ssa-miR-93a-5p	GSONMT00073231001	292	-26.04	23	1073	658 950	0
ssa-miR-93a-5p	GSONMT00070977001	288	-40.4	23	850	118 214	1-phosphatidylinositol -bisphosphate phosphodiesterase delta-4-like	GO:0005622 GO:0004435 GO:0004871 GO:0005509 GO:0007340 GO:0016042 GO:0035556 GO:0046488	intracellular phosphatidylinositol phospholipase C activity signal transducer activity calcium ion binding acrosome reaction lipid catabolic process intracellular signal transduction phosphatidylinositol metabolic process
ssa-miR-93a-5p	GSONMT00075590001	292	-24.37	23	747	142 349	2-aminoethanethiol dioxygenase-like	GO:0047800 GO:0055114	cysteamine dioxygenase activity oxidation-reduction process
ssa-miR-93a-5p	GSONMT00071350001	140	-20.6	23	151	120	26s protease regulatory subunit 4	GO:0000502 GO:0005737 GO:0005524 GO:0008233 GO:0006508 GO:0030163	proteasome complex cytoplasm ATP binding peptidase activity proteolysis protein catabolic process
ssa-miR-93a-5p	GSONMT00071463001	432	-53.68	23	1415	143 705 923	3-methyl-2-oxobutanoate dehydrogenase	GO:0016301 GO:0016310	kinase activity phosphorylation
ssa-miR-93a-5p	GSONMT00023216001	150	-22.34	23	1120	258	3-phosphoinositide-dependent protein kinase 1-like isoform x1	GO:0004674 GO:0005524 GO:0006468	protein serine/threonine kinase activity ATP binding protein phosphorylation
ssa-miR-93a-5p	GSONMT00016173001	285	-29.62	23	1826	1599 1529	40s ribosomal protein s29	GO:0005925 GO:0022627 GO:0070062 GO:0003723 GO:0003735 GO:0008270 GO:0000184 GO:0001525 GO:0001570 GO:0006413 GO:0006414 GO:0006415 GO:0006614 GO:0009790 GO:0019083 GO:0048821 GO:0051726 GO:0060218 GO:0072332	focal adhesion cytosolic small ribosomal subunit extracellular exosome RNA binding structural constituent of ribosome zinc ion binding nuclear-transcribed mRNA catabolic process, nonsense-mediated decay angiogenesis vasculogenesis translational initiation translational elongation translational termination SRP-dependent cotranslational protein targeting to membrane embryo development viral transcr…
ssa-miR-93a-5p	GSONMT00038072001	171	-26.78	23	687	241	5-aminolevulinate erythroid- mitochondrial-like	GO:0005743 GO:0005759 GO:0003870 GO:0030170 GO:0001666 GO:0006782 GO:0020027 GO:0035162	mitochondrial inner membrane mitochondrial matrix 5-aminolevulinate synthase activity pyridoxal phosphate binding response to hypoxia protoporphyrinogen IX biosynthetic process hemoglobin metabolic process embryonic hemopoiesis
ssa-miR-93a-5p	GSONMT00071699001	289	-27.89	23	1214	392 505	72 kda inositol polyphosphate 5-phosphatase-like	GO:0032402 GO:0042384 GO:0046856 GO:0060041	melanosome transport cilium assembly phosphatidylinositol dephosphorylation retina development in camera-type eye
ssa-miR-93a-5p	GSONMT00008207001	292	-26.73	23	229	98 39	abnormal spindle-like microcephaly-associated protein homolog	GO:0000278	mitotic cell cycle
ssa-miR-93a-5p	GSONMT00069939001	443	-53.97	23	3190	1981 328 942	adenosylhomocysteinase 2-like	GO:0004013 GO:0006730 GO:0009953 GO:0048598	adenosylhomocysteinase activity one-carbon metabolic process dorsal/ventral pattern formation embryonic morphogenesis
ssa-miR-93a-5p	GSONMT00072975001	289	-33	23	2059	1422 715	adenylate cyclase type 10-like
ssa-miR-93a-5p	GSONMT00060776001	290	-23.84	23	1281	607 209	adenylyl cyclase-associated protein 2	GO:0003779 GO:0000902 GO:0007010	actin binding cell morphogenesis cytoskeleton organization
ssa-miR-93a-5p	GSONMT00067119001	162	-20.48	23	1413	1167	adp-ribosylation factor 1	GO:0000139 GO:0005770 GO:0005778 GO:0005802 GO:0005829 GO:0005925 GO:0014069 GO:0030017 GO:0030137 GO:0042583 GO:0043005 GO:0045211 GO:0048471 GO:0070062 GO:0000287 GO:0003924 GO:0005057 GO:0005525 GO:0019003 GO:0042803 GO:0044822 GO:1990583 GO:0002090 GO:0006661 GO:0006878 GO:0006890 GO:0006892 GO:0007015 GO:0007264 GO:0015031 GO:0016032 GO:0019886 GO:0034315 GO:0034379 GO:0044281 GO:0045807 GO:…	Golgi membrane late endosome peroxisomal membrane trans-Golgi network cytosol focal adhesion postsynaptic density sarcomere COPI-coated vesicle chromaffin granule neuron projection postsynaptic membrane perinuclear region of cytoplasm extracellular exosome magnesium ion binding GTPase activity receptor signaling protein activity GTP binding GDP binding protein homodimerization activity poly(A) RN…
ssa-miR-93a-5p	GSONMT00026934001	284	-37.47	23	410	294 20	adp-ribosylation factor-like protein 2-binding protein	GO:0005634 GO:0005758 GO:0005813 GO:0005819 GO:0005929 GO:0030496 GO:0003713 GO:0005083 GO:0005096 GO:0005515 GO:0007165 GO:0042517 GO:0050790 GO:0051457 GO:1903506	nucleus mitochondrial intermembrane space centrosome spindle cilium midbody transcription coactivator activity GTPase regulator activity GTPase activator activity protein binding signal transduction positive regulation of tyrosine phosphorylation of Stat3 protein regulation of catalytic activity maintenance of protein location in nucleus regulation of nucleic acid-templated transcription
ssa-miR-93a-5p	GSONMT00058873001	289	-38.12	23	1143	897 691	adp-ribosylation factor-like protein 8b	GO:0005765 GO:0030496 GO:0031902 GO:0051233 GO:0070062 GO:0003924 GO:0005525 GO:0019003 GO:0043014 GO:0048487 GO:0006886 GO:0007059 GO:0007067 GO:0007264 GO:0051301	lysosomal membrane midbody late endosome membrane spindle midzone extracellular exosome GTPase activity GTP binding GDP binding alpha-tubulin binding beta-tubulin binding intracellular protein transport chromosome segregation mitotic nuclear division small GTPase mediated signal transduction cell division
ssa-miR-93a-5p	GSONMT00051663001	305	-27.25	23	1495	1281 1043	afadin- and alpha-actinin-binding	GO:0005737 GO:0005813 GO:0005834 GO:0005874 GO:0005912 GO:0036064 GO:0004871 GO:0007155 GO:0007186 GO:0007368	cytoplasm centrosome heterotrimeric G-protein complex microtubule adherens junction ciliary basal body signal transducer activity cell adhesion G-protein coupled receptor signaling pathway determination of left/right symmetry
ssa-miR-93a-5p	GSONMT00055289001	147	-21.48	23	282	198	agrin isoform x2	GO:0031012 GO:0044421 GO:0044464 GO:0016043 GO:0044763 GO:0050794	extracellular matrix extracellular region part cell part cellular component organization single-organism cellular process regulation of cellular process
ssa-miR-93a-5p	GSONMT00038470001	141	-22.31	23	836	602	alcohol dehydrogenase	GO:0004032 GO:0047939 GO:0055114	alditol:NADP+ 1-oxidoreductase activity L-glucuronate reductase activity oxidation-reduction process
ssa-miR-93a-5p	GSONMT00008903001	281	-30.72	23	2025	1852 1075	alkyldihydroxyacetonephosphate peroxisomal	GO:0008609 GO:0008762 GO:0050660 GO:0008610 GO:0055114	alkylglycerone-phosphate synthase activity UDP-N-acetylmuramate dehydrogenase activity flavin adenine dinucleotide binding lipid biosynthetic process oxidation-reduction process
ssa-miR-93a-5p	GSONMT00059232001	598	-57.31	23	1883	1657 399 1005 1600	amp deaminase 3-like isoform x1	GO:0003876 GO:0032264	AMP deaminase activity IMP salvage
ssa-miR-93a-5p	GSONMT00026041001	173	-21.37	23	816	18	amphoterin-induced protein 3-like
ssa-miR-93a-5p	GSONMT00080827001	149	-21.51	23	771	601	an1-type zinc finger protein 3-like	GO:0003677 GO:0008270	DNA binding zinc ion binding
ssa-miR-93a-5p	GSONMT00070187001	290	-23.41	23	2691	601 1241	an1-type zinc finger protein 4-like isoform x1	GO:0046872	metal ion binding
ssa-miR-93a-5p	GSONMT00006374001	142	-20.43	23	221	131	an1-type zinc finger protein 5-like isoform x2	GO:0003677 GO:0008270	DNA binding zinc ion binding
ssa-miR-93a-5p	GSONMT00014189001	288	-31.02	23	1923	1888 509	and ph domain-containing protein 4-like isoform x1	GO:0005089 GO:0046872 GO:0032321	Rho guanyl-nucleotide exchange factor activity metal ion binding positive regulation of GTPase activity
ssa-miR-93a-5p	GSONMT00035327001	151	-22.44	23	1143	283	and pleckstrin domain-containing protein 1-like isoform x2	GO:0005737 GO:0005856 GO:0019898 GO:0005089 GO:0008092 GO:0032321	cytoplasm cytoskeleton extrinsic component of membrane Rho guanyl-nucleotide exchange factor activity cytoskeletal protein binding positive regulation of GTPase activity
ssa-miR-93a-5p	GSONMT00007161001	145	-22.5	23	698	55	androgen-dependent tfpi-regulating protein	GO:0016021 GO:0005488	integral component of membrane binding
ssa-miR-93a-5p	GSONMT00003311001	288	-29.62	23	437	406 255	angiomotin-like protein 1	GO:0005829 GO:0005923 GO:0008180 GO:0016324 GO:0030027 GO:0031410 GO:0042802 GO:0003365 GO:0035329 GO:0043536	cytosol bicellular tight junction COP9 signalosome apical plasma membrane lamellipodium cytoplasmic vesicle identical protein binding establishment of cell polarity involved in ameboidal cell migration hippo signaling positive regulation of blood vessel endothelial cell migration
ssa-miR-93a-5p	GSONMT00065823001	306	-27.94	23	1364	820 356	anion exchange protein 2 isoform x1	GO:0016021 GO:0005452 GO:0006820 GO:0034220	integral component of membrane inorganic anion exchanger activity anion transport ion transmembrane transport
ssa-miR-93a-5p	GSONMT00057127001	297	-29.94	23	625	158 423	ankyrin repeat and socs box protein 13-like	GO:0016567 GO:0035556	protein ubiquitination intracellular signal transduction
ssa-miR-93a-5p	GSONMT00056266001	320	-35.96	23	626	99 82	ankyrin repeat and socs box protein 5	GO:0016567 GO:0035556	protein ubiquitination intracellular signal transduction
ssa-miR-93a-5p	GSONMT00028241001	306	-38.05	23	2205	529 1739	ankyrin repeat and socs box protein 8	GO:0005737 GO:0016567 GO:0035556	cytoplasm protein ubiquitination intracellular signal transduction
ssa-miR-93a-5p	GSONMT00073042001	299	-31.91	23	1578	298 1085	ankyrin repeat domain-containing protein 27-like
ssa-miR-93a-5p	GSONMT00019224001	289	-34.26	23	702	562 155	ankyrin repeat domain-containing protein 46	GO:0016021	integral component of membrane
ssa-miR-93a-5p	GSONMT00067255001	147	-23.02	23	3929	1986	ankyrin-1-like isoform x1
ssa-miR-93a-5p	GSONMT00021703001	141	-20.42	23	1147	948	ankyrin-1-like isoform x9	GO:0007165	signal transduction
ssa-miR-93a-5p	GSONMT00006682001	140	-20.68	23	1624	557	annexin a13-like	GO:0005509 GO:0005544	calcium ion binding calcium-dependent phospholipid binding
ssa-miR-93a-5p	GSONMT00036438001	286	-31.77	23	2489	1194 1679	anoctamin-5-like isoform x2	GO:0016021	integral component of membrane
ssa-miR-93a-5p	GSONMT00008006001	284	-29.3	23	1184	570 435	anosmin-1-like	GO:0005576 GO:0030414 GO:0010466	extracellular region peptidase inhibitor activity negative regulation of peptidase activity
ssa-miR-93a-5p	GSONMT00070281001	157	-20.57	23	1186	12	ap-1 complex subunit sigma-1a	GO:0005765 GO:0005829 GO:0005886 GO:0005905 GO:0030121 GO:0032588 GO:0048471 GO:0070062 GO:0005515 GO:0008565 GO:0006886 GO:0006892 GO:0006898 GO:0007399 GO:0009615 GO:0016032 GO:0019886 GO:0030198 GO:0050690 GO:0061024	lysosomal membrane cytosol plasma membrane coated pit AP-1 adaptor complex trans-Golgi network membrane perinuclear region of cytoplasm extracellular exosome protein binding protein transporter activity intracellular protein transport post-Golgi vesicle-mediated transport receptor-mediated endocytosis nervous system development response to virus viral process antigen processing and presentation o…
ssa-miR-93a-5p	GSONMT00001098001	140	-22.64	23	87	9	ap-4 complex subunit epsilon-1	GO:0006810	transport
ssa-miR-93a-5p	GSONMT00068547001	143	-23.42	23	1510	1105	ap-4 complex subunit sigma-1	GO:0016020 GO:0008565 GO:0015031	membrane protein transporter activity protein transport
ssa-miR-93a-5p	GSONMT00023566001	289	-30.25	23	919	727 276	apolipoprotein 1	GO:0005576 GO:0008289 GO:0006869 GO:0042157	extracellular region lipid binding lipid transport lipoprotein metabolic process
ssa-miR-93a-5p	GSONMT00029495001	305	-37.23	23	511	85 45	apolipoprotein l4	GO:0005576 GO:0008289 GO:0006869 GO:0042157	extracellular region lipid binding lipid transport lipoprotein metabolic process
ssa-miR-93a-5p	GSONMT00039233001	168	-24.66	23	2464	432	apoptosis-resistant e3 ubiquitin protein ligase 1	GO:0004842 GO:0016874 GO:0016567	ubiquitin-protein transferase activity ligase activity protein ubiquitination
ssa-miR-93a-5p	GSONMT00024656001	164	-23.11	23	1065	518	apoptosis-resistant e3 ubiquitin protein ligase 1	GO:0004842 GO:0016874 GO:0016567	ubiquitin-protein transferase activity ligase activity protein ubiquitination
ssa-miR-93a-5p	GSONMT00077384001	293	-36.32	23	1088	543 719	apoptosis-stimulating of p53 protein 2-like isoform x2	GO:0007165	signal transduction
ssa-miR-93a-5p	GSONMT00063633001	289	-33.98	23	1453	447 264	apoptosis-stimulating of p53 protein 2-like isoform x2	GO:0007165	signal transduction
ssa-miR-93a-5p	GSONMT00017499001	280	-29.51	23	684	14 424	arf-gap with ank repeat and ph domain-containing protein 2-like	GO:0005622 GO:0005525 GO:0008060 GO:0008270 GO:0007264 GO:0032312 GO:0043547	intracellular GTP binding GTPase activator activity zinc ion binding small GTPase mediated signal transduction regulation of GTPase activity positive regulation of GTPase activity
ssa-miR-93a-5p	GSONMT00022674001	163	-24.98	23	830	580	aryl hydrocarbon receptor 2	GO:0005634 GO:0005737 GO:0004874 GO:0004879 GO:0043565 GO:0006366 GO:0009636 GO:0030522 GO:0045944 GO:0071407 GO:0071466	nucleus cytoplasm aryl hydrocarbon receptor activity ligand-activated sequence-specific DNA binding RNA polymerase II transcription factor activity sequence-specific DNA binding transcription from RNA polymerase II promoter response to toxic substance intracellular receptor signaling pathway positive regulation of transcription from RNA polymerase II promoter cellular response to organic cyclic c…
ssa-miR-93a-5p	GSONMT00039390001	294	-31.31	23	818	202 360	at rich interactive domain 5b (mrf1-like)	GO:0005622 GO:0003677	intracellular DNA binding
ssa-miR-93a-5p	GSONMT00040931001	140	-27.19	23	2360	2112	at-rich interactive domain-containing protein 1b	GO:0005634 GO:0003677	nucleus DNA binding
ssa-miR-93a-5p	GSONMT00067613001	296	-34.88	23	2338	445 1349	at-rich interactive domain-containing protein 4a isoform x1	GO:0005622 GO:0003677 GO:0010468 GO:0018023 GO:0034968	intracellular DNA binding regulation of gene expression peptidyl-lysine trimethylation histone lysine methylation
ssa-miR-93a-5p	GSONMT00073297001	297	-24.25	23	1644	143 100	atlastin-2 isoform x2	GO:0005783 GO:0016021 GO:0003924 GO:0005525 GO:0042802 GO:0006888 GO:0007029 GO:0007030 GO:0051260	endoplasmic reticulum integral component of membrane GTPase activity GTP binding identical protein binding ER to Golgi vesicle-mediated transport endoplasmic reticulum organization Golgi organization protein homooligomerization
ssa-miR-93a-5p	GSONMT00007944001	145	-23.65	23	1237	24	atp synthase mitochondrial f1 complex assembly factor 2-like	GO:0043461	proton-transporting ATP synthase complex assembly
ssa-miR-93a-5p	GSONMT00066389001	292	-36.43	23	1518	991 652	atp synthase subunit mitochondrial-like	GO:0045261 GO:0005524 GO:0046933 GO:0046961 GO:0015986 GO:0015991	proton-transporting ATP synthase complex, catalytic core F(1) ATP binding proton-transporting ATP synthase activity, rotational mechanism proton-transporting ATPase activity, rotational mechanism ATP synthesis coupled proton transport ATP hydrolysis coupled proton transport
ssa-miR-93a-5p	GSONMT00078160001	168	-20.57	23	3152	1859	atp-binding cassette sub-family g member 4-like	GO:0016020 GO:0005524 GO:0016887	membrane ATP binding ATPase activity
ssa-miR-93a-5p	GSONMT00014212001	292	-29.48	23	1236	1159 133	atp-dependent rna helicase ddx19b-like	GO:0005635 GO:0005737 GO:0016020 GO:0070062 GO:0003676 GO:0004386 GO:0005524 GO:0008152	nuclear envelope cytoplasm membrane extracellular exosome nucleic acid binding helicase activity ATP binding metabolic process
ssa-miR-93a-5p	GSONMT00052158001	617	-65.92	23	2089	898 805 627 134	atp-sensitive inward rectifier potassium channel 10-like isoform x2	GO:0016021 GO:0005242 GO:0034765 GO:0071805	integral component of membrane inward rectifier potassium channel activity regulation of ion transmembrane transport potassium ion transmembrane transport
ssa-miR-93a-5p	GSONMT00002929001	290	-26.73	23	1893	418 306	atp-sensitive inward rectifier potassium channel 15	GO:0016021 GO:0005044 GO:0005242 GO:0006898 GO:0034765 GO:0071805	integral component of membrane scavenger receptor activity inward rectifier potassium channel activity receptor-mediated endocytosis regulation of ion transmembrane transport potassium ion transmembrane transport
ssa-miR-93a-5p	GSONMT00059806001	301	-32.87	23	2510	269 2419	atp-sensitive inward rectifier potassium channel 8	GO:0016021 GO:0015272 GO:0034765 GO:0071805	integral component of membrane ATP-activated inward rectifier potassium channel activity regulation of ion transmembrane transport potassium ion transmembrane transport
ssa-miR-93a-5p	GSONMT00049736001	317	-31.43	23	1386	804 374	autophagy-related protein 16-1-like
ssa-miR-93a-5p	GSONMT00074904001	292	-33.67	23	1016	182 544	b-cell cll lymphoma 7 protein family member a	GO:0045892	negative regulation of transcription, DNA-templated
ssa-miR-93a-5p	GSONMT00035061001	295	-29.41	23	2556	2298 21	b-cell cll lymphoma 7 protein family member b isoform x1	GO:0003779	actin binding
ssa-miR-93a-5p	GSONMT00049399001	154	-20.72	23	675	188	band -like protein 1-like isoform x6	GO:0005737 GO:0005856 GO:0019898 GO:0008092 GO:0030866	cytoplasm cytoskeleton extrinsic component of membrane cytoskeletal protein binding cortical actin cytoskeleton organization
ssa-miR-93a-5p	GSONMT00069389001	307	-33.04	23	1009	758 301	barrier-to-autointegration factor	GO:0005634 GO:0005694 GO:0003677	nucleus chromosome DNA binding
ssa-miR-93a-5p	GSONMT00037116001	295	-31.01	23	1673	123 1156	basic helix-loop-helix transcription factor scleraxis-like	GO:0046983	protein dimerization activity
ssa-miR-93a-5p	GSONMT00049146001	173	-27.71	23	576	141	bcl-2 adenovirus e1b 19 kda-interacting protein 2-like	GO:0005829 GO:0042802 GO:0006915	cytosol identical protein binding apoptotic process
ssa-miR-93a-5p	GSONMT00073579001	280	-24.95	23	3079	115 165	bicaudal d-related protein 1-like isoform x1	GO:0005622 GO:0007420 GO:0010977 GO:0031076 GO:0047496	intracellular brain development negative regulation of neuron projection development embryonic camera-type eye development vesicle transport along microtubule
ssa-miR-93a-5p	GSONMT00065177001	427	-47.89	23	1472	443 582 1	bifunctional 3 -phosphoadenosine 5 -phosphosulfate synthase 2-like	GO:0004020 GO:0004781 GO:0005524 GO:0000103 GO:0016310	adenylylsulfate kinase activity sulfate adenylyltransferase (ATP) activity ATP binding sulfate assimilation phosphorylation
ssa-miR-93a-5p	GSONMT00024775001	148	-21.06	23	1208	209	biogenesis of lysosome-related organelles complex 1 subunit 2
ssa-miR-93a-5p	GSONMT00040638001	159	-22.39	23	1074	305	blood vessel epicardial substance isoform x1	GO:0005923 GO:0016021 GO:0016328 GO:0005198 GO:0030552 GO:0001921 GO:0002027 GO:0002244 GO:0008360 GO:0016192 GO:0032314 GO:0034446 GO:0040017 GO:0042391 GO:0043088 GO:0060931 GO:0061436 GO:0070830 GO:0090136 GO:0090504	bicellular tight junction integral component of membrane lateral plasma membrane structural molecule activity cAMP binding positive regulation of receptor recycling regulation of heart rate hematopoietic progenitor cell differentiation regulation of cell shape vesicle-mediated transport regulation of GTPase activity substrate adhesion-dependent cell spreading positive regulation of locomotion reg…
ssa-miR-93a-5p	GSONMT00079812001	150	-26.56	23	3482	2262	bmp retinoic acid-inducible neural-specific protein 3	GO:0045666 GO:0045930 GO:0071300	positive regulation of neuron differentiation negative regulation of mitotic cell cycle cellular response to retinoic acid
ssa-miR-93a-5p	GSONMT00036680001	311	-36.76	23	1975	1949 1880	bone morphogenetic protein 7-like	GO:0005615 GO:0008083 GO:0001657 GO:0001707 GO:0007411 GO:0009880 GO:0010800 GO:0030326 GO:0030501 GO:0030509 GO:0030855 GO:0034116 GO:0034504 GO:0040007 GO:0042475 GO:0043065 GO:0043401 GO:0043407 GO:0045665 GO:0045669 GO:0045746 GO:0045839 GO:0045892 GO:0045944 GO:0048596 GO:0048754 GO:0048762 GO:0060272 GO:0060393 GO:0060395 GO:0060445 GO:0060686 GO:0060687 GO:0070487 GO:0072040 GO:0072125 GO:…	extracellular space growth factor activity ureteric bud development mesoderm formation axon guidance embryonic pattern specification positive regulation of peptidyl-threonine phosphorylation embryonic limb morphogenesis positive regulation of bone mineralization BMP signaling pathway epithelial cell differentiation positive regulation of heterotypic cell-cell adhesion protein localization to nucl…
ssa-miR-93a-5p	GSONMT00056073001	289	-31.53	23	1028	287 929	brain protein 44	GO:0005743 GO:0006850	mitochondrial inner membrane mitochondrial pyruvate transport
ssa-miR-93a-5p	GSONMT00079781001	284	-30.88	23	1086	627 710	brefeldin a-inhibited guanine nucleotide-exchange protein 1	GO:0000139 GO:0005730 GO:0005829 GO:0030532 GO:0048471 GO:0005086 GO:0017022 GO:0034237 GO:0007030 GO:0030837 GO:0032012 GO:0034259 GO:0043547 GO:0090284 GO:0090303 GO:2000114	Golgi membrane nucleolus cytosol small nuclear ribonucleoprotein complex perinuclear region of cytoplasm ARF guanyl-nucleotide exchange factor activity myosin binding protein kinase A regulatory subunit binding Golgi organization negative regulation of actin filament polymerization regulation of ARF protein signal transduction negative regulation of GTPase activity positive regulation of GTPase a…
ssa-miR-93a-5p	GSONMT00024147001	320	-38.96	23	211	86 117	brefeldin a-inhibited guanine nucleotide-exchange protein 1 isoform x1	GO:0005802 GO:0005086 GO:0016192 GO:0032012 GO:0043547	trans-Golgi network ARF guanyl-nucleotide exchange factor activity vesicle-mediated transport regulation of ARF protein signal transduction positive regulation of GTPase activity
ssa-miR-93a-5p	GSONMT00052823001	144	-21.17	23	616	135	brevican core	GO:0005540 GO:0030246 GO:0007155	hyaluronic acid binding carbohydrate binding cell adhesion
ssa-miR-93a-5p	GSONMT00080826001	455	-47.39	23	933	591 543 516	btb poz domain-containing protein 9	GO:0007155	cell adhesion
ssa-miR-93a-5p	GSONMT00064921001	295	-30.43	23	1464	1170 109	btb poz domain-containing protein kctd9	GO:0051260	protein homooligomerization
ssa-miR-93a-5p	GSONMT00006236001	171	-21.47	23	303	250	butyrophilin subfamily 3 member a3-like isoform x1
ssa-miR-93a-5p	GSONMT00015318001	171	-21.47	23	290	233	butyrophilin subfamily 3 member a3-like isoform x2
ssa-miR-93a-5p	GSONMT00021746001	464	-42.71	23	1424	786 1 636	c16orf52 homolog b
ssa-miR-93a-5p	GSONMT00069062001	289	-26.5	23	478	192 36	c1orf131 homolog
ssa-miR-93a-5p	GSONMT00076767001	285	-26.1	23	1244	1075 988	caax prenyl protease 1 homolog	GO:0016020 GO:0004222 GO:0006508 GO:0071586	membrane metalloendopeptidase activity proteolysis CAAX-box protein processing
ssa-miR-93a-5p	GSONMT00043017001	322	-40.67	23	1183	1086 1065	calcium release-activated calcium channel protein 1	GO:0005887 GO:0043234 GO:0015279 GO:0002115 GO:0002376 GO:0045214 GO:0051928 GO:0070588	integral component of plasma membrane protein complex store-operated calcium channel activity store-operated calcium entry immune system process sarcomere organization positive regulation of calcium ion transport calcium ion transmembrane transport
ssa-miR-93a-5p	GSONMT00024875001	147	-26.02	23	520	198	calcium-independent phospholipase a2-gamma-like
ssa-miR-93a-5p	GSONMT00060743001	164	-20.34	23	395	85	calpain-2 catalytic subunit-like	GO:0005737 GO:0004198 GO:0005509 GO:0006508 GO:0051493	cytoplasm calcium-dependent cysteine-type endopeptidase activity calcium ion binding proteolysis regulation of cytoskeleton organization
ssa-miR-93a-5p	GSONMT00002179001	283	-28.59	23	1105	564 45	calumenin-b isoform x1	GO:0005576 GO:0016020 GO:0033018 GO:0042470 GO:0005509	extracellular region membrane sarcoplasmic reticulum lumen melanosome calcium ion binding
ssa-miR-93a-5p	GSONMT00048468001	149	-21.59	23	1377	754	calumenin-b isoform x1	GO:0005576 GO:0033018 GO:0042470 GO:0005509	extracellular region sarcoplasmic reticulum lumen melanosome calcium ion binding
ssa-miR-93a-5p	GSONMT00028918001	315	-35.91	23	1722	727 1565	camp-specific 3 -cyclic phosphodiesterase 4b-like isoform x2	GO:0004114 GO:0046872 GO:0007165 GO:0008152	3',5'-cyclic-nucleotide phosphodiesterase activity metal ion binding signal transduction metabolic process
ssa-miR-93a-5p	GSONMT00008965001	475	-59.24	23	2984	1216 1063 1302	camp-specific 3 -cyclic phosphodiesterase 4d-like isoform x2	GO:0004114 GO:0005525 GO:0046872 GO:0007264 GO:0008152 GO:0015031	3',5'-cyclic-nucleotide phosphodiesterase activity GTP binding metal ion binding small GTPase mediated signal transduction metabolic process protein transport
ssa-miR-93a-5p	GSONMT00028221001	141	-27.87	23	499	410	carbohydrate sulfotransferase 11-like isoform x2	GO:0016021 GO:0008146 GO:0016051	integral component of membrane sulfotransferase activity carbohydrate biosynthetic process
ssa-miR-93a-5p	GSONMT00003938001	159	-21.99	23	917	506	carbohydrate-responsive element-binding protein isoform x1
ssa-miR-93a-5p	GSONMT00079966001	143	-20.91	23	301	145	carboxy-terminal domain rna polymerase ii polypeptide a small phosphatase 2	GO:0016791 GO:0016311 GO:0030182	phosphatase activity dephosphorylation neuron differentiation
ssa-miR-93a-5p	GSONMT00026836001	297	-32.38	23	942	267 463	cardiac calsequestrin	GO:0005509	calcium ion binding
ssa-miR-93a-5p	GSONMT00064991001	293	-27.74	23	1295	106 792	carnitine o-acetyltransferase-like	GO:0016746 GO:0008152	transferase activity, transferring acyl groups metabolic process
ssa-miR-93a-5p	GSONMT00032978001	296	-26.08	23	2384	1687 1875	casein kinase i isoform epsilon	GO:0004674 GO:0005524 GO:0006468	protein serine/threonine kinase activity ATP binding protein phosphorylation
ssa-miR-93a-5p	GSONMT00037393001	153	-26.9	23	89	69	caspase recruitment domain-containing protein 8-like
ssa-miR-93a-5p	GSONMT00052815001	462	-54.43	23	676	151 310 37	cathepsin k	GO:0008234 GO:0006508 GO:0009612	cysteine-type peptidase activity proteolysis response to mechanical stimulus
ssa-miR-93a-5p	GSONMT00052814001	141	-22.47	23	349	122	cathepsin s precursor	GO:0008234 GO:0006508	cysteine-type peptidase activity proteolysis
ssa-miR-93a-5p	GSONMT00027174001	281	-29.67	23	3318	1993 2571	cd166 antigen homolog a-like isoform x2	GO:0016021 GO:0006928 GO:0007409 GO:0040011	integral component of membrane movement of cell or subcellular component axonogenesis locomotion
ssa-miR-93a-5p	GSONMT00042321001	166	-21.66	23	531	340	cdgsh iron sulfur domain-containing protein 1	GO:0043231 GO:0051537	intracellular membrane-bounded organelle 2 iron, 2 sulfur cluster binding
ssa-miR-93a-5p	GSONMT00067081001	296	-36.4	23	3756	476 1820	cdk5 and abl1 enzyme substrate 1 isoform x2	GO:0016538 GO:0007399 GO:0045859 GO:0051302 GO:0051726	cyclin-dependent protein serine/threonine kinase regulator activity nervous system development regulation of protein kinase activity regulation of cell division regulation of cell cycle
ssa-miR-93a-5p	GSONMT00065419001	450	-51	23	693	446 398 504	cell death activator cide-3-like	GO:0005622 GO:0006915	intracellular apoptotic process
ssa-miR-93a-5p	GSONMT00016100001	180	-28.61	23	1019	568	cellular tumor antigen p53	GO:0005634 GO:0005737 GO:0003700 GO:0044212 GO:0046872 GO:0006351 GO:0006355 GO:0006915 GO:0006974 GO:0007049 GO:0009628 GO:0032501 GO:0035556 GO:0043065 GO:0048519 GO:0051262	nucleus cytoplasm sequence-specific DNA binding transcription factor activity transcription regulatory region DNA binding metal ion binding transcription, DNA-templated regulation of transcription, DNA-templated apoptotic process cellular response to DNA damage stimulus cell cycle response to abiotic stimulus multicellular organismal process intracellular signal transduction positive regulation o…
ssa-miR-93a-5p	GSONMT00060612001	293	-33.25	23	581	506 309	centromere protein w	GO:0003677 GO:0046982 GO:0007067 GO:0007346 GO:0007417 GO:0051225 GO:0051382	DNA binding protein heterodimerization activity mitotic nuclear division regulation of mitotic cell cycle central nervous system development spindle assembly kinetochore assembly
ssa-miR-93a-5p	GSONMT00079782001	463	-45.55	23	869	769 18 354	centrosome and spindle pole-associated protein 1 isoform x1	GO:0000922 GO:0005813 GO:0005874 GO:0032467	spindle pole centrosome microtubule positive regulation of cytokinesis
ssa-miR-93a-5p	GSONMT00074571001	140	-22.68	23	477	189	ceramide synthase 6	GO:0005634 GO:0016021 GO:0003677	nucleus integral component of membrane DNA binding
ssa-miR-93a-5p	GSONMT00044243001	294	-32.31	23	974	431 297	cgmp-inhibited 3 -cyclic phosphodiesterase b	GO:0004114 GO:0046872 GO:0007165 GO:0008152 GO:0048519	3',5'-cyclic-nucleotide phosphodiesterase activity metal ion binding signal transduction metabolic process negative regulation of biological process
ssa-miR-93a-5p	GSONMT00065967001	180	-26.12	23	858	9	charged multivesicular body protein 2a	GO:0005829 GO:0031902 GO:0070062 GO:0019904 GO:0007034 GO:0015031 GO:1902188	cytosol late endosome membrane extracellular exosome protein domain specific binding vacuolar transport protein transport positive regulation of viral release from host cell
ssa-miR-93a-5p	GSONMT00043326001	291	-32.94	23	1174	656 509	chloride channel protein 2-like	GO:0016020 GO:0005247 GO:0006821 GO:0034220 GO:0044070	membrane voltage-gated chloride channel activity chloride transport ion transmembrane transport regulation of anion transport
ssa-miR-93a-5p	GSONMT00057350001	302	-31.37	23	1055	379 637	choline kinase	GO:0016772 GO:0008152	transferase activity, transferring phosphorus-containing groups metabolic process
ssa-miR-93a-5p	GSONMT00052541001	282	-33.16	23	1253	296 841	choline kinase alpha-like	GO:0016301 GO:0016310	kinase activity phosphorylation
ssa-miR-93a-5p	GSONMT00046809001	299	-25.02	23	707	423 516	choline transporter-like protein 1-like	GO:0016021	integral component of membrane
ssa-miR-93a-5p	GSONMT00062944001	294	-28.65	23	2562	72 880	chondroitin sulfate synthase 1-like	GO:0032580 GO:0008376 GO:0003007 GO:0008593 GO:0033339 GO:0050650 GO:0060042 GO:0060536 GO:0060876	Golgi cisterna membrane acetylgalactosaminyltransferase activity heart morphogenesis regulation of Notch signaling pathway pectoral fin development chondroitin sulfate proteoglycan biosynthetic process retina morphogenesis in camera-type eye cartilage morphogenesis semicircular canal formation
ssa-miR-93a-5p	GSONMT00006454001	160	-21.21	23	2407	2376	chromobox protein homolog 2-like	GO:0005634 GO:0003677	nucleus DNA binding
ssa-miR-93a-5p	GSONMT00045935001	302	-26.23	23	860	49 528	chromobox protein homolog 8-like	GO:0005634	nucleus
ssa-miR-93a-5p	GSONMT00029001001	287	-28.46	23	1123	555 991	class e basic helix-loop-helix protein 40-like	GO:0005634 GO:0003677 GO:0046983 GO:0006351 GO:0032922 GO:0045475 GO:0045892	nucleus DNA binding protein dimerization activity transcription, DNA-templated circadian regulation of gene expression locomotor rhythm negative regulation of transcription, DNA-templated
ssa-miR-93a-5p	GSONMT00025134001	161	-20.71	23	744	122	claudin-4-like	GO:0005886 GO:0005923 GO:0016021 GO:0005198	plasma membrane bicellular tight junction integral component of membrane structural molecule activity
ssa-miR-93a-5p	GSONMT00050850001	292	-30.58	23	734	494 552	coagulation factor ix-like	GO:0005576 GO:0004252 GO:0005509 GO:0006508 GO:0007596	extracellular region serine-type endopeptidase activity calcium ion binding proteolysis blood coagulation
ssa-miR-93a-5p	GSONMT00073741001	152	-22.27	23	856	179	coenzyme q-binding protein coq10 homolog mitochondrial-like isoform x1
ssa-miR-93a-5p	GSONMT00067484001	156	-25.69	23	1580	1292	coiled-coil domain-containing protein 124	GO:0005737 GO:0005815 GO:0030496 GO:0007049 GO:0051301	cytoplasm microtubule organizing center midbody cell cycle cell division
ssa-miR-93a-5p	GSONMT00052201001	285	-37.48	23	1609	1448 322	coiled-coil domain-containing protein 167-like	GO:0016021	integral component of membrane
ssa-miR-93a-5p	GSONMT00046412001	152	-21.8	23	420	101	coiled-coil domain-containing protein 3-like	GO:0005783	endoplasmic reticulum
ssa-miR-93a-5p	GSONMT00057531001	302	-31.46	23	671	92 390	coiled-coil domain-containing protein 50-like isoform x2
ssa-miR-93a-5p	GSONMT00005500001	329	-37.81	23	693	154 223	coiled-coil domain-containing protein 66 isoform x1	GO:0046548 GO:0060060	retinal rod cell development post-embryonic retina morphogenesis in camera-type eye
ssa-miR-93a-5p	GSONMT00008633001	298	-33.22	23	1097	881 838	coiled-coil domain-containing protein 69-like
ssa-miR-93a-5p	GSONMT00043200001	591	-61	23	1509	1155 1441 767 1258	coiled-coil domain-containing protein 71
ssa-miR-93a-5p	GSONMT00079184001	284	-31.26	23	960	473 295	coiled-coil-helix-coiled-coil-helix domain-containing protein 7
ssa-miR-93a-5p	GSONMT00070226001	141	-20.88	23	2678	257	collagen alpha-1 chain isoform x3	GO:0005581 GO:0031012 GO:0005198 GO:0001755 GO:0007155	collagen trimer extracellular matrix structural molecule activity neural crest cell migration cell adhesion
ssa-miR-93a-5p	GSONMT00010854001	141	-21.96	23	1018	685	collagen alpha-1 chain-like	GO:0005581 GO:0005201	collagen trimer extracellular matrix structural constituent
ssa-miR-93a-5p	GSONMT00013142001	438	-56.71	23	1319	575 102 259	collagen alpha-1 chain-like	GO:0005581 GO:0031012 GO:0005198 GO:0001755 GO:0007155	collagen trimer extracellular matrix structural molecule activity neural crest cell migration cell adhesion
ssa-miR-93a-5p	GSONMT00058561001	313	-29.36	23	1845	1040 81	collagen alpha-5 chain-like	GO:0005587 GO:0005178 GO:0005201 GO:0006919 GO:0007166 GO:0008283 GO:0009749 GO:0016525 GO:0032836 GO:0072577	collagen type IV trimer integrin binding extracellular matrix structural constituent activation of cysteine-type endopeptidase activity involved in apoptotic process cell surface receptor signaling pathway cell proliferation response to glucose negative regulation of angiogenesis glomerular basement membrane development endothelial cell apoptotic process
ssa-miR-93a-5p	GSONMT00001926001	298	-35.53	23	281	89 179	colorectal mutant cancer partial
ssa-miR-93a-5p	GSONMT00080451001	282	-38.7	23	1221	643 375	comm domain-containing protein 8
ssa-miR-93a-5p	GSONMT00030838001	167	-22.89	23	1106	251	complement c1q tumor necrosis factor-related protein 7-like	GO:0005576 GO:0005581	extracellular region collagen trimer
ssa-miR-93a-5p	GSONMT00047565001	149	-21.38	23	1376	436	complexin-2	GO:0005634 GO:0005829 GO:0030054 GO:0030425 GO:0042629 GO:0043025 GO:0043195 GO:0070033 GO:0070554 GO:0017075 GO:0048306 GO:0006904 GO:0007399 GO:0016079 GO:0017157 GO:0030154 GO:0031915 GO:0043303	nucleus cytosol cell junction dendrite mast cell granule neuronal cell body terminal bouton synaptobrevin 2-SNAP-25-syntaxin-1a-complexin II complex synaptobrevin 2-SNAP-25-syntaxin-3-complexin complex syntaxin-1 binding calcium-dependent protein binding vesicle docking involved in exocytosis nervous system development synaptic vesicle exocytosis regulation of exocytosis cell differentiation posi…
ssa-miR-93a-5p	GSONMT00010887001	291	-35.09	23	935	318 565	contactin-1 isoform x2	GO:0005886 GO:0031225 GO:0070062 GO:0001948 GO:0030246 GO:0007155 GO:0010628 GO:0010765 GO:0010976 GO:0021549 GO:0031175	plasma membrane anchored component of membrane extracellular exosome glycoprotein binding carbohydrate binding cell adhesion positive regulation of gene expression positive regulation of sodium ion transport positive regulation of neuron projection development cerebellum development neuron projection development
ssa-miR-93a-5p	GSONMT00024193001	143	-23.04	23	855	124	cornifelin homolog a-like
ssa-miR-93a-5p	GSONMT00076641001	159	-23.65	23	136	48	creatine testis isozyme	GO:0004111 GO:0005524 GO:0016310	creatine kinase activity ATP binding phosphorylation
ssa-miR-93a-5p	GSONMT00049318001	294	-30.03	23	2091	1228 1637	cub and sushi domain-containing protein 3- partial	GO:0005886 GO:0016021	plasma membrane integral component of membrane
ssa-miR-93a-5p	GSONMT00004849001	293	-27.87	23	1231	419 181	cyclic amp-responsive element-binding protein 3-like protein 3-like	GO:0005634 GO:0003700 GO:0043565 GO:0006355	nucleus sequence-specific DNA binding transcription factor activity sequence-specific DNA binding regulation of transcription, DNA-templated
ssa-miR-93a-5p	GSONMT00061209001	298	-30.6	23	2336	624 158	cyclic nucleotide-gated cation channel beta-1-like
ssa-miR-93a-5p	GSONMT00075583001	297	-26.65	23	250	212 193	cyclin-dependent kinase 1	GO:0005634 GO:0005737 GO:0005815 GO:0004693 GO:0005524 GO:0008353 GO:0006468 GO:0007067 GO:0009794 GO:0051301	nucleus cytoplasm microtubule organizing center cyclin-dependent protein serine/threonine kinase activity ATP binding RNA polymerase II carboxy-terminal domain kinase activity protein phosphorylation mitotic nuclear division regulation of mitotic cell cycle, embryonic cell division
ssa-miR-93a-5p	GSONMT00067133001	292	-25.71	23	696	644 628	cyclin-dependent kinase 5	GO:0005730 GO:0005829 GO:0005856 GO:0014069 GO:0016533 GO:0030027 GO:0030054 GO:0030175 GO:0030424 GO:0030425 GO:0030426 GO:0031594 GO:0043025 GO:0045211 GO:0002039 GO:0004693 GO:0005176 GO:0005524 GO:0008092 GO:0019901 GO:0030549 GO:0035173 GO:0043125 GO:0046875 GO:0050321 GO:0001764 GO:0001963 GO:0006886 GO:0006913 GO:0007049 GO:0007160 GO:0007416 GO:0007519 GO:0008045 GO:0008542 GO:0009611 GO:…	nucleolus cytosol cytoskeleton postsynaptic density cyclin-dependent protein kinase 5 holoenzyme complex lamellipodium cell junction filopodium axon dendrite growth cone neuromuscular junction neuronal cell body postsynaptic membrane p53 binding cyclin-dependent protein serine/threonine kinase activity ErbB-2 class receptor binding ATP binding cytoskeletal protein binding protein kinase binding a…
ssa-miR-93a-5p	GSONMT00011190001	285	-29.27	23	3459	1589 1960	cyclin-dependent kinase 6-like	GO:0004674 GO:0005524 GO:0006468	protein serine/threonine kinase activity ATP binding protein phosphorylation
ssa-miR-93a-5p	GSONMT00060041001	148	-27.57	23	1571	18	cyclin-t2-like isoform x1	GO:0019901 GO:0000079 GO:0006351 GO:0006355	protein kinase binding regulation of cyclin-dependent protein serine/threonine kinase activity transcription, DNA-templated regulation of transcription, DNA-templated
ssa-miR-93a-5p	GSONMT00020217001	151	-21.99	23	711	138	cystatin b	GO:0005622 GO:0004869 GO:0046872 GO:0010951	intracellular cysteine-type endopeptidase inhibitor activity metal ion binding negative regulation of endopeptidase activity
ssa-miR-93a-5p	GSONMT00018398001	286	-29.22	23	1129	737 434	cysteine protease atg4c	GO:0005737 GO:0008234 GO:0006508 GO:0006914 GO:0015031	cytoplasm cysteine-type peptidase activity proteolysis autophagy protein transport
ssa-miR-93a-5p	GSONMT00079887001	308	-33.76	23	2674	1566 2088	cytochrome b-c1 complex subunit mitochondrial-like	GO:0005739 GO:0070469 GO:0008121 GO:0046872 GO:0051537 GO:0055114 GO:1902600	mitochondrion respiratory chain ubiquinol-cytochrome-c reductase activity metal ion binding 2 iron, 2 sulfur cluster binding oxidation-reduction process hydrogen ion transmembrane transport
ssa-miR-93a-5p	GSONMT00071893001	161	-22.6	23	1100	410	cytochrome b5 type b-like isoform x1	GO:0020037 GO:0046872	heme binding metal ion binding
ssa-miR-93a-5p	GSONMT00030347001	293	-21.64	23	523	113 366	cytochrome p450 20a1-like	GO:0005506 GO:0016705 GO:0020037 GO:0055114	iron ion binding oxidoreductase activity, acting on paired donors, with incorporation or reduction of molecular oxygen heme binding oxidation-reduction process
ssa-miR-93a-5p	GSONMT00028272001	284	-31.2	23	414	204 358	cytochrome p450 2j2-like	GO:0005506 GO:0016712 GO:0020037 GO:0055114	iron ion binding oxidoreductase activity, acting on paired donors, with incorporation or reduction of molecular oxygen, reduced flavin or flavoprotein as one donor, and incorporation of one atom of oxygen heme binding oxidation-reduction process
ssa-miR-93a-5p	GSONMT00014674001	281	-26.68	23	1463	819 1366	cytochrome p450 2j6-like	GO:0005506 GO:0016712 GO:0020037 GO:0055114	iron ion binding oxidoreductase activity, acting on paired donors, with incorporation or reduction of molecular oxygen, reduced flavin or flavoprotein as one donor, and incorporation of one atom of oxygen heme binding oxidation-reduction process
ssa-miR-93a-5p	GSONMT00009198001	293	-28.75	23	1620	26 239	cytoplasmic polyadenylation element-binding protein 4 isoform x1	GO:0005634 GO:0005783 GO:0014069 GO:0030425 GO:0000166 GO:0044822 GO:0002931 GO:0035235 GO:0036294 GO:0042149 GO:0043524 GO:0071230	nucleus endoplasmic reticulum postsynaptic density dendrite nucleotide binding poly(A) RNA binding response to ischemia ionotropic glutamate receptor signaling pathway cellular response to decreased oxygen levels cellular response to glucose starvation negative regulation of neuron apoptotic process cellular response to amino acid stimulus
ssa-miR-93a-5p	GSONMT00055959001	166	-21.09	23	107	51	cytoplasmic polyadenylation element-binding protein 4-like isoform x2	GO:0005634 GO:0005783 GO:0014069 GO:0030425 GO:0000166 GO:0003723 GO:0002931 GO:0035235 GO:0036294 GO:0042149 GO:0043524 GO:0071230	nucleus endoplasmic reticulum postsynaptic density dendrite nucleotide binding RNA binding response to ischemia ionotropic glutamate receptor signaling pathway cellular response to decreased oxygen levels cellular response to glucose starvation negative regulation of neuron apoptotic process cellular response to amino acid stimulus
ssa-miR-93a-5p	GSONMT00052310001	160	-22.75	23	2372	922	cytoskeleton associated cap gly
ssa-miR-93a-5p	GSONMT00065903001	143	-21.24	23	210	100	cytosolic 5 -nucleotidase 1a-like	GO:0005737 GO:0000166 GO:0000287 GO:0008253 GO:0009117 GO:0016311	cytoplasm nucleotide binding magnesium ion binding 5'-nucleotidase activity nucleotide metabolic process dephosphorylation
ssa-miR-93a-5p	GSONMT00082810001	144	-20.6	23	697	282	cytosolic purine 5 -nucleotidase-like	GO:0046872 GO:0071466	metal ion binding cellular response to xenobiotic stimulus
ssa-miR-93a-5p	GSONMT00044439001	141	-22.34	23	1116	597	death-associated protein kinase 2-like	GO:0004683 GO:0005524 GO:0006468 GO:0042981	calmodulin-dependent protein kinase activity ATP binding protein phosphorylation regulation of apoptotic process
ssa-miR-93a-5p	GSONMT00049188001	294	-29.5	23	1813	110 358	dedicator of cytokinesis protein 11 isoform x2	GO:0005085 GO:0007264 GO:0043547	guanyl-nucleotide exchange factor activity small GTPase mediated signal transduction positive regulation of GTPase activity
ssa-miR-93a-5p	GSONMT00017242001	439	-53.54	23	2188	41 70 617	dedicator of cytokinesis protein 5-like isoform x1	GO:0005085 GO:0007264 GO:0007520 GO:0043547	guanyl-nucleotide exchange factor activity small GTPase mediated signal transduction myoblast fusion positive regulation of GTPase activity
ssa-miR-93a-5p	GSONMT00057254001	431	-42.68	23	2168	229 784 1089	dehydrogenase reductase sdr family member on chromosome x-like	GO:0016491 GO:0055114	oxidoreductase activity oxidation-reduction process
ssa-miR-93a-5p	GSONMT00022266001	147	-20.79	23	1188	217	denn domain-containing protein 1a-like
ssa-miR-93a-5p	GSONMT00080246001	140	-24.02	23	621	428	deoxyribonuclease tatdn3-like isoform x1	GO:0016888 GO:0000737	endodeoxyribonuclease activity, producing 5'-phosphomonoesters DNA catabolic process, endonucleolytic
ssa-miR-93a-5p	GSONMT00018733001	308	-28.43	23	1587	880 1532	dep domain-containing protein 7-like	GO:0035556	intracellular signal transduction
ssa-miR-93a-5p	GSONMT00076916001	177	-24.79	23	653	431	derlin-2-like	GO:0030176 GO:0018279 GO:0030968	integral component of endoplasmic reticulum membrane protein N-linked glycosylation via asparagine endoplasmic reticulum unfolded protein response
ssa-miR-93a-5p	GSONMT00037453001	147	-20.67	23	412	307	desmocollin-2-like	GO:0005886 GO:0016021 GO:0005509 GO:0002159 GO:0007156 GO:0007507 GO:0055113 GO:0060027	plasma membrane integral component of membrane calcium ion binding desmosome assembly homophilic cell adhesion via plasma membrane adhesion molecules heart development epiboly involved in gastrulation with mouth forming second convergent extension involved in gastrulation
ssa-miR-93a-5p	GSONMT00055273001	145	-20.71	23	968	264	desumoylating isopeptidase 1-like	GO:0005634 GO:0005737 GO:0008234 GO:0042802 GO:0006508	nucleus cytoplasm cysteine-type peptidase activity identical protein binding proteolysis
ssa-miR-93a-5p	GSONMT00073862001	144	-20.84	23	1262	493	diacylglycerol kinase alpha-like	GO:0003951 GO:0004143 GO:0005509 GO:0005524 GO:0007205 GO:0016310 GO:0035556	NAD+ kinase activity diacylglycerol kinase activity calcium ion binding ATP binding protein kinase C-activating G-protein coupled receptor signaling pathway phosphorylation intracellular signal transduction
ssa-miR-93a-5p	GSONMT00058635001	298	-40.36	23	1377	41 701	differentially expressed in fdcp 8 homolog	GO:0008270 GO:0035556	zinc ion binding intracellular signal transduction
ssa-miR-93a-5p	GSONMT00054596001	148	-20.76	23	474	33	differentially expressed in fdcp 8 homolog	GO:0008270 GO:0035556	zinc ion binding intracellular signal transduction
ssa-miR-93a-5p	GSONMT00016195001	147	-21.18	23	1550	556	dihydropyridine-sensitive l-type skeletal muscle calcium channel subunit alpha-1-like	GO:0005891 GO:0005509 GO:0008331 GO:0034765 GO:0070509 GO:0070588 GO:0086010	voltage-gated calcium channel complex calcium ion binding high voltage-gated calcium channel activity regulation of ion transmembrane transport calcium ion import calcium ion transmembrane transport membrane depolarization during action potential
ssa-miR-93a-5p	GSONMT00031738001	159	-23.55	23	815	92	dimethyladenosine transferase mitochondrial	GO:0000179 GO:0031167	rRNA (adenine-N6,N6-)-dimethyltransferase activity rRNA methylation
ssa-miR-93a-5p	GSONMT00079690001	296	-35.11	23	1396	1311 1053	dipeptidyl aminopeptidase-like protein 6-like isoform x4	GO:0016020 GO:0008236 GO:0006508	membrane serine-type peptidase activity proteolysis
ssa-miR-93a-5p	GSONMT00069181001	155	-20.58	23	1563	808	dipeptidyl peptidase 3	GO:0005737 GO:0008239 GO:0006508	cytoplasm dipeptidyl-peptidase activity proteolysis
ssa-miR-93a-5p	GSONMT00026547001	286	-25.15	23	1568	161 1202	dna polymerase kappa-like	GO:0003684 GO:0006281	damaged DNA binding DNA repair
ssa-miR-93a-5p	GSONMT00004492001	318	-35.42	23	2234	2003 908	dna repair and recombination protein rad54-like	GO:0005634 GO:0003677 GO:0005524 GO:0008094 GO:0036310 GO:0046872 GO:0000724 GO:0000733 GO:0010212 GO:0042493 GO:0051276	nucleus DNA binding ATP binding DNA-dependent ATPase activity annealing helicase activity metal ion binding double-strand break repair via homologous recombination DNA strand renaturation response to ionizing radiation response to drug chromosome organization
ssa-miR-93a-5p	GSONMT00077095001	153	-21.22	23	942	727	dna repair protein xrcc1-like	GO:0005634 GO:0005887 GO:0003684 GO:0004952 GO:0000012 GO:0006284 GO:0007212	nucleus integral component of plasma membrane damaged DNA binding dopamine neurotransmitter receptor activity single strand break repair base-excision repair dopamine receptor signaling pathway
ssa-miR-93a-5p	GSONMT00076541001	287	-33.9	23	669	108 605	dna repair protein xrcc3	GO:0003677 GO:0003899 GO:0005524 GO:0008094 GO:0006259 GO:0006351	DNA binding DNA-directed RNA polymerase activity ATP binding DNA-dependent ATPase activity DNA metabolic process transcription, DNA-templated
ssa-miR-93a-5p	GSONMT00079399001	307	-27.43	23	2424	421 1598	dna-binding protein inhibitor id-2	GO:0005634 GO:0005737 GO:0003677 GO:0046983 GO:0031573 GO:0045664 GO:0045892	nucleus cytoplasm DNA binding protein dimerization activity intra-S DNA damage checkpoint regulation of neuron differentiation negative regulation of transcription, DNA-templated
ssa-miR-93a-5p	GSONMT00036416001	296	-32.54	23	1725	1493 482	dna-binding protein rfx7-like isoform x2	GO:0003677 GO:0006355	DNA binding regulation of transcription, DNA-templated
ssa-miR-93a-5p	GSONMT00079439001	148	-21.73	23	690	43	dna-binding protein with pd1-like dna-binding motif
ssa-miR-93a-5p	GSONMT00064168001	293	-31.59	23	625	247 122	dnaj homolog subfamily a member 2	GO:0005829 GO:0070062 GO:0005524 GO:0031072 GO:0046872 GO:0051082 GO:0051087 GO:0009408 GO:0042026	cytosol extracellular exosome ATP binding heat shock protein binding metal ion binding unfolded protein binding chaperone binding response to heat protein refolding
ssa-miR-93a-5p	GSONMT00019197001	299	-30.79	23	936	70 833	dnaj homolog subfamily b member 9-like	GO:0043227	membrane-bounded organelle
ssa-miR-93a-5p	GSONMT00061101001	452	-49.04	23	1577	1497 900 736	dnaj homolog subfamily b member 9-like
ssa-miR-93a-5p	GSONMT00043850001	284	-24.41	23	975	893 382	dnaj homolog subfamily b member 9-like
ssa-miR-93a-5p	GSONMT00053710001	434	-40.09	23	3476	432 1179 1417	double c2-like domain-containing protein beta isoform x1	GO:0008021 GO:0016020 GO:0005215 GO:0006810	synaptic vesicle membrane transporter activity transport
ssa-miR-93a-5p	GSONMT00075897001	145	-22.18	23	399	360	dual specificity protein phosphatase 13 isoform a-like	GO:0004725 GO:0008138 GO:0035335	protein tyrosine phosphatase activity protein tyrosine/serine/threonine phosphatase activity peptidyl-tyrosine dephosphorylation
ssa-miR-93a-5p	GSONMT00034288001	301	-29.65	23	1966	141 1795	dual specificity testis-specific protein kinase 1-like isoform x1	GO:0004672 GO:0005524 GO:0006468	protein kinase activity ATP binding protein phosphorylation
ssa-miR-93a-5p	GSONMT00009126001	155	-22.38	23	365	178	dynamin-like 120 kda mitochondrial isoform x3	GO:0005741 GO:0005758 GO:0016021 GO:0030061 GO:0030425 GO:0003924 GO:0005525 GO:0006915 GO:0007007 GO:0007601 GO:0008152 GO:0009790 GO:0070584	mitochondrial outer membrane mitochondrial intermembrane space integral component of membrane mitochondrial crista dendrite GTPase activity GTP binding apoptotic process inner mitochondrial membrane organization visual perception metabolic process embryo development mitochondrion morphogenesis
ssa-miR-93a-5p	GSONMT00004986001	293	-39.68	23	2224	1994 1183	e3 ubiquitin-protein ligase dtx4-like	GO:0008270	zinc ion binding
ssa-miR-93a-5p	GSONMT00031974001	291	-29.37	23	399	62 31	e3 ubiquitin-protein ligase itchy-like	GO:0004842 GO:0016874 GO:0016567	ubiquitin-protein transferase activity ligase activity protein ubiquitination
ssa-miR-93a-5p	GSONMT00010812001	440	-47	23	1493	67 716 155	e3 ubiquitin-protein ligase midline-1-like isoform x2	GO:0005622 GO:0008270	intracellular zinc ion binding
ssa-miR-93a-5p	GSONMT00073000001	290	-27.39	23	1509	62 155	e3 ubiquitin-protein ligase midline-1-like isoform x2	GO:0005622 GO:0008270	intracellular zinc ion binding
ssa-miR-93a-5p	GSONMT00028615001	289	-37.67	23	365	229 62	e3 ubiquitin-protein ligase praja-2	GO:0008270	zinc ion binding
ssa-miR-93a-5p	GSONMT00001333001	287	-31.75	23	2902	2195 587	e3 ubiquitin-protein ligase ring2-a-like isoform x2	GO:0008270 GO:0016874 GO:0008152	zinc ion binding ligase activity metabolic process
ssa-miR-93a-5p	GSONMT00036122001	286	-26.57	23	1525	1061 169	e3 ubiquitin-protein ligase rnf115-like	GO:0008270	zinc ion binding
ssa-miR-93a-5p	GSONMT00020929001	289	-25	23	991	626 923	e3 ubiquitin-protein ligase rnf139	GO:0005783 GO:0004842 GO:0008270 GO:0008285 GO:0016567 GO:0017148 GO:0031396 GO:0060628 GO:0070613	endoplasmic reticulum ubiquitin-protein transferase activity zinc ion binding negative regulation of cell proliferation protein ubiquitination negative regulation of translation regulation of protein ubiquitination regulation of ER to Golgi vesicle-mediated transport regulation of protein processing
ssa-miR-93a-5p	GSONMT00070495001	154	-20.91	23	3368	2900	e3 ubiquitin-protein ligase rnf180-like	GO:0008270	zinc ion binding
ssa-miR-93a-5p	GSONMT00072653001	296	-35.03	23	3374	547 951	e3 ubiquitin-protein ligase rnf19b	GO:0016021 GO:0008270 GO:0008766 GO:0018169 GO:0043773 GO:0043774 GO:0070736 GO:0070737 GO:0070738 GO:0070740 GO:0016567	integral component of membrane zinc ion binding UDP-N-acetylmuramoylalanyl-D-glutamyl-2,6-diaminopimelate-D-alanyl-D-alanine ligase activity ribosomal S6-glutamic acid ligase activity coenzyme F420-0 gamma-glutamyl ligase activity coenzyme F420-2 alpha-glutamyl ligase activity protein-glycine ligase activity, initiating protein-glycine ligase activity, elongating tubulin-glycine ligase activity t…
ssa-miR-93a-5p	GSONMT00008561001	307	-39.24	23	1391	309 98	e3 ubiquitin-protein ligase rnf6-like	GO:0008270	zinc ion binding
ssa-miR-93a-5p	GSONMT00030045001	297	-35.48	23	1872	186 81	e3 ubiquitin-protein ligase rnf6-like	GO:0008270	zinc ion binding
ssa-miR-93a-5p	GSONMT00029809001	308	-29.29	23	1654	483 1030	e3 ubiquitin-protein ligase smurf2-like isoform x1	GO:0004842 GO:0016874 GO:0016567	ubiquitin-protein transferase activity ligase activity protein ubiquitination
ssa-miR-93a-5p	GSONMT00079270001	143	-21.5	23	2472	150	e3 ubiquitin-protein ligase trim33	GO:0005634 GO:0003677 GO:0008270 GO:0008766 GO:0018169 GO:0043773 GO:0043774 GO:0070410 GO:0070412 GO:0070736 GO:0070737 GO:0070738 GO:0070740 GO:0006351 GO:0016567 GO:0017015 GO:0030218 GO:0030514 GO:0033333 GO:0034243 GO:0035166 GO:0060215	nucleus DNA binding zinc ion binding UDP-N-acetylmuramoylalanyl-D-glutamyl-2,6-diaminopimelate-D-alanyl-D-alanine ligase activity ribosomal S6-glutamic acid ligase activity coenzyme F420-0 gamma-glutamyl ligase activity coenzyme F420-2 alpha-glutamyl ligase activity co-SMAD binding R-SMAD binding protein-glycine ligase activity, initiating protein-glycine ligase activity, elongating tubulin-glyci…
ssa-miR-93a-5p	GSONMT00076415001	167	-21.2	23	1041	74	early growth response protein 1	GO:0005634 GO:0005737 GO:0000976 GO:0000982 GO:0046872 GO:0006351 GO:0006357 GO:0007166 GO:0035914 GO:0043066 GO:0045893 GO:0048169 GO:0048703 GO:0060059 GO:0071320 GO:0071371	nucleus cytoplasm transcription regulatory region sequence-specific DNA binding RNA polymerase II core promoter proximal region sequence-specific DNA binding transcription factor activity metal ion binding transcription, DNA-templated regulation of transcription from RNA polymerase II promoter cell surface receptor signaling pathway skeletal muscle cell differentiation negative regulation of apop…
ssa-miR-93a-5p	GSONMT00005189001	314	-42.13	23	1175	68 93	early growth response protein 1	GO:0005634 GO:0005737 GO:0003700 GO:0043565 GO:0044212 GO:0046872 GO:0006357 GO:0035914 GO:0043066 GO:0045893 GO:0048169 GO:0071320 GO:0071371	nucleus cytoplasm sequence-specific DNA binding transcription factor activity sequence-specific DNA binding transcription regulatory region DNA binding metal ion binding regulation of transcription from RNA polymerase II promoter skeletal muscle cell differentiation negative regulation of apoptotic process positive regulation of transcription, DNA-templated regulation of long-term neuronal synapt…
ssa-miR-93a-5p	GSONMT00074850001	280	-32.21	23	371	60 286	echinoderm microtubule-associated 1-like isoform x2
ssa-miR-93a-5p	GSONMT00034733001	291	-21.08	23	1166	1009 1029	ecotropic viral integration site 5 protein homolog isoform x1	GO:0003676 GO:0005097 GO:0046872 GO:0032851	nucleic acid binding GTPase activator activity metal ion binding positive regulation of GTPase activity
ssa-miR-93a-5p	GSONMT00047771001	287	-22.2	23	146	1 16	ef-hand calcium-binding domain-containing protein 12-like
ssa-miR-93a-5p	GSONMT00069224001	285	-26.87	23	1177	75 882	ef-hand calcium-binding domain-containing protein 14-like
ssa-miR-93a-5p	GSONMT00078300001	288	-24.48	23	519	63 232	ef-hand calcium-binding domain-containing protein 14-like
ssa-miR-93a-5p	GSONMT00033526001	168	-22.33	23	403	267	elks rab6-interacting cast family member 1 isoform x2
ssa-miR-93a-5p	GSONMT00025851001	304	-44.43	23	2388	458 204	elm2 and sant domain-containing protein 1	GO:0005634 GO:0003677 GO:0003682 GO:0046872	nucleus DNA binding chromatin binding metal ion binding
ssa-miR-93a-5p	GSONMT00033050001	288	-32.52	23	971	39 13	elongation factor 1-beta	GO:0005829 GO:0005853 GO:0003746 GO:0005515 GO:0006414	cytosol eukaryotic translation elongation factor 1 complex translation elongation factor activity protein binding translational elongation
ssa-miR-93a-5p	GSONMT00025257001	288	-30.4	23	707	336 225	elongation of very long chain fatty acids protein 2	GO:0005789 GO:0016021 GO:0009922 GO:0006636 GO:0034626 GO:0042761	endoplasmic reticulum membrane integral component of membrane fatty acid elongase activity unsaturated fatty acid biosynthetic process fatty acid elongation, polyunsaturated fatty acid very long-chain fatty acid biosynthetic process
ssa-miR-93a-5p	GSONMT00031531001	286	-27.23	23	974	348 642	endothelial differentiation-related factor 1 homolog	GO:0005669 GO:0005730 GO:0005737 GO:0070062 GO:0003713 GO:0043565 GO:0044822 GO:0006351 GO:0006355 GO:0043388	transcription factor TFIID complex nucleolus cytoplasm extracellular exosome transcription coactivator activity sequence-specific DNA binding poly(A) RNA binding transcription, DNA-templated regulation of transcription, DNA-templated positive regulation of DNA binding
ssa-miR-93a-5p	GSONMT00023870001	156	-20.72	23	787	581	enoyl- mitochondrial-like	GO:0003824 GO:0008152	catalytic activity metabolic process
ssa-miR-93a-5p	GSONMT00030206001	189	-28.76	23	298	232	epidermal growth factor receptor kinase substrate 8-like protein 3
ssa-miR-93a-5p	GSONMT00065766001	323	-42.38	23	1039	948 513	epoxide hydrolase 1	GO:0033961 GO:0008152	cis-stilbene-oxide hydrolase activity metabolic process
ssa-miR-93a-5p	GSONMT00000973001	149	-21.48	23	883	196	epsilon-sarcoglycan isoform x2	GO:0016012 GO:0005509	sarcoglycan complex calcium ion binding
ssa-miR-93a-5p	GSONMT00074832001	149	-22.2	23	719	551	estrogen-related receptor gamma-like	GO:0005634 GO:0003700 GO:0003707 GO:0008270 GO:0043565 GO:0006351 GO:0006355 GO:0043401	nucleus sequence-specific DNA binding transcription factor activity steroid hormone receptor activity zinc ion binding sequence-specific DNA binding transcription, DNA-templated regulation of transcription, DNA-templated steroid hormone mediated signaling pathway
ssa-miR-93a-5p	GSONMT00053498001	290	-32.06	23	1025	199 187	eukaryotic translation initiation factor 2a	GO:0005634 GO:0005850 GO:0005851 GO:0010494 GO:0016020 GO:0070062 GO:0072562 GO:0000049 GO:0003743 GO:0043022 GO:0044822 GO:0006413 GO:0009967 GO:0032933 GO:0042255 GO:0043558 GO:0046777	nucleus eukaryotic translation initiation factor 2 complex eukaryotic translation initiation factor 2B complex cytoplasmic stress granule membrane extracellular exosome blood microparticle tRNA binding translation initiation factor activity ribosome binding poly(A) RNA binding translational initiation positive regulation of signal transduction SREBP signaling pathway ribosome assembly regulation …
ssa-miR-93a-5p	GSONMT00006805001	435	-45.64	23	1619	1196 1533 671	eukaryotic translation initiation factor 3 subunit l-like	GO:0005852 GO:0016282 GO:0033290 GO:0003743 GO:0001731 GO:0006446	eukaryotic translation initiation factor 3 complex eukaryotic 43S preinitiation complex eukaryotic 48S preinitiation complex translation initiation factor activity formation of translation preinitiation complex regulation of translational initiation
ssa-miR-93a-5p	GSONMT00071736001	180	-28.22	23	344	12	exocyst complex component 8
ssa-miR-93a-5p	GSONMT00069060001	180	-28.03	23	378	12	exocyst complex component 8
ssa-miR-93a-5p	GSONMT00070664001	300	-29.81	23	823	759 732	exportin-2	GO:0005634 GO:0005737 GO:0008536 GO:0006886 GO:0007589	nucleus cytoplasm Ran GTPase binding intracellular protein transport body fluid secretion
ssa-miR-93a-5p	GSONMT00012856001	142	-24.84	23	773	255	eyes absent homolog 3-like isoform x1	GO:0005667 GO:0004725 GO:0007275 GO:0035335	transcription factor complex protein tyrosine phosphatase activity multicellular organismal development peptidyl-tyrosine dephosphorylation
ssa-miR-93a-5p	GSONMT00037566001	155	-20.86	23	726	668	f-box only protein 46	GO:0035556	intracellular signal transduction
ssa-miR-93a-5p	GSONMT00082132001	148	-23.78	23	596	537	f-box-like wd repeat-containing protein tbl1x
ssa-miR-93a-5p	GSONMT00070253001	148	-21.3	23	400	1	fas apoptotic inhibitory molecule 1-like	GO:0043066	negative regulation of apoptotic process
ssa-miR-93a-5p	GSONMT00047106001	152	-24.36	23	810	498	fasciculation and elongation protein zeta-2-like isoform x1	GO:0005515 GO:0007165 GO:0007411 GO:0017157	protein binding signal transduction axon guidance regulation of exocytosis
ssa-miR-93a-5p	GSONMT00065711001	299	-32.03	23	1033	880 590	fasciculation and elongation protein zeta-2-like isoform x1
ssa-miR-93a-5p	GSONMT00066333001	313	-36.9	23	1670	731 599	fatty acid hydroxylase domain-containing protein 2	GO:0016021 GO:0005506 GO:0016491 GO:0006633 GO:0055114	integral component of membrane iron ion binding oxidoreductase activity fatty acid biosynthetic process oxidation-reduction process
ssa-miR-93a-5p	GSONMT00070634001	141	-20.9	23	900	129	fatty acid-binding intestinal	GO:0005215 GO:0008289 GO:0006810	transporter activity lipid binding transport
ssa-miR-93a-5p	GSONMT00018496001	295	-25.9	23	2427	2222 200	fibroblast growth factor receptor 1-a-like isoform x4	GO:0005634 GO:0005829 GO:0005887 GO:0016023 GO:0005007 GO:0005524 GO:0008201 GO:0017134 GO:0001889 GO:0008284 GO:0008543 GO:0009953 GO:0010863 GO:0018108 GO:0021628 GO:0031101 GO:0036342 GO:0042664 GO:0043406 GO:0043589 GO:0048738 GO:0048916 GO:0060249 GO:0071699	nucleus cytosol integral component of plasma membrane cytoplasmic membrane-bounded vesicle fibroblast growth factor-activated receptor activity ATP binding heparin binding fibroblast growth factor binding liver development positive regulation of cell proliferation fibroblast growth factor receptor signaling pathway dorsal/ventral pattern formation positive regulation of phospholipase C activity p…
ssa-miR-93a-5p	GSONMT00050018001	298	-29.38	23	3748	1826 759	fibronectin type-iii domain-containing protein 3a
ssa-miR-93a-5p	GSONMT00032591001	297	-24.15	23	587	471 313	fk506-binding protein 5-like	GO:0030246	carbohydrate binding
ssa-miR-93a-5p	GSONMT00032547001	149	-22.31	23	1356	512	follistatin-related protein 1	GO:0005509 GO:0009953 GO:0030510 GO:0060034	calcium ion binding dorsal/ventral pattern formation regulation of BMP signaling pathway notochord cell differentiation
ssa-miR-93a-5p	GSONMT00082730001	141	-21.82	23	490	363	forkhead box protein n4-like	GO:0005634 GO:0015629 GO:0003700 GO:0004725 GO:0008138 GO:0043565 GO:0051015 GO:0006351 GO:0006355 GO:0030036 GO:0035335	nucleus actin cytoskeleton sequence-specific DNA binding transcription factor activity protein tyrosine phosphatase activity protein tyrosine/serine/threonine phosphatase activity sequence-specific DNA binding actin filament binding transcription, DNA-templated regulation of transcription, DNA-templated actin cytoskeleton organization peptidyl-tyrosine dephosphorylation
ssa-miR-93a-5p	GSONMT00024474001	292	-31.56	23	258	192 88	forkhead box protein n5-like	GO:0003700 GO:0043565 GO:0006355	sequence-specific DNA binding transcription factor activity sequence-specific DNA binding regulation of transcription, DNA-templated
ssa-miR-93a-5p	GSONMT00078276001	293	-28	23	1453	209 364	forkhead box protein q1-like	GO:0005634 GO:0003700 GO:0043565 GO:0006351 GO:0006355 GO:0009410	nucleus sequence-specific DNA binding transcription factor activity sequence-specific DNA binding transcription, DNA-templated regulation of transcription, DNA-templated response to xenobiotic stimulus
ssa-miR-93a-5p	GSONMT00034089001	297	-35.91	23	1056	79 530	formin-binding protein 4-like
ssa-miR-93a-5p	GSONMT00003538001	430	-39.06	23	4089	1153 2127 3725	four and a half lim domains protein 1	GO:0016021 GO:0008270 GO:0015385 GO:0006885 GO:0035725	integral component of membrane zinc ion binding sodium:proton antiporter activity regulation of pH sodium ion transmembrane transport
ssa-miR-93a-5p	GSONMT00054710001	437	-46.94	23	1866	656 980 760	frizzled-1-like	GO:0005886 GO:0009986 GO:0016021 GO:0004930 GO:0005109 GO:0017147 GO:0030165 GO:0042813 GO:0001934 GO:0003149 GO:0003150 GO:0003151 GO:0007186 GO:0030514 GO:0030855 GO:0035414 GO:0035425 GO:0042493 GO:0044338 GO:0044339 GO:0045892 GO:0045893 GO:0051091 GO:0060022 GO:0090090 GO:0090179	plasma membrane cell surface integral component of membrane G-protein coupled receptor activity frizzled binding Wnt-protein binding PDZ domain binding Wnt-activated receptor activity positive regulation of protein phosphorylation membranous septum morphogenesis muscular septum morphogenesis outflow tract morphogenesis G-protein coupled receptor signaling pathway negative regulation of BMP signal…
ssa-miR-93a-5p	GSONMT00027987001	297	-31.53	23	1836	650 976	frizzled-1-like	GO:0005886 GO:0016021 GO:0004930 GO:0042813 GO:0007186 GO:0007275 GO:0016055	plasma membrane integral component of membrane G-protein coupled receptor activity Wnt-activated receptor activity G-protein coupled receptor signaling pathway multicellular organismal development Wnt signaling pathway
ssa-miR-93a-5p	GSONMT00049060001	285	-36.35	23	780	480 253	frizzled-4	GO:0005886 GO:0005911 GO:0009986 GO:0016021 GO:0070062 GO:0004930 GO:0017147 GO:0019955 GO:0030165 GO:0031625 GO:0042803 GO:0042813 GO:0046982 GO:0001570 GO:0007186 GO:0007223 GO:0007605 GO:0010812 GO:0030947 GO:0031987 GO:0034446 GO:0035426 GO:0042701 GO:0043507 GO:0045893 GO:0051091 GO:0060070 GO:0061301 GO:0061304	plasma membrane cell-cell junction cell surface integral component of membrane extracellular exosome G-protein coupled receptor activity Wnt-protein binding cytokine binding PDZ domain binding ubiquitin protein ligase binding protein homodimerization activity Wnt-activated receptor activity protein heterodimerization activity vasculogenesis G-protein coupled receptor signaling pathway Wnt signali…
ssa-miR-93a-5p	GSONMT00040643001	290	-37.86	23	1897	463 423	frizzled-6-like isoform x2	GO:0016021 GO:0042813 GO:0001525 GO:0016055	integral component of membrane Wnt-activated receptor activity angiogenesis Wnt signaling pathway
ssa-miR-93a-5p	GSONMT00043688001	284	-22.56	23	931	510 855	fxyd domain-containing ion transport regulator 7-like	GO:0016020 GO:0005216 GO:0034220	membrane ion channel activity ion transmembrane transport
ssa-miR-93a-5p	GSONMT00081521001	159	-22.51	23	587	115	fyn-binding isoform x1
ssa-miR-93a-5p	GSONMT00000602001	289	-35.59	23	638	377 352	fyve finger-containing phosphoinositide kinase	GO:0016020 GO:0048471 GO:0005524 GO:0016307 GO:0046872 GO:0035556 GO:0044267 GO:0046854	membrane perinuclear region of cytoplasm ATP binding phosphatidylinositol phosphate kinase activity metal ion binding intracellular signal transduction cellular protein metabolic process phosphatidylinositol phosphorylation
ssa-miR-93a-5p	GSONMT00079973001	306	-28.25	23	894	303 196	g-protein coupled receptor 182-like	GO:0016021 GO:0004930 GO:0007186	integral component of membrane G-protein coupled receptor activity G-protein coupled receptor signaling pathway
ssa-miR-93a-5p	GSONMT00074846001	150	-21.12	23	592	539	g-protein coupled receptor 4-like	GO:0016021 GO:0004930 GO:0007186	integral component of membrane G-protein coupled receptor activity G-protein coupled receptor signaling pathway
ssa-miR-93a-5p	GSONMT00003571001	319	-33.28	23	437	235 110	g-protein coupled receptor 6-like	GO:0016021 GO:0004930 GO:0007186	integral component of membrane G-protein coupled receptor activity G-protein coupled receptor signaling pathway
ssa-miR-93a-5p	GSONMT00042874001	319	-32.54	23	401	217 96	g-protein coupled receptor 6-like	GO:0016021 GO:0004930 GO:0007186	integral component of membrane G-protein coupled receptor activity G-protein coupled receptor signaling pathway
ssa-miR-93a-5p	GSONMT00072473001	297	-37.28	23	3217	1730 2682	g1 s-specific cyclin-d2-like	GO:0005634 GO:0019901 GO:0000079 GO:0007049 GO:0051301	nucleus protein kinase binding regulation of cyclin-dependent protein serine/threonine kinase activity cell cycle cell division
ssa-miR-93a-5p	GSONMT00057817001	149	-21.14	23	2353	594	galectin-3-binding protein a-like	GO:0016020 GO:0005044 GO:0006898	membrane scavenger receptor activity receptor-mediated endocytosis
ssa-miR-93a-5p	GSONMT00028704001	288	-26.9	23	970	168 821	gamma-glutamyltransferase 7	GO:0003840 GO:0006749	gamma-glutamyltransferase activity glutathione metabolic process
ssa-miR-93a-5p	GSONMT00051908001	146	-21.61	23	2797	620	gastrula zinc finger	GO:0003676 GO:0046872	nucleic acid binding metal ion binding
ssa-miR-93a-5p	GSONMT00031680001	147	-20.9	23	912	78	gata zinc finger domain-containing protein 7-like
ssa-miR-93a-5p	GSONMT00044584001	142	-21.08	23	1499	1396	gats-like protein 2
ssa-miR-93a-5p	GSONMT00025914001	320	-33.23	23	1723	1317 1157	general transcription factor 3c polypeptide partial
ssa-miR-93a-5p	GSONMT00068498001	284	-30.23	23	3187	396 1507	gigaxonin	GO:0005737 GO:0031463	cytoplasm Cul3-RING ubiquitin ligase complex
ssa-miR-93a-5p	GSONMT00073030001	176	-22.54	23	365	118	glucose phosphate isomerase a	GO:0004347 GO:0006094 GO:0006096	glucose-6-phosphate isomerase activity gluconeogenesis glycolytic process
ssa-miR-93a-5p	GSONMT00035681001	296	-33	23	1450	745 1366	glucose-6-phosphate 1-dehydrogenase	GO:0004345 GO:0050661 GO:0006006 GO:0006098 GO:0055114	glucose-6-phosphate dehydrogenase activity NADP binding glucose metabolic process pentose-phosphate shunt oxidation-reduction process
ssa-miR-93a-5p	GSONMT00034115001	151	-20.55	23	1111	94	glucose-6-phosphate isomerase	GO:0004347 GO:0006094 GO:0006096	glucose-6-phosphate isomerase activity gluconeogenesis glycolytic process
ssa-miR-93a-5p	GSONMT00063419001	169	-21.5	23	490	208	glucose-induced degradation protein 4 homolog
ssa-miR-93a-5p	GSONMT00007760001	153	-22.77	23	3403	365	glutamine-dependent nad(+) synthetase-like	GO:0003952 GO:0005524 GO:0016810 GO:0009435	NAD+ synthase (glutamine-hydrolyzing) activity ATP binding hydrolase activity, acting on carbon-nitrogen (but not peptide) bonds NAD biosynthetic process
ssa-miR-93a-5p	GSONMT00077471001	280	-30.4	23	1193	746 856	glutaryl- mitochondrial-like	GO:0003995 GO:0016747 GO:0050660 GO:0055114	acyl-CoA dehydrogenase activity transferase activity, transferring acyl groups other than amino-acyl groups flavin adenine dinucleotide binding oxidation-reduction process
ssa-miR-93a-5p	GSONMT00033208001	309	-38.06	23	541	224 261	glutathione s-transferase p	GO:0004364 GO:0008152 GO:0009636 GO:0071466	glutathione transferase activity metabolic process response to toxic substance cellular response to xenobiotic stimulus
ssa-miR-93a-5p	GSONMT00068384001	143	-23.64	23	821	507	glycerol-3-phosphate acyltransferase 4-like	GO:0016746 GO:0008152	transferase activity, transferring acyl groups metabolic process
ssa-miR-93a-5p	GSONMT00067784001	280	-24.51	23	550	1 464	glycerol-3-phosphate transporter isoform x1	GO:0016021 GO:0005215 GO:0055085	integral component of membrane transporter activity transmembrane transport
ssa-miR-93a-5p	GSONMT00071951001	176	-21.79	23	864	69	golgin subfamily a member 5-like isoform x1
ssa-miR-93a-5p	GSONMT00023802001	430	-45.38	23	772	242 442 114	growth arrest and dna damage-inducible protein gadd45 alpha-like isoform x1	GO:0005634 GO:0005840 GO:0003735 GO:0006412 GO:0006950 GO:0048339 GO:0051726	nucleus ribosome structural constituent of ribosome translation response to stress paraxial mesoderm development regulation of cell cycle
ssa-miR-93a-5p	GSONMT00067920001	151	-20.84	23	488	71	growth hormone i	GO:0005615 GO:0005131 GO:0005179 GO:0046872 GO:0051023	extracellular space growth hormone receptor binding hormone activity metal ion binding regulation of immunoglobulin secretion
ssa-miR-93a-5p	GSONMT00052147001	288	-29.63	23	1752	1612 830	gtp-binding protein 2-like	GO:0003924 GO:0005525	GTPase activity GTP binding
ssa-miR-93a-5p	GSONMT00063259001	302	-33.19	23	981	855 224	gtpase imap family member 8-like	GO:0005525	GTP binding
ssa-miR-93a-5p	GSONMT00018742001	150	-21.24	23	729	51	guanine nucleotide exchange factor dbs isoform x5	GO:0005089 GO:0032321 GO:0035556	Rho guanyl-nucleotide exchange factor activity positive regulation of GTPase activity intracellular signal transduction
ssa-miR-93a-5p	GSONMT00032356001	171	-21.2	23	2747	1185	guanine nucleotide exchange factor dbs-like isoform x2	GO:0016020 GO:0000166 GO:0005089 GO:0022892 GO:0043167 GO:0043492 GO:0006812 GO:0015914 GO:0032321 GO:0035556	membrane nucleotide binding Rho guanyl-nucleotide exchange factor activity substrate-specific transporter activity ion binding ATPase activity, coupled to movement of substances cation transport phospholipid transport positive regulation of GTPase activity intracellular signal transduction
ssa-miR-93a-5p	GSONMT00068147001	317	-35.93	23	1246	84 297	guanine nucleotide exchange factor dbs-like isoform x5	GO:0005089 GO:0032321 GO:0035556	Rho guanyl-nucleotide exchange factor activity positive regulation of GTPase activity intracellular signal transduction
ssa-miR-93a-5p	GSONMT00028632001	443	-42.11	23	1603	1234 153 206	guanine nucleotide-binding protein g subunit alpha	GO:0005765 GO:0005829 GO:0005834 GO:0005901 GO:0031965 GO:0070062 GO:0003924 GO:0004871 GO:0005096 GO:0005525 GO:0031683 GO:0031826 GO:0046872 GO:0001501 GO:0001508 GO:0006469 GO:0007189 GO:0007202 GO:0007215 GO:0007507 GO:0009791 GO:0016322 GO:0021884 GO:0030168 GO:0035412 GO:0042711 GO:0042733 GO:0043065 GO:0043066 GO:0043267 GO:0043547 GO:0045634 GO:0048066 GO:0048661 GO:0050821 GO:0060158	lysosomal membrane cytosol heterotrimeric G-protein complex caveola nuclear membrane extracellular exosome GTPase activity signal transducer activity GTPase activator activity GTP binding G-protein beta/gamma-subunit complex binding type 2A serotonin receptor binding metal ion binding skeletal system development action potential negative regulation of protein kinase activity adenylate cyclase-act…
ssa-miR-93a-5p	GSONMT00058870001	145	-23.51	23	1743	460	guanine nucleotide-binding protein g subunit alpha-1	GO:0005834 GO:0001664 GO:0003924 GO:0004871 GO:0005525 GO:0031683 GO:0007188	heterotrimeric G-protein complex G-protein coupled receptor binding GTPase activity signal transducer activity GTP binding G-protein beta/gamma-subunit complex binding adenylate cyclase-modulating G-protein coupled receptor signaling pathway
ssa-miR-93a-5p	GSONMT00051800001	292	-33.96	23	1082	110 396	guanine nucleotide-binding protein g subunit alpha-2	GO:0005654 GO:0005813 GO:0005829 GO:0005834 GO:0030496 GO:0045121 GO:0070062 GO:0001664 GO:0003924 GO:0004871 GO:0005525 GO:0031683 GO:0046872 GO:0000186 GO:0001973 GO:0007193 GO:0007213 GO:0007214 GO:0007216 GO:0008016 GO:0008283 GO:0008284 GO:0035556 GO:0050805 GO:0051301 GO:0051924	nucleoplasm centrosome cytosol heterotrimeric G-protein complex midbody membrane raft extracellular exosome G-protein coupled receptor binding GTPase activity signal transducer activity GTP binding G-protein beta/gamma-subunit complex binding metal ion binding activation of MAPKK activity adenosine receptor signaling pathway adenylate cyclase-inhibiting G-protein coupled receptor signaling pathwa…
ssa-miR-93a-5p	GSONMT00074142001	293	-34.65	23	2367	1125 2301	guanine nucleotide-binding protein subunit alpha-13-like	GO:0016020 GO:0070062 GO:0001664 GO:0003924 GO:0004871 GO:0005525 GO:0031683 GO:0001569 GO:0007189 GO:0007266 GO:0008360 GO:0030154 GO:0030168 GO:0030334	membrane extracellular exosome G-protein coupled receptor binding GTPase activity signal transducer activity GTP binding G-protein beta/gamma-subunit complex binding patterning of blood vessels adenylate cyclase-activating G-protein coupled receptor signaling pathway Rho protein signal transduction regulation of cell shape cell differentiation platelet activation regulation of cell migration
ssa-miR-93a-5p	GSONMT00002857001	306	-30.73	23	1373	691 1110	h(+) cl(-) exchange transporter 4	GO:0016021 GO:0005247 GO:0030554 GO:0006821 GO:0034220 GO:0044070	integral component of membrane voltage-gated chloride channel activity adenyl nucleotide binding chloride transport ion transmembrane transport regulation of anion transport
ssa-miR-93a-5p	GSONMT00025915001	144	-22.36	23	1368	937	hamartin-like	GO:0033596 GO:0030695 GO:0032007 GO:0032318 GO:0032956 GO:0046627 GO:0051726	TSC1-TSC2 complex GTPase regulator activity negative regulation of TOR signaling regulation of GTPase activity regulation of actin cytoskeleton organization negative regulation of insulin receptor signaling pathway regulation of cell cycle
ssa-miR-93a-5p	GSONMT00030559001	282	-32.08	23	560	286 365	heat shock cognate 71 kda	GO:0005524	ATP binding
ssa-miR-93a-5p	GSONMT00014587001	319	-43.31	23	3940	1509 103	helicase arip4-like	GO:0003677 GO:0005524	DNA binding ATP binding
ssa-miR-93a-5p	GSONMT00059084001	296	-40.81	23	218	63 78	heme oxygenase-like	GO:0004392 GO:0046872 GO:0001666 GO:0006788 GO:0071466	heme oxygenase (decyclizing) activity metal ion binding response to hypoxia heme oxidation cellular response to xenobiotic stimulus
ssa-miR-93a-5p	GSONMT00048710001	314	-34.75	23	1112	931 305	histone-lysine n-methyltransferase 2e isoform x3
ssa-miR-93a-5p	GSONMT00066024001	151	-21.7	23	605	340	homeobox protein mox-1-like	GO:0005634 GO:0005737 GO:0001046 GO:0003682 GO:0003700 GO:0006355 GO:0055001 GO:0060218 GO:0061056	nucleus cytoplasm core promoter sequence-specific DNA binding chromatin binding sequence-specific DNA binding transcription factor activity regulation of transcription, DNA-templated muscle cell development hematopoietic stem cell differentiation sclerotome development
ssa-miR-93a-5p	GSONMT00052134001	141	-22.43	23	879	178	homeobox protein nkx-	GO:0005634 GO:0043565 GO:0006355 GO:0030154	nucleus sequence-specific DNA binding regulation of transcription, DNA-templated cell differentiation
ssa-miR-93a-5p	GSONMT00053390001	287	-25.08	23	1092	963 939	homeobox protein tgif1-like	GO:0003677 GO:0044767 GO:0048856 GO:0050794	DNA binding single-organism developmental process anatomical structure development regulation of cellular process
ssa-miR-93a-5p	GSONMT00026922001	170	-25.47	23	482	352	homocysteine-responsive endoplasmic reticulum-resident ubiquitin-like domain member 1 protein	GO:0006811	ion transport
ssa-miR-93a-5p	GSONMT00074914001	290	-24.02	23	364	102 199	huntingtin-interacting protein 1-related	GO:0003779 GO:0005543	actin binding phospholipid binding
ssa-miR-93a-5p	GSONMT00065824001	303	-36.47	23	1364	998 1023	hypothetical loc792613
ssa-miR-93a-5p	GSONMT00018154001	151	-22.03	23	415	167	hypoxia up-regulated protein 1-like	GO:0005788 GO:0005524	endoplasmic reticulum lumen ATP binding
ssa-miR-93a-5p	GSONMT00046298001	281	-31.81	23	1918	1372 1167	hypoxia-inducible factor 1-alpha-like	GO:0005634 GO:0000976 GO:0003700 GO:0004871 GO:0046983 GO:0001666 GO:0006351 GO:0006355 GO:0007165 GO:0014823 GO:0051402	nucleus transcription regulatory region sequence-specific DNA binding sequence-specific DNA binding transcription factor activity signal transducer activity protein dimerization activity response to hypoxia transcription, DNA-templated regulation of transcription, DNA-templated signal transduction response to activity neuron apoptotic process
ssa-miR-93a-5p	GSONMT00062018001	160	-20.47	23	2368	1384	immunoglobulin superfamily containing leucine-rich repeat protein 2	GO:0005515	protein binding
ssa-miR-93a-5p	GSONMT00082142001	299	-34.37	23	3017	2886 1262	immunoglobulin superfamily member 3-like
ssa-miR-93a-5p	GSONMT00024292001	155	-20.99	23	121	94	inactive n-acetylated-alpha-linked acidic dipeptidase-like partial
ssa-miR-93a-5p	GSONMT00024178001	148	-22.23	23	365	198	inactive serine protease pamr1 isoform x1
ssa-miR-93a-5p	GSONMT00063150001	155	-20.33	23	610	304	induced myeloid leukemia cell differentiation protein mcl-1 homolog	GO:0043066 GO:0044699	negative regulation of apoptotic process single-organism process
ssa-miR-93a-5p	GSONMT00013459001	281	-27.56	23	1906	1130 1326	inhibin beta b chain-like	GO:0005576 GO:0048471 GO:0005179 GO:0008083 GO:0042803 GO:0009267 GO:0009612 GO:0032869 GO:0032924 GO:0040007 GO:0045444 GO:0046676 GO:0046881 GO:0046882 GO:0048178 GO:0060279	extracellular region perinuclear region of cytoplasm hormone activity growth factor activity protein homodimerization activity cellular response to starvation response to mechanical stimulus cellular response to insulin stimulus activin receptor signaling pathway growth fat cell differentiation negative regulation of insulin secretion positive regulation of follicle-stimulating hormone secretion …
ssa-miR-93a-5p	GSONMT00021861001	301	-28.77	23	1779	1672 139	inositol -trisphosphate receptor type 2	GO:0005886 GO:0005938 GO:0016021 GO:0030424 GO:0033017 GO:0043209 GO:0043235 GO:0005220 GO:0005509 GO:0035091 GO:0070679 GO:0048016 GO:0070588 GO:0071320 GO:0071361 GO:0071456	plasma membrane cell cortex integral component of membrane axon sarcoplasmic reticulum membrane myelin sheath receptor complex inositol 1,4,5-trisphosphate-sensitive calcium-release channel activity calcium ion binding phosphatidylinositol binding inositol 1,4,5 trisphosphate binding inositol phosphate-mediated signaling calcium ion transmembrane transport cellular response to cAMP cellular respo…
ssa-miR-93a-5p	GSONMT00062648001	604	-71.33	23	1607	1362 679 912 129	inositol polyphosphate 5-phosphatase k-like isoform x2	GO:0046856	phosphatidylinositol dephosphorylation
ssa-miR-93a-5p	GSONMT00064729001	149	-20.86	23	1617	623	insulin-like growth factor-binding protein 7-like	GO:0005576 GO:0005520 GO:0042802 GO:0001558 GO:0001569 GO:0002040	extracellular region insulin-like growth factor binding identical protein binding regulation of cell growth patterning of blood vessels sprouting angiogenesis
ssa-miR-93a-5p	GSONMT00059174001	145	-25.11	23	773	97	integrase core domain protein	GO:0003676 GO:0006259	nucleic acid binding DNA metabolic process
ssa-miR-93a-5p	GSONMT00080867001	308	-36.24	23	317	164 264	integrator complex subunit 9-like	GO:0032039 GO:0016180	integrator complex snRNA processing
ssa-miR-93a-5p	GSONMT00009117001	282	-31.44	23	816	254 546	integrin alpha-6	GO:0008305 GO:0009986 GO:0016323 GO:0045178 GO:0007229 GO:0007519 GO:0031325 GO:0031589 GO:0042981	integrin complex cell surface basolateral plasma membrane basal part of cell integrin-mediated signaling pathway skeletal muscle tissue development positive regulation of cellular metabolic process cell-substrate adhesion regulation of apoptotic process
ssa-miR-93a-5p	GSONMT00050451001	297	-26.45	23	1791	358 254	integrin alpha-7-like	GO:0008305 GO:0007155 GO:0007229	integrin complex cell adhesion integrin-mediated signaling pathway
ssa-miR-93a-5p	GSONMT00038755001	162	-22.3	23	986	194	integrin alpha-l-like	GO:0008305 GO:0007155 GO:0007229	integrin complex cell adhesion integrin-mediated signaling pathway
ssa-miR-93a-5p	GSONMT00079931001	145	-25.12	23	348	173	inter-alpha-trypsin inhibitor heavy chain h6-like	GO:0004867 GO:0010951 GO:0030212	serine-type endopeptidase inhibitor activity negative regulation of endopeptidase activity hyaluronan metabolic process
ssa-miR-93a-5p	GSONMT00010894001	281	-34.83	23	1460	860 535	interferon regulatory factor 2	GO:0005634 GO:0000975 GO:0003700 GO:0006351 GO:0006355	nucleus regulatory region DNA binding sequence-specific DNA binding transcription factor activity transcription, DNA-templated regulation of transcription, DNA-templated
ssa-miR-93a-5p	GSONMT00074995001	291	-28.3	23	672	220 14	interferon regulatory factor 2-binding	GO:0005615 GO:0005654 GO:0000122 GO:0045944 GO:0046543	extracellular space nucleoplasm negative regulation of transcription from RNA polymerase II promoter positive regulation of transcription from RNA polymerase II promoter development of secondary female sexual characteristics
ssa-miR-93a-5p	GSONMT00032852001	444	-50.37	23	784	164 315 537	interleukin-1 receptor type 1-like	GO:0004908 GO:0019221	interleukin-1 receptor activity cytokine-mediated signaling pathway
ssa-miR-93a-5p	GSONMT00032891001	286	-26.82	23	277	53 176	intraflagellar transport protein 46 homolog	GO:0005737 GO:0005813 GO:0030992 GO:0031512 GO:0007224 GO:0042073 GO:0042384 GO:0048264	cytoplasm centrosome intraciliary transport particle B motile primary cilium smoothened signaling pathway intraciliary transport cilium assembly determination of ventral identity
ssa-miR-93a-5p	GSONMT00048853001	432	-48.51	23	2194	573 1349 193	inward rectifier potassium channel 2-like	GO:0016021 GO:0015467 GO:0034765 GO:0071805	integral component of membrane G-protein activated inward rectifier potassium channel activity regulation of ion transmembrane transport potassium ion transmembrane transport
ssa-miR-93a-5p	GSONMT00064410001	289	-38.02	23	806	26 317	isopentenyl-diphosphate delta-isomerase 1	GO:0004452 GO:0016787 GO:0008299	isopentenyl-diphosphate delta-isomerase activity hydrolase activity isoprenoid biosynthetic process
ssa-miR-93a-5p	GSONMT00054580001	150	-20.66	23	1020	578	isovaleryl- mitochondrial-like	GO:0003995 GO:0050660 GO:0055114	acyl-CoA dehydrogenase activity flavin adenine dinucleotide binding oxidation-reduction process
ssa-miR-93a-5p	GSONMT00047910001	310	-30.65	23	912	227 835	ist1 homolog isoform x1	GO:0007032 GO:0048675	endosome organization axon extension
ssa-miR-93a-5p	GSONMT00075074001	141	-22.08	23	1560	1470	kalirin-like isoform x2	GO:0004674 GO:0005089 GO:0005524 GO:0006468 GO:0032321	protein serine/threonine kinase activity Rho guanyl-nucleotide exchange factor activity ATP binding protein phosphorylation positive regulation of GTPase activity
ssa-miR-93a-5p	GSONMT00029102001	172	-21.27	23	454	165	kda protein
ssa-miR-93a-5p	GSONMT00043895001	155	-20.78	23	966	249	kelch domain-containing protein 8b
ssa-miR-93a-5p	GSONMT00050202001	310	-43.24	23	554	310 287	kelch-like protein 7-like	GO:0005730 GO:0005737 GO:0005886 GO:0031463 GO:0042803	nucleolus cytoplasm plasma membrane Cul3-RING ubiquitin ligase complex protein homodimerization activity
ssa-miR-93a-5p	GSONMT00026722001	144	-21.1	23	461	121	kelch-like protein 8-like
ssa-miR-93a-5p	GSONMT00075593001	289	-28.33	23	963	693 745	kinesin-like protein kif11	GO:0000922 GO:0005737 GO:0005813 GO:0005871 GO:0005876 GO:0005524 GO:0008017 GO:0008574 GO:0019901 GO:0001525 GO:0007018 GO:0007059 GO:0008152 GO:0090307	spindle pole cytoplasm centrosome kinesin complex spindle microtubule ATP binding microtubule binding ATP-dependent microtubule motor activity, plus-end-directed protein kinase binding angiogenesis microtubule-based movement chromosome segregation metabolic process mitotic spindle assembly
ssa-miR-93a-5p	GSONMT00012994001	162	-20.45	23	1919	37	kinesin-like protein kif21a isoform x1	GO:0005871 GO:0003777 GO:0007018 GO:0008152	kinesin complex microtubule motor activity microtubule-based movement metabolic process
ssa-miR-93a-5p	GSONMT00046936001	293	-28.58	23	1194	1071 598	kinesin-like protein kif7	GO:0005737 GO:0005871 GO:0005874 GO:0035301 GO:0072372 GO:0003777 GO:0005524 GO:0008017 GO:0016887 GO:0007018 GO:0007368 GO:0008152 GO:0021591 GO:0045879	cytoplasm kinesin complex microtubule Hedgehog signaling complex primary cilium microtubule motor activity ATP binding microtubule binding ATPase activity microtubule-based movement determination of left/right symmetry metabolic process ventricular system development negative regulation of smoothened signaling pathway
ssa-miR-93a-5p	GSONMT00017864001	146	-22.82	23	487	352	l-aspartate dehydrogenase	GO:0016491 GO:0050661 GO:0006742 GO:0019363 GO:0055114	oxidoreductase activity NADP binding NADP catabolic process pyridine nucleotide biosynthetic process oxidation-reduction process
ssa-miR-93a-5p	GSONMT00065762001	289	-30.78	23	1584	1088 554	lamin-b receptor-like isoform x1	GO:0005637 GO:0016628 GO:0042074 GO:0055114	nuclear inner membrane oxidoreductase activity, acting on the CH-CH group of donors, NAD or NADP as acceptor cell migration involved in gastrulation oxidation-reduction process
ssa-miR-93a-5p	GSONMT00018588001	285	-28.36	23	1444	994 306	laminin subunit alpha- partial	GO:0005606 GO:0005102 GO:0001764 GO:0002088 GO:0007155 GO:0007634 GO:0008045 GO:0030155 GO:0030334 GO:0030903 GO:0031290 GO:0045995 GO:0048514 GO:0061303	laminin-1 complex receptor binding neuron migration lens development in camera-type eye cell adhesion optokinetic behavior motor neuron axon guidance regulation of cell adhesion regulation of cell migration notochord development retinal ganglion cell axon guidance regulation of embryonic development blood vessel morphogenesis cornea development in camera-type eye
ssa-miR-93a-5p	GSONMT00031182001	283	-31.11	23	1190	738 935	lanosterol 14-alpha demethylase-like	GO:0004497 GO:0005506 GO:0008168 GO:0016705 GO:0020037 GO:0001878 GO:0032259 GO:0055114	monooxygenase activity iron ion binding methyltransferase activity oxidoreductase activity, acting on paired donors, with incorporation or reduction of molecular oxygen heme binding response to yeast methylation oxidation-reduction process
ssa-miR-93a-5p	GSONMT00073453001	305	-35.9	23	359	151 44	left-right determination factor 2-like	GO:0005576 GO:0005160 GO:0008083 GO:0003140 GO:0009953 GO:0016049 GO:0035050 GO:0035462 GO:0061371	extracellular region transforming growth factor beta receptor binding growth factor activity determination of left/right asymmetry in lateral mesoderm dorsal/ventral pattern formation cell growth embryonic heart tube development determination of left/right asymmetry in diencephalon determination of heart left/right asymmetry
ssa-miR-93a-5p	GSONMT00005151001	156	-26.78	23	1557	117	leucine zipper tumor suppressor 1
ssa-miR-93a-5p	GSONMT00032495001	145	-21.83	23	1255	1081	leucine-rich repeat extensin-like protein 3-like
ssa-miR-93a-5p	GSONMT00058975001	297	-36.24	23	2265	658 1732	leucine-rich repeat neuronal protein 4-like
ssa-miR-93a-5p	GSONMT00027525001	290	-24.75	23	420	286 350	leucine-rich repeat serine threonine-protein kinase 2	GO:0005622 GO:0004674 GO:0005524 GO:0005525 GO:0006468 GO:0007264	intracellular protein serine/threonine kinase activity ATP binding GTP binding protein phosphorylation small GTPase mediated signal transduction
ssa-miR-93a-5p	GSONMT00042075001	304	-36.58	23	2144	2052 1199	leucine-rich repeat-containing protein 58
ssa-miR-93a-5p	GSONMT00053048001	302	-36.04	23	248	195 154	leucine-rich repeat-containing protein 63
ssa-miR-93a-5p	GSONMT00043555001	299	-39.23	23	353	105 86	leucine-rich repeat-containing protein 73
ssa-miR-93a-5p	GSONMT00037629001	317	-32.55	23	827	249 169	leukocyte surface antigen cd53	GO:0016021	integral component of membrane
ssa-miR-93a-5p	GSONMT00018330001	282	-26.5	23	2113	1326 1481	leukotriene b4 receptor 1-like	GO:0016021 GO:0004930 GO:0007186	integral component of membrane G-protein coupled receptor activity G-protein coupled receptor signaling pathway
ssa-miR-93a-5p	GSONMT00014336001	172	-26.13	23	788	651	leukotriene b4 receptor 1-like	GO:0016021 GO:0004930 GO:0007186	integral component of membrane G-protein coupled receptor activity G-protein coupled receptor signaling pathway
ssa-miR-93a-5p	GSONMT00063334001	300	-32.18	23	1653	1518 1396	lim domain transcription factor -like	GO:0008270 GO:0030900 GO:0031076	zinc ion binding forebrain development embryonic camera-type eye development
ssa-miR-93a-5p	GSONMT00070414001	319	-32.22	23	853	340 777	lipopolysaccharide-induced tumor necrosis factor-alpha factor homolog	GO:0005737 GO:0043231 GO:0009987 GO:0050794	cytoplasm intracellular membrane-bounded organelle cellular process regulation of cellular process
ssa-miR-93a-5p	GSONMT00005436001	143	-24.44	23	1482	1186	lipopolysaccharide-responsive and beige-like anchor isoform x2
ssa-miR-93a-5p	GSONMT00036559001	299	-28.94	23	3507	1791 2073	lon peptidase n-terminal domain and ring finger protein 1-like	GO:0004176 GO:0008270 GO:0006508	ATP-dependent peptidase activity zinc ion binding proteolysis
ssa-miR-93a-5p	GSONMT00045617001	286	-27.47	23	1952	570 1604	lon peptidase n-terminal domain and ring finger protein 2	GO:0004176 GO:0008270 GO:0006508	ATP-dependent peptidase activity zinc ion binding proteolysis
ssa-miR-93a-5p	GSONMT00013427001	161	-21.72	23	420	335	long-chain fatty acid transport protein 6	GO:0003824 GO:0008152	catalytic activity metabolic process
ssa-miR-93a-5p	GSONMT00035269001	298	-27.56	23	910	709 800	low quality protein: mucin-3a
ssa-miR-93a-5p	GSONMT00029352001	167	-26.45	23	654	33	low quality protein: non-receptor tyrosine-protein kinase tyk2-like	GO:0005856 GO:0016020 GO:0004715 GO:0005524 GO:0018108 GO:0035556	cytoskeleton membrane non-membrane spanning protein tyrosine kinase activity ATP binding peptidyl-tyrosine phosphorylation intracellular signal transduction
ssa-miR-93a-5p	GSONMT00009470001	163	-24.54	23	499	33	low quality protein: non-receptor tyrosine-protein kinase tyk2-like	GO:0005856 GO:0016020 GO:0004715 GO:0005524 GO:0018108 GO:0035556	cytoskeleton membrane non-membrane spanning protein tyrosine kinase activity ATP binding peptidyl-tyrosine phosphorylation intracellular signal transduction
ssa-miR-93a-5p	GSONMT00067294001	283	-35.43	23	1254	764 461	low quality protein: zinc finger protein 233	GO:0005654 GO:0017053 GO:0031965 GO:0003676 GO:0003700 GO:0005515 GO:0046872 GO:0045892	nucleoplasm transcriptional repressor complex nuclear membrane nucleic acid binding sequence-specific DNA binding transcription factor activity protein binding metal ion binding negative regulation of transcription, DNA-templated
ssa-miR-93a-5p	GSONMT00039135001	305	-28.91	23	1634	1497 1298	low-density lipoprotein receptor-related protein 10	GO:0005905 GO:0009986 GO:0014069 GO:0016021 GO:0016600 GO:0030425 GO:0031594 GO:0043025 GO:0097060 GO:0005509 GO:0030971 GO:0034185 GO:0042803 GO:0097110 GO:0001822 GO:0001932 GO:0001942 GO:0006897 GO:0009953 GO:0009954 GO:0016055 GO:0030198 GO:0030279 GO:0042475 GO:0042733 GO:0048813 GO:0050771 GO:0051124 GO:0051290 GO:0071340 GO:0090090 GO:0097104 GO:0097105 GO:1901631	coated pit cell surface postsynaptic density integral component of membrane flotillin complex dendrite neuromuscular junction neuronal cell body synaptic membrane calcium ion binding receptor tyrosine kinase binding apolipoprotein binding protein homodimerization activity scaffold protein binding kidney development regulation of protein phosphorylation hair follicle development endocytosis dorsal…
ssa-miR-93a-5p	GSONMT00018287001	151	-20.54	23	1075	477	lumican precursor	GO:0005578 GO:0007601 GO:0030199 GO:0048596	proteinaceous extracellular matrix visual perception collagen fibril organization embryonic camera-type eye morphogenesis
ssa-miR-93a-5p	GSONMT00021172001	151	-20.54	23	1067	476	lumican precursor	GO:0005578 GO:0007601 GO:0030199 GO:0048596	proteinaceous extracellular matrix visual perception collagen fibril organization embryonic camera-type eye morphogenesis
ssa-miR-93a-5p	GSONMT00077720001	161	-21.33	23	1942	930	ly6 plaur domain-containing protein 6	GO:0005576 GO:0005886 GO:0060061 GO:0060827 GO:0090263 GO:2000053	extracellular region plasma membrane Spemann organizer formation regulation of canonical Wnt signaling pathway involved in neural plate anterior/posterior pattern formation positive regulation of canonical Wnt signaling pathway regulation of Wnt signaling pathway involved in dorsal/ventral axis specification
ssa-miR-93a-5p	GSONMT00030329001	311	-35.89	23	1163	476 734	lymphocyte antigen 75-like	GO:0030246	carbohydrate binding
ssa-miR-93a-5p	GSONMT00013326001	155	-22.09	23	1497	981	lysine-specific demethylase 4a-like	GO:0005634 GO:0008270	nucleus zinc ion binding
ssa-miR-93a-5p	GSONMT00061401001	145	-25.44	23	605	490	lysine-specific demethylase 8-like isoform x2	GO:0005634 GO:0003682 GO:0046872 GO:0051864 GO:0000086 GO:0006351 GO:0045893 GO:0055114 GO:0070544	nucleus chromatin binding metal ion binding histone demethylase activity (H3-K36 specific) G2/M transition of mitotic cell cycle transcription, DNA-templated positive regulation of transcription, DNA-templated oxidation-reduction process histone H3-K36 demethylation
ssa-miR-93a-5p	GSONMT00022626001	287	-24.23	23	774	155 531	lysm and peptidoglycan-binding domain-containing protein 3	GO:0016020	membrane
ssa-miR-93a-5p	GSONMT00045215001	140	-21.89	23	1193	407	lysosomal-associated transmembrane protein 4b-like	GO:0016021	integral component of membrane
ssa-miR-93a-5p	GSONMT00010825001	144	-21.93	23	308	146	maguk p55 subfamily member 6 isoform x2	GO:0005576 GO:0005179	extracellular region hormone activity
ssa-miR-93a-5p	GSONMT00064704001	144	-21.82	23	724	387	major facilitator superfamily domain-containing protein 7-like	GO:0016021 GO:0055085	integral component of membrane transmembrane transport
ssa-miR-93a-5p	GSONMT00072929001	144	-22.91	23	773	51	malate cytoplasmic	GO:0030060 GO:0006099 GO:0006108 GO:0044262	L-malate dehydrogenase activity tricarboxylic acid cycle malate metabolic process cellular carbohydrate metabolic process
ssa-miR-93a-5p	GSONMT00072930001	156	-22.43	23	339	22	malate cytoplasmic	GO:0030060 GO:0006099 GO:0006108 GO:0044262	L-malate dehydrogenase activity tricarboxylic acid cycle malate metabolic process cellular carbohydrate metabolic process
ssa-miR-93a-5p	GSONMT00081983001	152	-22.16	23	329	22	malate cytoplasmic	GO:0030060 GO:0006099 GO:0006108 GO:0044262	L-malate dehydrogenase activity tricarboxylic acid cycle malate metabolic process cellular carbohydrate metabolic process
ssa-miR-93a-5p	GSONMT00070516001	141	-21.36	23	435	94	mam domain-containing protein 2-like	GO:0016020	membrane
ssa-miR-93a-5p	GSONMT00017776001	295	-21.34	23	929	515 203	manganese superoxide dismutase	GO:0004784 GO:0046872 GO:0019430 GO:0046686 GO:0051597 GO:0055114	superoxide dismutase activity metal ion binding removal of superoxide radicals response to cadmium ion response to methylmercury oxidation-reduction process
ssa-miR-93a-5p	GSONMT00014081001	157	-24.96	23	811	401	mannosyl-oligosaccharide glucosidase-like	GO:0004573 GO:0009311	mannosyl-oligosaccharide glucosidase activity oligosaccharide metabolic process
ssa-miR-93a-5p	GSONMT00032261001	294	-31.13	23	1411	875 83	map microtubule affinity-regulating kinase 3-like	GO:0005886 GO:0070062 GO:0004674 GO:0005515 GO:0005524 GO:0006468	plasma membrane extracellular exosome protein serine/threonine kinase activity protein binding ATP binding protein phosphorylation
ssa-miR-93a-5p	GSONMT00021220001	140	-23.8	23	360	8	matrin-3-like isoform x1	GO:0005634 GO:0000166 GO:0003676 GO:0008270	nucleus nucleotide binding nucleic acid binding zinc ion binding
ssa-miR-93a-5p	GSONMT00037001001	145	-20.77	23	554	452	meckelin isoform x2	GO:0005789 GO:0005813 GO:0016021 GO:0030659 GO:0036038 GO:0060170 GO:0031005 GO:0051082 GO:0003341 GO:0010826 GO:0030433 GO:0042384 GO:0048754 GO:0060027 GO:0060028	endoplasmic reticulum membrane centrosome integral component of membrane cytoplasmic vesicle membrane TCTN-B9D complex ciliary membrane filamin binding unfolded protein binding cilium movement negative regulation of centrosome duplication ER-associated ubiquitin-dependent protein catabolic process cilium assembly branching morphogenesis of an epithelial tube convergent extension involved in gastr…
ssa-miR-93a-5p	GSONMT00019331001	145	-20.77	23	570	455	meckelin isoform x2	GO:0036038 GO:0003341 GO:0010826 GO:0042384 GO:0060027 GO:0060028	TCTN-B9D complex cilium movement negative regulation of centrosome duplication cilium assembly convergent extension involved in gastrulation convergent extension involved in axis elongation
ssa-miR-93a-5p	GSONMT00004173001	158	-20.36	23	1142	250	mediator of rna polymerase ii transcription subunit 1-like	GO:0016592 GO:0001104 GO:0006357 GO:0006366	mediator complex RNA polymerase II transcription cofactor activity regulation of transcription from RNA polymerase II promoter transcription from RNA polymerase II promoter
ssa-miR-93a-5p	GSONMT00068839001	288	-34.39	23	2198	1821 816	melanoma receptor tyrosine-protein kinase-like	GO:0005634 GO:0005768 GO:0005783 GO:0005794 GO:0005886 GO:0044446 GO:0098588 GO:0098589 GO:0004714 GO:0005524 GO:0019899 GO:0044877 GO:0007173 GO:0007611 GO:0008284 GO:0009653 GO:0010557 GO:0018108 GO:0031328 GO:0032879 GO:0043410 GO:0048513 GO:0048519 GO:0051054 GO:0060429 GO:0071364 GO:0071902 GO:1901701 GO:2000112	nucleus endosome endoplasmic reticulum Golgi apparatus plasma membrane intracellular organelle part bounding membrane of organelle membrane region transmembrane receptor protein tyrosine kinase activity ATP binding enzyme binding macromolecular complex binding epidermal growth factor receptor signaling pathway learning or memory positive regulation of cell proliferation anatomical structure morph…
ssa-miR-93a-5p	GSONMT00058771001	162	-23.25	23	971	601	melanoregulin-like	GO:0016324 GO:0008289	apical plasma membrane lipid binding
ssa-miR-93a-5p	GSONMT00062775001	157	-21.28	23	1557	1328	membrane cofactor isoform x1
ssa-miR-93a-5p	GSONMT00072252001	318	-38.24	23	3538	582 545	membrane progestin receptor alpha-b-like	GO:0005886 GO:0016021 GO:0003707 GO:0005496 GO:0043401	plasma membrane integral component of membrane steroid hormone receptor activity steroid binding steroid hormone mediated signaling pathway
ssa-miR-93a-5p	GSONMT00052769001	309	-31.03	23	395	244 203	membrane-associated progesterone receptor component 2-like	GO:0020037	heme binding
ssa-miR-93a-5p	GSONMT00045871001	289	-32.75	23	2679	1271 1186	membrane-bound transcription factor site-1 protease	GO:0005794 GO:0004252 GO:0001889 GO:0006508 GO:0006629 GO:0051216	Golgi apparatus serine-type endopeptidase activity liver development proteolysis lipid metabolic process cartilage development
ssa-miR-93a-5p	GSONMT00012912001	299	-29.26	23	1496	1262 1166	meprin a subunit alpha-like	GO:0008237 GO:0046872 GO:0045766	metallopeptidase activity metal ion binding positive regulation of angiogenesis
ssa-miR-93a-5p	GSONMT00069764001	289	-31.08	23	1366	999 464	mesoderm induction early response protein 3-like isoform x1	GO:0005634 GO:0003677 GO:0003682	nucleus DNA binding chromatin binding
ssa-miR-93a-5p	GSONMT00062449001	297	-30.22	23	1094	802 4	metallophosphoesterase mpped2	GO:0042578 GO:0043765 GO:0044824 GO:0046872 GO:0007399 GO:0008152 GO:0072015	phosphoric ester hydrolase activity T/G mismatch-specific endonuclease activity retroviral 3' processing activity metal ion binding nervous system development metabolic process glomerular visceral epithelial cell development
ssa-miR-93a-5p	GSONMT00033230001	286	-28.61	23	2502	3 2189	metallophosphoesterase mpped2	GO:0042578 GO:0043765 GO:0044824 GO:0046872 GO:0007399 GO:0008152 GO:0072015	phosphoric ester hydrolase activity T/G mismatch-specific endonuclease activity retroviral 3' processing activity metal ion binding nervous system development metabolic process glomerular visceral epithelial cell development
ssa-miR-93a-5p	GSONMT00031041001	176	-23.89	23	528	231	metalloproteinase inhibitor 2 precursor	GO:0005604 GO:0005615 GO:0009986 GO:0070062 GO:0005178 GO:0008047 GO:0008191 GO:0008285 GO:0010951 GO:0030814 GO:0043085 GO:0043408 GO:0045664 GO:0071310	basement membrane extracellular space cell surface extracellular exosome integrin binding enzyme activator activity metalloendopeptidase inhibitor activity negative regulation of cell proliferation negative regulation of endopeptidase activity regulation of cAMP metabolic process positive regulation of catalytic activity regulation of MAPK cascade regulation of neuron differentiation cellular res…
ssa-miR-93a-5p	GSONMT00079602001	287	-37.95	23	2307	1683 199	metalloproteinase inhibitor 3	GO:0005578 GO:0008191 GO:0046872 GO:0010951	proteinaceous extracellular matrix metalloendopeptidase inhibitor activity metal ion binding negative regulation of endopeptidase activity
ssa-miR-93a-5p	GSONMT00070552001	155	-22.88	23	1609	84	mitochondrial fission process protein 1-like	GO:0005743 GO:0016021 GO:0000266 GO:0006915	mitochondrial inner membrane integral component of membrane mitochondrial fission apoptotic process
ssa-miR-93a-5p	GSONMT00074881001	140	-20.35	23	1017	454	mitochondrial import inner membrane translocase subunit tim50-like	GO:0005744 GO:0016021 GO:0016607 GO:0004722 GO:0004725 GO:0005134 GO:0043021 GO:0001836 GO:0007006 GO:0015031 GO:0035335	mitochondrial inner membrane presequence translocase complex integral component of membrane nuclear speck protein serine/threonine phosphatase activity protein tyrosine phosphatase activity interleukin-2 receptor binding ribonucleoprotein complex binding release of cytochrome c from mitochondria mitochondrial membrane organization protein transport peptidyl-tyrosine dephosphorylation
ssa-miR-93a-5p	GSONMT00048744001	147	-22.48	23	555	348	mitochondrial import receptor subunit tom20 homolog	GO:0005742 GO:0016021 GO:0044233 GO:0015450 GO:0051082 GO:0006626 GO:0071806	mitochondrial outer membrane translocase complex integral component of membrane ER-mitochondrion membrane contact site P-P-bond-hydrolysis-driven protein transmembrane transporter activity unfolded protein binding protein targeting to mitochondrion protein transmembrane transport
ssa-miR-93a-5p	GSONMT00082258001	151	-21.08	23	374	180	mitochondrial inner membrane protease subunit 2	GO:0005743 GO:0016021 GO:0008236 GO:0006508	mitochondrial inner membrane integral component of membrane serine-type peptidase activity proteolysis
ssa-miR-93a-5p	GSONMT00034145001	293	-40.64	23	833	276 493	mitotic spindle assembly checkpoint protein mad2b	GO:0005680 GO:0005737 GO:0005819 GO:0016035 GO:0001102 GO:0008432 GO:0000122 GO:0001558 GO:0006302 GO:0006351 GO:0007015 GO:0007067 GO:0010719 GO:0010944 GO:0033138 GO:0042772 GO:0043433 GO:0045893 GO:0051301 GO:0060564 GO:0090090 GO:2000048 GO:2000678	anaphase-promoting complex cytoplasm spindle zeta DNA polymerase complex RNA polymerase II activating transcription factor binding JUN kinase binding negative regulation of transcription from RNA polymerase II promoter regulation of cell growth double-strand break repair transcription, DNA-templated actin filament organization mitotic nuclear division negative regulation of epithelial to mesenchy…
ssa-miR-93a-5p	GSONMT00081582001	308	-27.3	23	1142	352 406	mothers against decapentaplegic homolog 4-like	GO:0005634 GO:0005667 GO:0005737 GO:0003677 GO:0003700 GO:0006351 GO:0006355 GO:0007179	nucleus transcription factor complex cytoplasm DNA binding sequence-specific DNA binding transcription factor activity transcription, DNA-templated regulation of transcription, DNA-templated transforming growth factor beta receptor signaling pathway
ssa-miR-93a-5p	GSONMT00044892001	143	-20.72	23	1324	224	mpv17-like protein	GO:0016021	integral component of membrane
ssa-miR-93a-5p	GSONMT00045682001	307	-31.72	23	1937	445 1173	mrna-decapping enzyme 1a-like isoform x1
ssa-miR-93a-5p	GSONMT00021852001	158	-20.9	23	507	474	mterf domain-containing protein 2-like	GO:0005739 GO:0016021 GO:0003690 GO:0004930 GO:0006355 GO:0007186	mitochondrion integral component of membrane double-stranded DNA binding G-protein coupled receptor activity regulation of transcription, DNA-templated G-protein coupled receptor signaling pathway
ssa-miR-93a-5p	GSONMT00012935001	164	-22.6	23	472	322	mucin-19-like isoform x2	GO:0005576	extracellular region
ssa-miR-93a-5p	GSONMT00049625001	426	-47.86	23	848	763 291 607	multidrug resistance-associated protein 7	GO:0016021 GO:0005524 GO:0042626 GO:0055085	integral component of membrane ATP binding ATPase activity, coupled to transmembrane movement of substances transmembrane transport
ssa-miR-93a-5p	GSONMT00075443001	149	-21.61	23	1040	955	multidrug resistance-associated protein 7-like	GO:0016021 GO:0005524 GO:0042626 GO:0055085	integral component of membrane ATP binding ATPase activity, coupled to transmembrane movement of substances transmembrane transport
ssa-miR-93a-5p	GSONMT00032701001	288	-40.17	23	1884	1579 109	muskelin isoform x1	GO:0007155	cell adhesion
ssa-miR-93a-5p	GSONMT00038373001	143	-21.64	23	1569	111	muskelin isoform x1	GO:0007155	cell adhesion
ssa-miR-93a-5p	GSONMT00066631001	140	-21.39	23	1224	146	myeloid leukemia factor 1-like isoform x1
ssa-miR-93a-5p	GSONMT00035104001	146	-24.22	23	732	24	myeloma-overexpressed gene 2 protein homolog
ssa-miR-93a-5p	GSONMT00070095001	290	-28.13	23	862	584 645	myomesin-2-like
ssa-miR-93a-5p	GSONMT00078284001	140	-27.39	23	840	362	myosin light chain kinase 3-like isoform x1	GO:0004674 GO:0005524 GO:0006468	protein serine/threonine kinase activity ATP binding protein phosphorylation
ssa-miR-93a-5p	GSONMT00071038001	428	-41.54	23	1864	403 867 1636	myosin light chain smooth muscle isoform x1	GO:0043226 GO:0044424 GO:0004683 GO:0004687 GO:0005524 GO:0006468 GO:0006939 GO:0007015 GO:0007596 GO:0030335	organelle intracellular part calmodulin-dependent protein kinase activity myosin light chain kinase activity ATP binding protein phosphorylation smooth muscle contraction actin filament organization blood coagulation positive regulation of cell migration
ssa-miR-93a-5p	GSONMT00075067001	297	-30.32	23	1461	137 1049	myosin light chain smooth muscle-like	GO:0004674 GO:0005524 GO:0006468	protein serine/threonine kinase activity ATP binding protein phosphorylation
ssa-miR-93a-5p	GSONMT00007510001	153	-22.98	23	1182	19	myosin regulatory light polypeptide 9	GO:0005509	calcium ion binding
ssa-miR-93a-5p	GSONMT00080690001	600	-71.92	23	1190	694 236 1002 612	myosin-9-like isoform x1	GO:0016459 GO:0003774 GO:0003779 GO:0005524 GO:0008152	myosin complex motor activity actin binding ATP binding metabolic process
ssa-miR-93a-5p	GSONMT00045134001	302	-35.71	23	273	192 49	myotubularin-related protein 3 isoform x1	GO:0004725 GO:0046872 GO:0035335	protein tyrosine phosphatase activity metal ion binding peptidyl-tyrosine dephosphorylation
ssa-miR-93a-5p	GSONMT00025781001	145	-20.65	23	395	205	myozenin-2-like
ssa-miR-93a-5p	GSONMT00017010001	302	-32.71	23	1426	1360 372	n-myc proto-oncogene	GO:0005634 GO:0003700 GO:0046983 GO:0006355	nucleus sequence-specific DNA binding transcription factor activity protein dimerization activity regulation of transcription, DNA-templated
ssa-miR-93a-5p	GSONMT00061355001	296	-30.18	23	2378	2328 463	nad kinase isoform x1	GO:0003951 GO:0006741 GO:0016310 GO:0019674	NAD+ kinase activity NADP biosynthetic process phosphorylation NAD metabolic process
ssa-miR-93a-5p	GSONMT00064439001	335	-42.76	23	1183	506 13	nad-dependent protein deacetylase sirtuin-1-like	GO:0070403 GO:0002042 GO:0014013	NAD+ binding cell migration involved in sprouting angiogenesis regulation of gliogenesis
ssa-miR-93a-5p	GSONMT00037550001	290	-29.03	23	807	444 104	nad-dependent protein deacetylase sirtuin-2-like	GO:0005720 GO:0005814 GO:0005829 GO:0030496 GO:0033010 GO:0033270 GO:0043204 GO:0043220 GO:0044224 GO:0048471 GO:0072686 GO:0072687 GO:0097386 GO:0008270 GO:0008418 GO:0008759 GO:0018748 GO:0018749 GO:0034571 GO:0034573 GO:0034576 GO:0034781 GO:0034876 GO:0034882 GO:0034885 GO:0042903 GO:0043747 GO:0043748 GO:0043864 GO:0043909 GO:0046970 GO:0047419 GO:0052773 GO:0052790 GO:0070403 GO:0010507 GO:…	nuclear heterochromatin centriole cytosol midbody paranodal junction paranode region of axon perikaryon Schmidt-Lanterman incisure juxtaparanode region of axon perinuclear region of cytoplasm mitotic spindle meiotic spindle glial cell projection zinc ion binding protein-N-terminal asparagine amidohydrolase activity UDP-3-O-[3-hydroxymyristoyl] N-acetylglucosamine deacetylase activity iprodione am…
ssa-miR-93a-5p	GSONMT00020500001	155	-21.75	23	621	513	nadh dehydrogenase
ssa-miR-93a-5p	GSONMT00045968001	156	-22.74	23	513	453	nadh-cytochrome b5 reductase 3-like	GO:0005743 GO:0005783 GO:0005811 GO:0070062 GO:0004128 GO:0071949 GO:0055114	mitochondrial inner membrane endoplasmic reticulum lipid particle extracellular exosome cytochrome-b5 reductase activity, acting on NAD(P)H FAD binding oxidation-reduction process
ssa-miR-93a-5p	GSONMT00073835001	293	-35.6	23	1169	274 768	natural resistance-associated macrophage protein 2-like isoform x1	GO:0016020 GO:0005381 GO:0010039 GO:0034755 GO:0035162 GO:0042541 GO:0046688	membrane iron ion transmembrane transporter activity response to iron ion iron ion transmembrane transport embryonic hemopoiesis hemoglobin biosynthetic process response to copper ion
ssa-miR-93a-5p	GSONMT00050036001	292	-29.99	23	1484	1069 944	nedd4 family-interacting protein 2	GO:0012505 GO:0043231 GO:0044444 GO:0048522 GO:0051051 GO:0060255	endomembrane system intracellular membrane-bounded organelle cytoplasmic part positive regulation of cellular process negative regulation of transport regulation of macromolecule metabolic process
ssa-miR-93a-5p	GSONMT00064132001	298	-32.23	23	559	90 9	nedd8-activating enzyme e1 regulatory subunit	GO:0005634 GO:0005829 GO:0019781 GO:0045116	nucleus cytosol NEDD8 activating enzyme activity protein neddylation
ssa-miR-93a-5p	GSONMT00075449001	144	-20.67	23	265	105	neuroblast differentiation-associated protein ahnak- partial
ssa-miR-93a-5p	GSONMT00043455001	147	-22.69	23	1514	144	neurogenic differentiation factor 2-like isoform x1	GO:0005634 GO:0003677 GO:0046983 GO:0006351 GO:0006355 GO:0007399 GO:0030154	nucleus DNA binding protein dimerization activity transcription, DNA-templated regulation of transcription, DNA-templated nervous system development cell differentiation
ssa-miR-93a-5p	GSONMT00051042001	463	-67.04	23	2210	1434 83 1113	neuroligin-3-like isoform x2	GO:0016020 GO:0007155	membrane cell adhesion
ssa-miR-93a-5p	GSONMT00037884001	157	-21.11	23	1378	934	neuron-specific protein family member 1	GO:0005634 GO:0016021 GO:0032051 GO:0043565 GO:0006355 GO:0007212 GO:0043049 GO:0048268	nucleus integral component of membrane clathrin light chain binding sequence-specific DNA binding regulation of transcription, DNA-templated dopamine receptor signaling pathway otic placode formation clathrin coat assembly
ssa-miR-93a-5p	GSONMT00038734001	140	-22.4	23	978	258	neuronal pentraxin-1-like
ssa-miR-93a-5p	GSONMT00001534001	143	-21.28	23	1076	148	neuropeptide-like protein c4orf48 homolog	GO:0005576	extracellular region
ssa-miR-93a-5p	GSONMT00075902001	143	-20.41	23	497	127	neurotrypsin-like	GO:0016020 GO:0004252 GO:0005044 GO:0006508 GO:0006898	membrane serine-type endopeptidase activity scavenger receptor activity proteolysis receptor-mediated endocytosis
ssa-miR-93a-5p	GSONMT00056412001	289	-22.52	23	1260	396 718	nf-kappa-b inhibitor-interacting ras-like protein 2	GO:0005737 GO:0016020 GO:0005525 GO:0016787 GO:0007264 GO:0015031	cytoplasm membrane GTP binding hydrolase activity small GTPase mediated signal transduction protein transport
ssa-miR-93a-5p	GSONMT00023573001	161	-23.37	23	859	51	nicastrin isoform x2	GO:0016021 GO:0016485	integral component of membrane protein processing
ssa-miR-93a-5p	GSONMT00066946001	167	-20.36	23	589	62	nitric oxide-associated protein 1	GO:0005525	GTP binding
ssa-miR-93a-5p	GSONMT00061599001	143	-22.19	23	552	392	npm2 protein	GO:0003676 GO:0005515	nucleic acid binding protein binding
ssa-miR-93a-5p	GSONMT00027308001	319	-36.52	23	964	383 804	nuclear factor 1 x-type-like	GO:0005634 GO:0003677 GO:0003700 GO:0006260 GO:0006351 GO:0006355	nucleus DNA binding sequence-specific DNA binding transcription factor activity DNA replication transcription, DNA-templated regulation of transcription, DNA-templated
ssa-miR-93a-5p	GSONMT00040569001	293	-34.88	23	1850	1619 1723	nuclear factor erythroid 2-related factor partial	GO:0005634 GO:0003700 GO:0043565 GO:0006355	nucleus sequence-specific DNA binding transcription factor activity sequence-specific DNA binding regulation of transcription, DNA-templated
ssa-miR-93a-5p	GSONMT00071880001	308	-33.85	23	689	593 63	nuclear factor of activated t-cells 5-like isoform x1	GO:0005634 GO:0003700 GO:0006355	nucleus sequence-specific DNA binding transcription factor activity regulation of transcription, DNA-templated
ssa-miR-93a-5p	GSONMT00080491001	161	-22.61	23	1575	1165	nuclear receptor coactivator 4
ssa-miR-93a-5p	GSONMT00073653001	296	-34.1	23	1271	1223 891	nuclear receptor corepressor 2 isoform x7	GO:0005634 GO:0003677 GO:0003682 GO:0030097	nucleus DNA binding chromatin binding hemopoiesis
ssa-miR-93a-5p	GSONMT00033187001	153	-27.53	23	1066	676	nuclear receptor ror-beta-like	GO:0005634 GO:0003707 GO:0004887 GO:0008270 GO:0043565 GO:0006351 GO:0006355 GO:0030522 GO:0043401	nucleus steroid hormone receptor activity thyroid hormone receptor activity zinc ion binding sequence-specific DNA binding transcription, DNA-templated regulation of transcription, DNA-templated intracellular receptor signaling pathway steroid hormone mediated signaling pathway
ssa-miR-93a-5p	GSONMT00060763001	140	-23.57	23	1501	563	nuclear transcription factor y subunit gamma isoform x1	GO:0005654 GO:0016602 GO:0032993 GO:0000978 GO:0001077 GO:0003713 GO:0008134 GO:0046982 GO:0006366 GO:0006457 GO:0044255 GO:0044281 GO:0045944	nucleoplasm CCAAT-binding factor complex protein-DNA complex RNA polymerase II core promoter proximal region sequence-specific DNA binding RNA polymerase II core promoter proximal region sequence-specific DNA binding transcription factor activity involved in positive regulation of transcription transcription coactivator activity transcription factor binding protein heterodimerization activity tra…
ssa-miR-93a-5p	GSONMT00074700001	160	-22.39	23	710	284	nuclease harbi1-like
ssa-miR-93a-5p	GSONMT00036200001	292	-34.9	23	1234	524 326	nuclease-sensitive element-binding protein 1	GO:0003677 GO:0006355	DNA binding regulation of transcription, DNA-templated
ssa-miR-93a-5p	GSONMT00055638001	304	-29.77	23	505	475 181	nucleolar transcription factor 1-like	GO:0016021 GO:0006820	integral component of membrane anion transport
ssa-miR-93a-5p	GSONMT00064442001	163	-22.74	23	1219	530	nucleolysin tiar	GO:0000166 GO:0003676	nucleotide binding nucleic acid binding
ssa-miR-93a-5p	GSONMT00022234001	301	-27.92	23	400	151 43	o-acetyl-adp-ribose deacetylase 1-like
ssa-miR-93a-5p	GSONMT00067125001	308	-35.45	23	2040	491 784	obscurin-like isoform x1	GO:0005089 GO:0032321	Rho guanyl-nucleotide exchange factor activity positive regulation of GTPase activity
ssa-miR-93a-5p	GSONMT00036686001	300	-41	23	2269	726 1080	opsin-5-like	GO:0016021 GO:0004930 GO:0007186	integral component of membrane G-protein coupled receptor activity G-protein coupled receptor signaling pathway
ssa-miR-93a-5p	GSONMT00045409001	289	-33.3	23	1420	467 754	osteopetrosis-associated transmembrane protein 1-like	GO:0016021	integral component of membrane
ssa-miR-93a-5p	GSONMT00069908001	143	-21.69	23	439	199	otoancorin-like isoform x1
ssa-miR-93a-5p	GSONMT00010625001	285	-29.05	23	1734	928 1325	oxidation resistance protein 1 isoform x2
ssa-miR-93a-5p	GSONMT00058012001	157	-21.38	23	1693	1	p2y purinoceptor partial	GO:0016021 GO:0045028 GO:0035589	integral component of membrane G-protein coupled purinergic nucleotide receptor activity G-protein coupled purinergic nucleotide receptor signaling pathway
ssa-miR-93a-5p	GSONMT00063318001	159	-21.33	23	486	343	palmdelphin-like isoform x1	GO:0016020 GO:0008360	membrane regulation of cell shape
ssa-miR-93a-5p	GSONMT00068226001	282	-23.2	23	1159	704 268	pantothenate kinase 4-like isoform x1	GO:0004594 GO:0005524 GO:0015937 GO:0016310	pantothenate kinase activity ATP binding coenzyme A biosynthetic process phosphorylation
ssa-miR-93a-5p	GSONMT00077858001	299	-32.22	23	906	128 479	parafibromin	GO:0016593 GO:0007049 GO:0007507 GO:0021529 GO:0030218 GO:0034243 GO:0051301	Cdc73/Paf1 complex cell cycle heart development spinal cord oligodendrocyte cell differentiation erythrocyte differentiation regulation of transcription elongation from RNA polymerase II promoter cell division
ssa-miR-93a-5p	GSONMT00050410001	149	-20.36	23	1215	985	partitioning defective 3 homolog b-like
ssa-miR-93a-5p	GSONMT00022766001	284	-41.19	23	275	218 67	parvalbumin 2	GO:0005509	calcium ion binding
ssa-miR-93a-5p	GSONMT00082671001	285	-34.21	23	1194	816 256	pdz and lim domain protein 4	GO:0008270	zinc ion binding
ssa-miR-93a-5p	GSONMT00057015001	282	-37.52	23	1382	927 588	pdz domain-containing protein 4-like isoform x2
ssa-miR-93a-5p	GSONMT00015077001	161	-24.54	23	3347	2219	pdz domain-containing protein 7-like isoform x1	GO:0042462 GO:0060119	eye photoreceptor cell development inner ear receptor cell development
ssa-miR-93a-5p	GSONMT00040754001	159	-21.35	23	362	210	peptidyl-prolyl cis-trans isomerase c	GO:0070062 GO:0003755 GO:0000413 GO:0006457	extracellular exosome peptidyl-prolyl cis-trans isomerase activity protein peptidyl-prolyl isomerization protein folding
ssa-miR-93a-5p	GSONMT00033407001	289	-30.27	23	3018	2262 1925	peptidyl-prolyl cis-trans isomerase fkbp9-like	GO:0005789 GO:0003755 GO:0005509 GO:0005528 GO:0000413 GO:0061077	endoplasmic reticulum membrane peptidyl-prolyl cis-trans isomerase activity calcium ion binding FK506 binding protein peptidyl-prolyl isomerization chaperone-mediated protein folding
ssa-miR-93a-5p	GSONMT00015347001	435	-43.1	23	1203	1093 971 1079	perforin-1-like
ssa-miR-93a-5p	GSONMT00024007001	295	-32.82	23	1410	559 1368	pericentriolar material 1 protein isoform x1	GO:0005813	centrosome
ssa-miR-93a-5p	GSONMT00029950001	147	-21.7	23	640	352	perilipin-2 isoform x1	GO:0005634 GO:0005811 GO:0005829 GO:0005886 GO:0015909 GO:0019915	nucleus lipid particle cytosol plasma membrane long-chain fatty acid transport lipid storage
ssa-miR-93a-5p	GSONMT00039535001	289	-34.42	23	1610	186 1350	peroxisomal membrane protein 11b	GO:0005779 GO:0016559	integral component of peroxisomal membrane peroxisome fission
ssa-miR-93a-5p	GSONMT00018511001	283	-23.85	23	433	1 317	peroxisomal nadh pyrophosphatase nudt12-like	GO:0005634 GO:0005777 GO:0000210 GO:0035529 GO:0046872 GO:0006742 GO:0019677	nucleus peroxisome NAD+ diphosphatase activity NADH pyrophosphatase activity metal ion binding NADP catabolic process NAD catabolic process
ssa-miR-93a-5p	GSONMT00038846001	285	-25.58	23	2291	1630 2141	peroxisome assembly protein 12	GO:0005779 GO:0008022 GO:0008270 GO:0006625	integral component of peroxisomal membrane protein C-terminus binding zinc ion binding protein targeting to peroxisome
ssa-miR-93a-5p	GSONMT00033536001	283	-21.98	23	1001	332 249	phd and ring finger domain-containing protein 1	GO:0008270	zinc ion binding
ssa-miR-93a-5p	GSONMT00045190001	172	-23.08	23	1458	764	phd finger protein 6 isoform x1	GO:0008270	zinc ion binding
ssa-miR-93a-5p	GSONMT00041312001	321	-40.53	23	880	695 798	phosphatidylinositol -bisphosphate 3-kinase catalytic subunit delta isoform-like	GO:0005886 GO:0005942 GO:0005524 GO:0016303 GO:0035005 GO:0046934 GO:0036092 GO:0046854 GO:0048015 GO:0048696	plasma membrane phosphatidylinositol 3-kinase complex ATP binding 1-phosphatidylinositol-3-kinase activity 1-phosphatidylinositol-4-phosphate 3-kinase activity phosphatidylinositol-4,5-bisphosphate 3-kinase activity phosphatidylinositol-3-phosphate biosynthetic process phosphatidylinositol phosphorylation phosphatidylinositol-mediated signaling regulation of collateral sprouting in absence of inj…
ssa-miR-93a-5p	GSONMT00081790001	141	-22.41	23	1443	1051	phosphatidylinositol -trisphosphate-dependent rac exchanger 1 protein	GO:0005089 GO:0032321 GO:0035556 GO:0038092	Rho guanyl-nucleotide exchange factor activity positive regulation of GTPase activity intracellular signal transduction nodal signaling pathway
ssa-miR-93a-5p	GSONMT00048633001	161	-24.06	23	448	298	phosphatidylinositol 4-kinase alpha-like	GO:0005886 GO:0004430 GO:0035118 GO:0046854 GO:0048015	plasma membrane 1-phosphatidylinositol 4-kinase activity embryonic pectoral fin morphogenesis phosphatidylinositol phosphorylation phosphatidylinositol-mediated signaling
ssa-miR-93a-5p	GSONMT00079975001	574	-60.4	23	1350	589 932 973 958	phosphatidylinositol 5-phosphate 4-kinase type-2 gamma	GO:0005737 GO:0016020 GO:0005524 GO:0016309 GO:0046854	cytoplasm membrane ATP binding 1-phosphatidylinositol-5-phosphate 4-kinase activity phosphatidylinositol phosphorylation
ssa-miR-93a-5p	GSONMT00077952001	283	-27.47	23	1054	292 115	phosphoglucomutase-1-like isoform x1	GO:0005829 GO:0000287 GO:0004614 GO:0005978 GO:0006006 GO:0019388	cytosol magnesium ion binding phosphoglucomutase activity glycogen biosynthetic process glucose metabolic process galactose catabolic process
ssa-miR-93a-5p	GSONMT00031850001	439	-40.7	23	1335	1 1061 550	phosphoglycerate mutase 1-like	GO:0004619 GO:0006096	phosphoglycerate mutase activity glycolytic process
ssa-miR-93a-5p	GSONMT00041297001	280	-30.89	23	1061	2 599	phosphoribosylformylglycinamidine synthase-like	GO:0004642 GO:0006189	phosphoribosylformylglycinamidine synthase activity 'de novo' IMP biosynthetic process
ssa-miR-93a-5p	GSONMT00059902001	304	-31.16	23	2362	1171 935	phytanoyl- hydroxylase-interacting	GO:0005739	mitochondrion
ssa-miR-93a-5p	GSONMT00015270001	289	-27.76	23	1544	382 843	platelet-activating factor acetylhydrolase ib subunit beta-like	GO:0016787 GO:0008152	hydrolase activity metabolic process
ssa-miR-93a-5p	GSONMT00023327001	294	-29.32	23	1807	1509 487	platelet-derived growth factor receptor alpha	GO:0016021 GO:0005018 GO:0005524 GO:0018108 GO:0035790	integral component of membrane platelet-derived growth factor alpha-receptor activity ATP binding peptidyl-tyrosine phosphorylation platelet-derived growth factor receptor-alpha signaling pathway
ssa-miR-93a-5p	GSONMT00017433001	454	-45.11	23	1650	1006 663 798	platelet-derived growth factor receptor beta-like	GO:0016021 GO:0005019 GO:0005524 GO:0001525 GO:0018108 GO:0035791	integral component of membrane platelet-derived growth factor beta-receptor activity ATP binding angiogenesis peptidyl-tyrosine phosphorylation platelet-derived growth factor receptor-beta signaling pathway
ssa-miR-93a-5p	GSONMT00074157001	288	-30.73	23	1353	211 294	pleckstrin homology domain-containing family b member 2
ssa-miR-93a-5p	GSONMT00056119001	300	-35.48	23	2835	2343 1571	pleckstrin homology domain-containing family f member 2	GO:0005783 GO:0030133 GO:0031901 GO:0046872 GO:0015031	endoplasmic reticulum transport vesicle early endosome membrane metal ion binding protein transport
ssa-miR-93a-5p	GSONMT00054444001	592	-63.15	23	2461	401 331 219 2219	pleckstrin homology domain-containing family g member 1	GO:0005089 GO:0032321	Rho guanyl-nucleotide exchange factor activity positive regulation of GTPase activity
ssa-miR-93a-5p	GSONMT00012586001	298	-25.24	23	2753	2247 1083	pleckstrin homology domain-containing family g member 5 isoform x2	GO:0005089 GO:0032321	Rho guanyl-nucleotide exchange factor activity positive regulation of GTPase activity
ssa-miR-93a-5p	GSONMT00007392001	300	-26.59	23	708	397 32	pleckstrin homology domain-containing family g member 5-like	GO:0005089 GO:0032321	Rho guanyl-nucleotide exchange factor activity positive regulation of GTPase activity
ssa-miR-93a-5p	GSONMT00019009001	298	-30.64	23	859	396 688	pleckstrin homology domain-containing family g member 6	GO:0005089 GO:0032321	Rho guanyl-nucleotide exchange factor activity positive regulation of GTPase activity
ssa-miR-93a-5p	GSONMT00046414001	148	-21.84	23	2173	1587	pleckstrin homology-like domain family a member 1
ssa-miR-93a-5p	GSONMT00038375001	142	-21.7	23	718	660	podocalyxin isoform x1	GO:0035775	pronephric glomerulus morphogenesis
ssa-miR-93a-5p	GSONMT00005567001	284	-30.6	23	1426	946 1386	pol-like protein
ssa-miR-93a-5p	GSONMT00070352001	170	-22.51	23	1585	1420	pol-like protein
ssa-miR-93a-5p	GSONMT00066784001	437	-51.67	23	2380	1286 709 1168	poliovirus receptor-related protein 4-like
ssa-miR-93a-5p	GSONMT00040532001	280	-31.88	23	1009	194 639	poly	GO:0000166 GO:0003676 GO:0003950 GO:0008152	nucleotide binding nucleic acid binding NAD+ ADP-ribosyltransferase activity metabolic process
ssa-miR-93a-5p	GSONMT00072478001	164	-26.38	23	759	267	poly	GO:0003950 GO:0046872 GO:0008152	NAD+ ADP-ribosyltransferase activity metal ion binding metabolic process
ssa-miR-93a-5p	GSONMT00036753001	287	-29.31	23	1311	545 490	polycomb group ring finger protein 2-like	GO:0031981 GO:0032991 GO:0008270 GO:0007275 GO:0009987	nuclear lumen macromolecular complex zinc ion binding multicellular organismal development cellular process
ssa-miR-93a-5p	GSONMT00079499001	149	-20.86	23	484	457	porphobilinogen deaminase	GO:0004418 GO:0018160 GO:0033014	hydroxymethylbilane synthase activity peptidyl-pyrromethane cofactor linkage tetrapyrrole biosynthetic process
ssa-miR-93a-5p	GSONMT00047082001	440	-48.94	23	3272	2438 312 892	potassium channel subfamily k member 1-like	GO:0016021 GO:0015271 GO:0034765 GO:0071805	integral component of membrane outward rectifier potassium channel activity regulation of ion transmembrane transport potassium ion transmembrane transport
ssa-miR-93a-5p	GSONMT00065290001	156	-22.91	23	1152	106	potassium sodium hyperpolarization-activated cyclic nucleotide-gated channel 2	GO:0005887 GO:0030424 GO:0043025 GO:0043198 GO:0045202 GO:0005222 GO:0005248 GO:0005249 GO:0030165 GO:0030552 GO:0032947 GO:0042802 GO:0007420 GO:0007568 GO:0009725 GO:0034765 GO:0035725 GO:0042391 GO:0042493 GO:0045823 GO:0071320 GO:0071321 GO:0071805	integral component of plasma membrane axon neuronal cell body dendritic shaft synapse intracellular cAMP activated cation channel activity voltage-gated sodium channel activity voltage-gated potassium channel activity PDZ domain binding cAMP binding protein complex scaffold identical protein binding brain development aging response to hormone regulation of ion transmembrane transport sodium ion t…
ssa-miR-93a-5p	GSONMT00014029001	301	-31.67	23	1175	343 68	potassium voltage-gated channel subfamily a member 4	GO:0008076 GO:0005249 GO:0030955 GO:0034765 GO:0051260 GO:0071805	voltage-gated potassium channel complex voltage-gated potassium channel activity potassium ion binding regulation of ion transmembrane transport protein homooligomerization potassium ion transmembrane transport
ssa-miR-93a-5p	GSONMT00053841001	306	-33.48	23	3678	1521 3441	potassium voltage-gated channel subfamily g member 3 isoform x2	GO:0008076 GO:0005249 GO:0034765 GO:0051260 GO:0071805	voltage-gated potassium channel complex voltage-gated potassium channel activity regulation of ion transmembrane transport protein homooligomerization potassium ion transmembrane transport
ssa-miR-93a-5p	GSONMT00047229001	289	-31.33	23	1413	1026 257	pr domain zinc finger protein 1-like isoform x2	GO:0003676 GO:0046872	nucleic acid binding metal ion binding
ssa-miR-93a-5p	GSONMT00078012001	142	-20.6	23	214	157	pr domain-containing protein partial	GO:0008270	zinc ion binding
ssa-miR-93a-5p	GSONMT00013075001	154	-21.7	23	576	318	primary amine liver isozyme-like	GO:0005507 GO:0008131 GO:0048038 GO:0009308 GO:0055114	copper ion binding primary amine oxidase activity quinone binding amine metabolic process oxidation-reduction process
ssa-miR-93a-5p	GSONMT00001953001	429	-43.85	23	1261	340 267 925	probable cation-transporting atpase 13a1-like	GO:0016021 GO:0005524 GO:0019829 GO:0046872 GO:0008152 GO:0098655	integral component of membrane ATP binding cation-transporting ATPase activity metal ion binding metabolic process cation transmembrane transport
ssa-miR-93a-5p	GSONMT00075603001	295	-24.89	23	2186	1733 45	probable e3 ubiquitin-protein ligase hectd2-like	GO:0005634 GO:0005737 GO:0004842 GO:0008270 GO:0008766 GO:0018169 GO:0043773 GO:0043774 GO:0070736 GO:0070737 GO:0070738 GO:0070740 GO:0042787	nucleus cytoplasm ubiquitin-protein transferase activity zinc ion binding UDP-N-acetylmuramoylalanyl-D-glutamyl-2,6-diaminopimelate-D-alanyl-D-alanine ligase activity ribosomal S6-glutamic acid ligase activity coenzyme F420-0 gamma-glutamyl ligase activity coenzyme F420-2 alpha-glutamyl ligase activity protein-glycine ligase activity, initiating protein-glycine ligase activity, elongating tubulin…
ssa-miR-93a-5p	GSONMT00074894001	156	-23.67	23	1625	591	probable e3 ubiquitin-protein ligase hectd4-like isoform x4	GO:0004842 GO:0016874 GO:0016567	ubiquitin-protein transferase activity ligase activity protein ubiquitination
ssa-miR-93a-5p	GSONMT00078138001	144	-21.29	23	623	371	probable e3 ubiquitin-protein ligase herc4-like isoform x2	GO:0004842 GO:0016874 GO:0016567	ubiquitin-protein transferase activity ligase activity protein ubiquitination
ssa-miR-93a-5p	GSONMT00049728001	300	-37.74	23	1186	475 1103	probable e3 ubiquitin-protein ligase rnf144a-like
ssa-miR-93a-5p	GSONMT00070131001	290	-29.88	23	2152	560 194	probable e3 ubiquitin-protein ligase trim8-like	GO:0005634 GO:0008270	nucleus zinc ion binding
ssa-miR-93a-5p	GSONMT00075797001	156	-21.63	23	564	382	probable ergosterol biosynthetic protein 28	GO:0016021	integral component of membrane
ssa-miR-93a-5p	GSONMT00001765001	305	-29.22	23	916	503 751	probable g-protein coupled receptor 114 isoform x1	GO:0005886 GO:0016021 GO:0004672 GO:0004930 GO:0005524 GO:0006468 GO:0007218 GO:0042981	plasma membrane integral component of membrane protein kinase activity G-protein coupled receptor activity ATP binding protein phosphorylation neuropeptide signaling pathway regulation of apoptotic process
ssa-miR-93a-5p	GSONMT00002546001	296	-38.84	23	712	280 67	probable g-protein coupled receptor 157	GO:0016021 GO:0004930 GO:0030552 GO:0007186	integral component of membrane G-protein coupled receptor activity cAMP binding G-protein coupled receptor signaling pathway
ssa-miR-93a-5p	GSONMT00075436001	153	-22.45	23	1555	532	probable g-protein coupled receptor 179	GO:0016021 GO:0004930 GO:0007186 GO:0007601	integral component of membrane G-protein coupled receptor activity G-protein coupled receptor signaling pathway visual perception
ssa-miR-93a-5p	GSONMT00081122001	281	-22	23	571	386 230	probable global transcription activator snf2l1	GO:0000790 GO:0016589 GO:0090537 GO:0003677 GO:0005524 GO:0008094 GO:0031491 GO:0036310 GO:0070615 GO:0000733 GO:0006351 GO:0007420 GO:0030182 GO:0043044 GO:0045893 GO:2000177	nuclear chromatin NURF complex CERF complex DNA binding ATP binding DNA-dependent ATPase activity nucleosome binding annealing helicase activity nucleosome-dependent ATPase activity DNA strand renaturation transcription, DNA-templated brain development neuron differentiation ATP-dependent chromatin remodeling positive regulation of transcription, DNA-templated regulation of neural precursor cell …
ssa-miR-93a-5p	GSONMT00059228001	298	-33.12	23	2754	2035 1052	probable methyltransferase btm2 homolog isoform x1	GO:0016433 GO:0031167	rRNA (adenine) methyltransferase activity rRNA methylation
ssa-miR-93a-5p	GSONMT00025386001	335	-37	23	1775	1481 627	probable phospholipid-transporting atpase ic-like	GO:0016021 GO:0000287 GO:0004012 GO:0005524 GO:0019829 GO:0008152 GO:0045332 GO:0098655	integral component of membrane magnesium ion binding phospholipid-translocating ATPase activity ATP binding cation-transporting ATPase activity metabolic process phospholipid translocation cation transmembrane transport
ssa-miR-93a-5p	GSONMT00019179001	144	-22.06	23	1179	301	probable phospholipid-transporting atpase ic-like	GO:0016021 GO:0000287 GO:0004012 GO:0005524 GO:0019829 GO:0008152 GO:0045332 GO:0098655	integral component of membrane magnesium ion binding phospholipid-translocating ATPase activity ATP binding cation-transporting ATPase activity metabolic process phospholipid translocation cation transmembrane transport
ssa-miR-93a-5p	GSONMT00016917001	313	-32.27	23	580	38 239	probable udp-sugar transporter protein slc35a4-like	GO:0000139 GO:0016021 GO:0005338 GO:0005351 GO:0008643 GO:0015780 GO:0015992 GO:1901679	Golgi membrane integral component of membrane nucleotide-sugar transmembrane transporter activity sugar:proton symporter activity carbohydrate transport nucleotide-sugar transport proton transport nucleotide transmembrane transport
ssa-miR-93a-5p	GSONMT00025592001	150	-22.68	23	2120	1648	procollagen galactosyltransferase 1-like	GO:0009103	lipopolysaccharide biosynthetic process
ssa-miR-93a-5p	GSONMT00001673001	140	-21.04	23	496	34	prolargin	GO:0005578 GO:0005201	proteinaceous extracellular matrix extracellular matrix structural constituent
ssa-miR-93a-5p	GSONMT00066886001	293	-35.61	23	661	51 389	prominin- splice variant	GO:0005783 GO:0005793 GO:0016021 GO:0016324 GO:0031528	endoplasmic reticulum endoplasmic reticulum-Golgi intermediate compartment integral component of membrane apical plasma membrane microvillus membrane
ssa-miR-93a-5p	GSONMT00031115001	141	-23.24	23	1598	884	proprotein convertase subtilisin kexin type 5 isoform x2	GO:0005615 GO:0005794 GO:0016020 GO:0004252 GO:0006508	extracellular space Golgi apparatus membrane serine-type endopeptidase activity proteolysis
ssa-miR-93a-5p	GSONMT00072497001	293	-36.62	23	772	30 366	prostaglandin e synthase 2	GO:0044699	single-organism process
ssa-miR-93a-5p	GSONMT00063738001	292	-39.31	23	1289	2 848	prostaglandin e synthase 2-like isoform x1	GO:0009055 GO:0015035 GO:0045454 GO:0055114	electron carrier activity protein disulfide oxidoreductase activity cell redox homeostasis oxidation-reduction process
ssa-miR-93a-5p	GSONMT00049280001	143	-22.22	23	709	79	proteasome subunit beta type-6 precursor	GO:0005634 GO:0005737 GO:0005839 GO:0004298 GO:0002376 GO:0051603	nucleus cytoplasm proteasome core complex threonine-type endopeptidase activity immune system process proteolysis involved in cellular protein catabolic process
ssa-miR-93a-5p	GSONMT00006936001	285	-29.38	23	1443	1242 809	protein ag2 homolog
ssa-miR-93a-5p	GSONMT00073381001	285	-30.22	23	1025	900 940	protein amn1 homolog
ssa-miR-93a-5p	GSONMT00046046001	147	-20.9	23	1420	1024	protein arginine n-methyltransferase 1	GO:0005634 GO:0005829 GO:0003713 GO:0035242 GO:0044020 GO:0006351 GO:0007552 GO:0019919 GO:0022008 GO:0031056 GO:0043985 GO:0045653 GO:0045893 GO:0060027	nucleus cytosol transcription coactivator activity protein-arginine omega-N asymmetric methyltransferase activity histone methyltransferase activity (H4-R3 specific) transcription, DNA-templated metamorphosis peptidyl-arginine methylation, to asymmetrical-dimethyl arginine neurogenesis regulation of histone modification histone H4-R3 methylation negative regulation of megakaryocyte differentiatio…
ssa-miR-93a-5p	GSONMT00009954001	283	-31.67	23	1259	77 1172	protein arginine n-methyltransferase 5-like	GO:0005634 GO:0005829 GO:0000179 GO:0004809 GO:0008172 GO:0008174 GO:0008425 GO:0008469 GO:0008650 GO:0008988 GO:0009008 GO:0009019 GO:0009383 GO:0016205 GO:0016279 GO:0016428 GO:0016435 GO:0018423 GO:0018707 GO:0019702 GO:0030792 GO:0034541 GO:0034807 GO:0034931 GO:0034933 GO:0043770 GO:0043776 GO:0043777 GO:0043780 GO:0043782 GO:0043791 GO:0043803 GO:0043827 GO:0043833 GO:0043834 GO:0043851 GO:…	nucleus cytosol rRNA (adenine-N6,N6-)-dimethyltransferase activity tRNA (guanine-N2-)-methyltransferase activity S-methyltransferase activity mRNA methyltransferase activity 2-polyprenyl-6-methoxy-1,4-benzoquinone methyltransferase activity histone-arginine N-methyltransferase activity rRNA (uridine-2'-O-)-methyltransferase activity rRNA (adenine-N6-)-methyltransferase activity DNA-methyltransfer…
ssa-miR-93a-5p	GSONMT00049471001	293	-37.62	23	3476	3015 2847	protein argonaute-4 isoform x1	GO:0000932 GO:0016442 GO:0035068 GO:0035198 GO:0035278	cytoplasmic mRNA processing body RISC complex micro-ribonucleoprotein complex miRNA binding negative regulation of translation involved in gene silencing by miRNA
ssa-miR-93a-5p	GSONMT00033723001	435	-45.48	23	1946	1439 488 656	protein c11orf87-like
ssa-miR-93a-5p	GSONMT00006931001	148	-20.66	23	378	214	protein disulfide-isomerase a3-like	GO:0005783 GO:0009986 GO:0003756 GO:0006457 GO:0034976 GO:0045454	endoplasmic reticulum cell surface protein disulfide isomerase activity protein folding response to endoplasmic reticulum stress cell redox homeostasis
ssa-miR-93a-5p	GSONMT00061436001	285	-23.24	23	339	168 120	protein dj-1-like	GO:0005634 GO:0005739 GO:0005886 GO:0045121 GO:0003729 GO:0008234 GO:0042803 GO:0006508 GO:0006914 GO:0006954 GO:0007338 GO:0043523 GO:0050821 GO:0060548 GO:0070301 GO:2000277	nucleus mitochondrion plasma membrane membrane raft mRNA binding cysteine-type peptidase activity protein homodimerization activity proteolysis autophagy inflammatory response single fertilization regulation of neuron apoptotic process protein stabilization negative regulation of cell death cellular response to hydrogen peroxide positive regulation of oxidative phosphorylation uncoupler activity
ssa-miR-93a-5p	GSONMT00072501001	460	-51.64	23	1570	1333 192 1435	protein fam102a
ssa-miR-93a-5p	GSONMT00063835001	302	-31.48	23	447	280 421	protein fam104a-like
ssa-miR-93a-5p	GSONMT00031384001	307	-29.13	23	459	287 436	protein fam104a-like
ssa-miR-93a-5p	GSONMT00081489001	310	-30.32	23	1460	1000 736	protein fam107a-like
ssa-miR-93a-5p	GSONMT00075573001	295	-24.94	23	409	120 345	protein fam13a-like isoform x1
ssa-miR-93a-5p	GSONMT00052189001	155	-24.92	23	968	218	protein fam150b-like
ssa-miR-93a-5p	GSONMT00074327001	309	-33.52	23	980	256 98	protein fam179b-like
ssa-miR-93a-5p	GSONMT00063829001	157	-21.56	23	1049	1022	protein fam20a-like
ssa-miR-93a-5p	GSONMT00053336001	294	-29.49	23	2527	1925 930	protein fam217b
ssa-miR-93a-5p	GSONMT00080877001	155	-24.27	23	296	230	protein fam49a isoform x2
ssa-miR-93a-5p	GSONMT00016238001	302	-37.63	23	1150	345 233	protein fam53c-like
ssa-miR-93a-5p	GSONMT00071738001	308	-39.39	23	2161	1355 82	protein fam89a
ssa-miR-93a-5p	GSONMT00069167001	293	-30	23	859	756 795	protein fam89b	GO:0005737 GO:0001222 GO:0030512 GO:0060392	cytoplasm transcription corepressor binding negative regulation of transforming growth factor beta receptor signaling pathway negative regulation of SMAD protein import into nucleus
ssa-miR-93a-5p	GSONMT00066257001	160	-23.12	23	858	700	protein heg homolog 1	GO:0016020 GO:0005509 GO:0007043 GO:0007507	membrane calcium ion binding cell-cell junction assembly heart development
ssa-miR-93a-5p	GSONMT00061901001	143	-21.52	23	872	363	protein lin-9 homolog	GO:0005634 GO:0017053 GO:0006351 GO:0007049 GO:0051726	nucleus transcriptional repressor complex transcription, DNA-templated cell cycle regulation of cell cycle
ssa-miR-93a-5p	GSONMT00010408001	296	-39.63	23	3783	3043 3027	protein mdm4-like isoform x2	GO:0005634 GO:0008270 GO:0043066 GO:0071157	nucleus zinc ion binding negative regulation of apoptotic process negative regulation of cell cycle arrest
ssa-miR-93a-5p	GSONMT00018161001	325	-37.89	23	1409	1288 746	protein mrvi1-like
ssa-miR-93a-5p	GSONMT00039939001	143	-21.5	23	1374	309	protein ndrg1-like isoform x1
ssa-miR-93a-5p	GSONMT00004546001	303	-37.93	23	1678	621 542	protein nlrc3
ssa-miR-93a-5p	GSONMT00053572001	303	-33.52	23	1107	166 533	protein phosphatase 1 regulatory subunit 11	GO:0004864	protein phosphatase inhibitor activity
ssa-miR-93a-5p	GSONMT00027449001	323	-44.21	23	609	327 204	protein phosphatase methylesterase 1	GO:0004620 GO:0010296 GO:0018731 GO:0018732 GO:0018733 GO:0018734 GO:0034892 GO:0035460 GO:0043905 GO:0043906 GO:0043907 GO:0043908 GO:0047376 GO:0050253 GO:0052767 GO:0052768 GO:0080030 GO:0080031 GO:0080032 GO:0006482	phospholipase activity prenylcysteine methylesterase activity 1-oxa-2-oxocycloheptane lactonase activity sulfolactone hydrolase activity 3,4-dihydrocoumarin hydrolase activity butyrolactone hydrolase activity endosulfan lactone lactonase activity L-ascorbate 6-phosphate lactonase activity Ser-tRNA(Thr) hydrolase activity Ala-tRNA(Pro) hydrolase activity Cys-tRNA(Pro) hydrolase activity Ser(Gly)-t…
ssa-miR-93a-5p	GSONMT00063161001	292	-38.47	23	1242	321 282	protein rrnad1-like	GO:0000179 GO:0031167	rRNA (adenine-N6,N6-)-dimethyltransferase activity rRNA methylation
ssa-miR-93a-5p	GSONMT00045272001	303	-32.69	23	967	252 150	protein s100-b-like	GO:0005509 GO:0008270	calcium ion binding zinc ion binding
ssa-miR-93a-5p	GSONMT00040819001	295	-29.57	23	908	247 157	protein s100-b-like	GO:0005509 GO:0008270	calcium ion binding zinc ion binding
ssa-miR-93a-5p	GSONMT00071819001	291	-32.52	23	1568	969 315	protein shq1 homolog isoform x2	GO:0005654 GO:0005829 GO:0022618	nucleoplasm cytosol ribonucleoprotein complex assembly
ssa-miR-93a-5p	GSONMT00079796001	150	-21.92	23	337	2	protein smg7-like isoform x1
ssa-miR-93a-5p	GSONMT00009775001	152	-20.49	23	1416	1139	protein spinster homolog 1 isoform x1	GO:0005743 GO:0016021 GO:0006869 GO:0006914 GO:0055085 GO:0090398 GO:0097352	mitochondrial inner membrane integral component of membrane lipid transport autophagy transmembrane transport cellular senescence autophagosome maturation
ssa-miR-93a-5p	GSONMT00069279001	156	-22.68	23	1743	1631	protein strawberry notch homolog 1 isoform x2	GO:0006355 GO:0021999	regulation of transcription, DNA-templated neural plate anterior/posterior regionalization
ssa-miR-93a-5p	GSONMT00005443001	287	-34.24	23	1073	375 593	protein wiz-like	GO:0046872	metal ion binding
ssa-miR-93a-5p	GSONMT00037951001	156	-24.02	23	401	297	protein-lysine methyltransferase mettl21c-like
ssa-miR-93a-5p	GSONMT00021998001	299	-32.74	23	842	574 311	protein-methionine sulfoxide oxidase mical3-like isoform x2	GO:0005634 GO:0003779 GO:0008270 GO:0008688 GO:0018471 GO:0018630 GO:0018631 GO:0018632 GO:0018633 GO:0018634 GO:0018636 GO:0018637 GO:0018638 GO:0018639 GO:0018640 GO:0018641 GO:0018642 GO:0018643 GO:0018644 GO:0018646 GO:0018647 GO:0018649 GO:0018650 GO:0018651 GO:0018652 GO:0018653 GO:0018654 GO:0018655 GO:0018656 GO:0018657 GO:0018660 GO:0019113 GO:0034526 GO:0034534 GO:0034560 GO:0034785 GO:…	nucleus actin binding zinc ion binding 3-(3-hydroxyphenyl)propionate hydroxylase activity 4-chlorobenzaldehyde oxidase activity 3,5-xylenol methylhydroxylase activity phenylacetate hydroxylase activity 4-nitrophenol 4-monooxygenase activity dimethyl sulfide monooxygenase activity alpha-pinene monooxygenase [NADH] activity phenanthrene 9,10-monooxygenase activity 1-hydroxy-2-naphthoate hydroxylase…
ssa-miR-93a-5p	GSONMT00003887001	145	-20.6	23	667	179	proto-oncogene c-fos-like	GO:0005634 GO:0003690 GO:0003700 GO:0043565 GO:0006355	nucleus double-stranded DNA binding sequence-specific DNA binding transcription factor activity sequence-specific DNA binding regulation of transcription, DNA-templated
ssa-miR-93a-5p	GSONMT00042254001	146	-24.11	23	3095	271	protocadherin gamma-c5-like	GO:0005886 GO:0016021 GO:0005509 GO:0007156	plasma membrane integral component of membrane calcium ion binding homophilic cell adhesion via plasma membrane adhesion molecules
ssa-miR-93a-5p	GSONMT00053210001	143	-23.76	23	911	345	protocadherin-23 isoform x2	GO:0005886 GO:0016021 GO:0005509 GO:0007156	plasma membrane integral component of membrane calcium ion binding homophilic cell adhesion via plasma membrane adhesion molecules
ssa-miR-93a-5p	GSONMT00042939001	170	-20.52	23	585	371	pseudouridylate synthase 7 homolog	GO:0009982 GO:0019899 GO:0044822 GO:0001522	pseudouridine synthase activity enzyme binding poly(A) RNA binding pseudouridine synthesis
ssa-miR-93a-5p	GSONMT00045275001	296	-34.49	23	1592	1415 473	purine nucleoside phosphorylase-like	GO:0004731 GO:0009116	purine-nucleoside phosphorylase activity nucleoside metabolic process
ssa-miR-93a-5p	GSONMT00035353001	167	-20.86	23	784	66	pyridoxal kinase-like	GO:0008478 GO:0009443 GO:0016310	pyridoxal kinase activity pyridoxal 5'-phosphate salvage phosphorylation
ssa-miR-93a-5p	GSONMT00048047001	284	-29	23	2692	1795 2059	pyridoxal phosphate phosphatase-like	GO:0016791 GO:0016311	phosphatase activity dephosphorylation
ssa-miR-93a-5p	GSONMT00018673001	155	-25.11	23	656	324	queuine trna-ribosyltransferase-like	GO:0008479 GO:0046872 GO:0008616	queuine tRNA-ribosyltransferase activity metal ion binding queuosine biosynthetic process
ssa-miR-93a-5p	GSONMT00082769001	161	-21.49	23	1190	142	rab11 family-interacting protein 1-like
ssa-miR-93a-5p	GSONMT00068387001	165	-22.09	23	479	176	rab11 family-interacting protein 1-like isoform x1
ssa-miR-93a-5p	GSONMT00077703001	153	-24.16	23	1154	260	rab3 gtpase-activating protein catalytic subunit isoform x2	GO:0005737 GO:0070062 GO:0005097 GO:0017137 GO:0021854 GO:0032851 GO:0034389 GO:0043010 GO:0060325	cytoplasm extracellular exosome GTPase activator activity Rab GTPase binding hypothalamus development positive regulation of GTPase activity lipid particle organization camera-type eye development face morphogenesis
ssa-miR-93a-5p	GSONMT00026615001	284	-29.02	23	3493	1377 812	ral guanine nucleotide dissociation stimulator-like 1-like isoform x2	GO:0005622 GO:0005085 GO:0007264 GO:0043547 GO:0051056	intracellular guanyl-nucleotide exchange factor activity small GTPase mediated signal transduction positive regulation of GTPase activity regulation of small GTPase mediated signal transduction
ssa-miR-93a-5p	GSONMT00062688001	298	-34.5	23	1110	771 111	ral guanine nucleotide dissociation stimulator-like 2	GO:0005622 GO:0005085 GO:0007264 GO:0043547 GO:0051056	intracellular guanyl-nucleotide exchange factor activity small GTPase mediated signal transduction positive regulation of GTPase activity regulation of small GTPase mediated signal transduction
ssa-miR-93a-5p	GSONMT00000120001	297	-37.62	23	1210	100 37	ran-binding protein 3 isoform x2	GO:0046907	intracellular transport
ssa-miR-93a-5p	GSONMT00081469001	281	-26.8	23	2019	170 717	rap1 gtpase-activating protein 1-like isoform x2	GO:0005096 GO:0043547 GO:0051056	GTPase activator activity positive regulation of GTPase activity regulation of small GTPase mediated signal transduction
ssa-miR-93a-5p	GSONMT00045929001	295	-35.09	23	331	247 266	ras rap gtpase-activating	GO:0005622 GO:0005096 GO:0007165 GO:0043547 GO:0051056	intracellular GTPase activator activity signal transduction positive regulation of GTPase activity regulation of small GTPase mediated signal transduction
ssa-miR-93a-5p	GSONMT00070446001	152	-20.64	23	460	211	ras rap gtpase-activating	GO:0005622 GO:0005096 GO:0007165 GO:0043547 GO:0051056	intracellular GTPase activator activity signal transduction positive regulation of GTPase activity regulation of small GTPase mediated signal transduction
ssa-miR-93a-5p	GSONMT00028642001	288	-35.93	23	2235	1524 568	ras-related protein m-ras	GO:0005622 GO:0016020 GO:0070062 GO:0003924 GO:0005525 GO:0030742 GO:0006886 GO:0006913 GO:0007264	intracellular membrane extracellular exosome GTPase activity GTP binding GTP-dependent protein binding intracellular protein transport nucleocytoplasmic transport small GTPase mediated signal transduction
ssa-miR-93a-5p	GSONMT00017590001	295	-30.21	23	3227	1545 1903	ras-related protein rab-17-like	GO:0005525 GO:0007264 GO:0015031	GTP binding small GTPase mediated signal transduction protein transport
ssa-miR-93a-5p	GSONMT00052910001	294	-37.77	23	419	235 315	ras-related protein rab-25-like	GO:0005622 GO:0016020 GO:0003924 GO:0005525 GO:0006886 GO:0006913 GO:0007264	intracellular membrane GTPase activity GTP binding intracellular protein transport nucleocytoplasmic transport small GTPase mediated signal transduction
ssa-miR-93a-5p	GSONMT00041386001	590	-82.89	23	2267	1590 547 1261 2027	ras-related protein rab-4b	GO:0005739 GO:0005886 GO:0003924 GO:0005525 GO:0006886 GO:0006913 GO:0007264 GO:0008152	mitochondrion plasma membrane GTPase activity GTP binding intracellular protein transport nucleocytoplasmic transport small GTPase mediated signal transduction metabolic process
ssa-miR-93a-5p	GSONMT00012520001	141	-20.51	23	1422	369	ras-related protein rab-7a	GO:0005764 GO:0005770 GO:0005794 GO:0016020 GO:0045335 GO:0070062 GO:0003924 GO:0005525 GO:0019003 GO:0006622 GO:0006913 GO:0007174 GO:0007264 GO:0008333 GO:0045022 GO:0090383 GO:0090385	lysosome late endosome Golgi apparatus membrane phagocytic vesicle extracellular exosome GTPase activity GTP binding GDP binding protein targeting to lysosome nucleocytoplasmic transport epidermal growth factor catabolic process small GTPase mediated signal transduction endosome to lysosome transport early endosome to late endosome transport phagosome acidification phagosome-lysosome fusion
ssa-miR-93a-5p	GSONMT00000485001	147	-21.47	23	426	337	ras-related protein rab-7a	GO:0005764 GO:0005770 GO:0005794 GO:0045335 GO:0070062 GO:0005525 GO:0016787 GO:0019003 GO:0006622 GO:0007174 GO:0007264 GO:0008333 GO:0045022 GO:0090383 GO:0090385	lysosome late endosome Golgi apparatus phagocytic vesicle extracellular exosome GTP binding hydrolase activity GDP binding protein targeting to lysosome epidermal growth factor catabolic process small GTPase mediated signal transduction endosome to lysosome transport early endosome to late endosome transport phagosome acidification phagosome-lysosome fusion
ssa-miR-93a-5p	GSONMT00040034001	162	-22.3	23	571	408	ras-related protein rab-8a-like	GO:0005622 GO:0016020 GO:0003924 GO:0005525 GO:0006886 GO:0006913 GO:0007264 GO:0032402 GO:0035845	intracellular membrane GTPase activity GTP binding intracellular protein transport nucleocytoplasmic transport small GTPase mediated signal transduction melanosome transport photoreceptor cell outer segment organization
ssa-miR-93a-5p	GSONMT00020246001	290	-29.14	23	1481	1450 877	ras-related protein rap-2b	GO:0005829 GO:0005886 GO:0055038 GO:0070062 GO:0005525 GO:0019003 GO:0019904 GO:0015031 GO:0030336 GO:0031954 GO:0032486 GO:0061097	cytosol plasma membrane recycling endosome membrane extracellular exosome GTP binding GDP binding protein domain specific binding protein transport negative regulation of cell migration positive regulation of protein autophosphorylation Rap protein signal transduction regulation of protein tyrosine kinase activity
ssa-miR-93a-5p	GSONMT00048985001	164	-23.55	23	584	215	rb1-inducible coiled-coil protein 1
ssa-miR-93a-5p	GSONMT00064726001	292	-37.18	23	3789	3694 1547	re1-silencing transcription factor	GO:0005634 GO:0000981 GO:0003676 GO:0046872 GO:0001764 GO:0006357 GO:0006366 GO:0010629 GO:0021610 GO:0021785 GO:0043065 GO:0045665 GO:0045879 GO:0060831	nucleus sequence-specific DNA binding RNA polymerase II transcription factor activity nucleic acid binding metal ion binding neuron migration regulation of transcription from RNA polymerase II promoter transcription from RNA polymerase II promoter negative regulation of gene expression facial nerve morphogenesis branchiomotor neuron axon guidance positive regulation of apoptotic process negative …
ssa-miR-93a-5p	GSONMT00073146001	156	-23.55	23	1123	420	receptor activity-modifying protein 3-like	GO:0016021 GO:0008565 GO:0006886 GO:0008277	integral component of membrane protein transporter activity intracellular protein transport regulation of G-protein coupled receptor protein signaling pathway
ssa-miR-93a-5p	GSONMT00036387001	152	-20.8	23	1435	597	replication factor c subunit 5	GO:0003677 GO:0005524 GO:0006260 GO:0060041	DNA binding ATP binding DNA replication retina development in camera-type eye
ssa-miR-93a-5p	GSONMT00004216001	454	-52.12	23	1235	251 45 737	replication protein a 70 kda dna-binding subunit	GO:0005662 GO:0016605 GO:0003697 GO:0046872 GO:0006260 GO:0006281 GO:0006310 GO:0007507	DNA replication factor A complex PML body single-stranded DNA binding metal ion binding DNA replication DNA repair DNA recombination heart development
ssa-miR-93a-5p	GSONMT00076697001	149	-23.09	23	341	292	reticulon-1 isoform x1	GO:0016020	membrane
ssa-miR-93a-5p	GSONMT00025210001	149	-22.54	23	390	131	rho gtpase-activating protein 12-like isoform x4	GO:0005622 GO:0007165	intracellular signal transduction
ssa-miR-93a-5p	GSONMT00058801001	451	-49.51	23	1228	150 321 499	rho gtpase-activating protein 20-like	GO:0005622 GO:0007165	intracellular signal transduction
ssa-miR-93a-5p	GSONMT00000287001	285	-28.02	23	963	444 593	rho gtpase-activating protein 32 isoform x1	GO:0005622 GO:0007165	intracellular signal transduction
ssa-miR-93a-5p	GSONMT00042546001	172	-20.38	23	968	435	rho gtpase-activating protein 32-like	GO:0005622 GO:0035091 GO:0007165	intracellular phosphatidylinositol binding signal transduction
ssa-miR-93a-5p	GSONMT00033264001	305	-30.12	23	2601	647 840	rho gtpase-activating protein 35-like	GO:0005622 GO:0005525 GO:0007264 GO:0015031	intracellular GTP binding small GTPase mediated signal transduction protein transport
ssa-miR-93a-5p	GSONMT00058878001	285	-30.4	23	402	209 28	rho guanine nucleotide exchange factor 19-like	GO:0005089 GO:0032321	Rho guanyl-nucleotide exchange factor activity positive regulation of GTPase activity
ssa-miR-93a-5p	GSONMT00007839001	293	-42.92	23	2879	1468 1914	rho-related gtp-binding	GO:0005622 GO:0016020 GO:0005525 GO:0007264	intracellular membrane GTP binding small GTPase mediated signal transduction
ssa-miR-93a-5p	GSONMT00073632001	296	-30.39	23	1055	506 1024	rho-related gtp-binding protein	GO:0005737 GO:0005856 GO:0005886 GO:0070062 GO:0003924 GO:0005525 GO:0006886 GO:0006913 GO:0007015 GO:0007264 GO:0008152	cytoplasm cytoskeleton plasma membrane extracellular exosome GTPase activity GTP binding intracellular protein transport nucleocytoplasmic transport actin filament organization small GTPase mediated signal transduction metabolic process
ssa-miR-93a-5p	GSONMT00040547001	302	-32.19	23	1141	711 1014	rhomboid-related protein 2	GO:0016021 GO:0004252 GO:0006508	integral component of membrane serine-type endopeptidase activity proteolysis
ssa-miR-93a-5p	GSONMT00044624001	292	-39.47	23	1732	1589 700	ribonuclease p protein subunit p20	GO:0005634 GO:0003676 GO:0004526 GO:0008033 GO:0090502	nucleus nucleic acid binding ribonuclease P activity tRNA processing RNA phosphodiester bond hydrolysis, endonucleolytic
ssa-miR-93a-5p	GSONMT00034009001	147	-20.39	23	471	217	ribonucleoside-diphosphate reductase large subunit	GO:0005737 GO:0004748 GO:0005524 GO:0006260 GO:0009263 GO:0055114	cytoplasm ribonucleoside-diphosphate reductase activity, thioredoxin disulfide as acceptor ATP binding DNA replication deoxyribonucleotide biosynthetic process oxidation-reduction process
ssa-miR-93a-5p	GSONMT00073466001	150	-22.97	23	217	91	ring finger protein 11	GO:0000151 GO:0070062 GO:0004842 GO:0008270 GO:0042787 GO:0051865	ubiquitin ligase complex extracellular exosome ubiquitin-protein transferase activity zinc ion binding protein ubiquitination involved in ubiquitin-dependent protein catabolic process protein autoubiquitination
ssa-miR-93a-5p	GSONMT00007230001	142	-21.66	23	363	139	ring finger protein 151	GO:0004842 GO:0008270 GO:0016567	ubiquitin-protein transferase activity zinc ion binding protein ubiquitination
ssa-miR-93a-5p	GSONMT00025414001	321	-28.9	23	3532	1593 1974	ring finger protein 166
ssa-miR-93a-5p	GSONMT00015927001	141	-22.08	23	419	115	ring finger protein 4	GO:0008270	zinc ion binding
ssa-miR-93a-5p	GSONMT00004780001	156	-21.3	23	666	348	rna-binding protein 20	GO:0005488	binding
ssa-miR-93a-5p	GSONMT00067541001	306	-36.72	23	2280	1460 141	rna-binding protein 7-like	GO:0000166 GO:0003676	nucleotide binding nucleic acid binding
ssa-miR-93a-5p	GSONMT00018069001	450	-52.65	23	809	618 493 761	rna-binding protein with serine-rich domain partial	GO:0000166 GO:0003676	nucleotide binding nucleic acid binding
ssa-miR-93a-5p	GSONMT00000850001	305	-28.48	23	1335	853 896	rna-directed dna polymerase from mobile element partial
ssa-miR-93a-5p	GSONMT00018096001	283	-33.6	23	1623	1039 1214	roundabout homolog 1-like isoform x3
ssa-miR-93a-5p	GSONMT00079310001	280	-36.01	23	1382	192 963	s-adenosylmethionine synthase isoform type-2-like	GO:0004478 GO:0005524 GO:0046872 GO:0006556 GO:0006730 GO:0046856 GO:0055013	methionine adenosyltransferase activity ATP binding metal ion binding S-adenosylmethionine biosynthetic process one-carbon metabolic process phosphatidylinositol dephosphorylation cardiac muscle cell development
ssa-miR-93a-5p	GSONMT00056947001	294	-33.26	23	735	477 615	s100-a1	GO:0005509	calcium ion binding
ssa-miR-93a-5p	GSONMT00069077001	302	-26.78	23	980	443 360	scavenger receptor class a member 3
ssa-miR-93a-5p	GSONMT00034384001	297	-31.74	23	1210	107 656	schwannomin-interacting protein 1-like
ssa-miR-93a-5p	GSONMT00052921001	148	-20.51	23	2717	1992	se-cephalotoxin-like isoform x1
ssa-miR-93a-5p	GSONMT00029465001	299	-29.87	23	496	20 162	secretory carrier-associated membrane protein 4	GO:0016021 GO:0015031	integral component of membrane protein transport
ssa-miR-93a-5p	GSONMT00033177001	295	-28.06	23	587	16 151	secretory carrier-associated membrane protein 4	GO:0016021 GO:0015031	integral component of membrane protein transport
ssa-miR-93a-5p	GSONMT00071480001	287	-30.44	23	1164	896 514	semaphorin-4a isoform x1	GO:0016021 GO:0004872 GO:0007275	integral component of membrane receptor activity multicellular organismal development
ssa-miR-93a-5p	GSONMT00002622001	317	-36.12	23	413	18 231	serine threonine tyrosine-interacting protein	GO:0005737 GO:0008138 GO:0006470 GO:0007283	cytoplasm protein tyrosine/serine/threonine phosphatase activity protein dephosphorylation spermatogenesis
ssa-miR-93a-5p	GSONMT00013000001	300	-33.68	23	1121	817 595	serine threonine-protein kinase chk1	GO:0000781 GO:0000785 GO:0000794 GO:0005615 GO:0005654 GO:0005657 GO:0005737 GO:0005813 GO:0005524 GO:0035402 GO:0000086 GO:0000724 GO:0006975 GO:0007095 GO:0008630 GO:0010569 GO:0010767 GO:0035407 GO:0042127 GO:0045839 GO:0046602 GO:0048096 GO:0071260 GO:2000615	chromosome, telomeric region chromatin condensed nuclear chromosome extracellular space nucleoplasm replication fork cytoplasm centrosome ATP binding histone kinase activity (H3-T11 specific) G2/M transition of mitotic cell cycle double-strand break repair via homologous recombination DNA damage induced protein phosphorylation mitotic G2 DNA damage checkpoint intrinsic apoptotic signaling pathway…
ssa-miR-93a-5p	GSONMT00019586001	299	-29.63	23	875	189 247	serine threonine-protein kinase mitochondrial-like	GO:0005739 GO:0005829 GO:0004674 GO:0005524 GO:0006468 GO:0007005 GO:0048823 GO:0051402 GO:0060872 GO:0071542 GO:1900746 GO:2000377	mitochondrion cytosol protein serine/threonine kinase activity ATP binding protein phosphorylation mitochondrion organization nucleate erythrocyte development neuron apoptotic process semicircular canal development dopaminergic neuron differentiation regulation of vascular endothelial growth factor signaling pathway regulation of reactive oxygen species metabolic process
ssa-miR-93a-5p	GSONMT00077009001	289	-39.3	23	795	663 489	serine threonine-protein kinase nek10-like isoform x1	GO:1902911 GO:0004672 GO:0005524 GO:0006468 GO:0031954 GO:0043406 GO:0070372 GO:1902749	protein kinase complex protein kinase activity ATP binding protein phosphorylation positive regulation of protein autophosphorylation positive regulation of MAP kinase activity regulation of ERK1 and ERK2 cascade regulation of cell cycle G2/M phase transition
ssa-miR-93a-5p	GSONMT00017072001	141	-21.32	23	300	70	serine threonine-protein kinase pak 7-like isoform x4	GO:0004674 GO:0005524 GO:0006468 GO:0006915 GO:0007010 GO:0016049	protein serine/threonine kinase activity ATP binding protein phosphorylation apoptotic process cytoskeleton organization cell growth
ssa-miR-93a-5p	GSONMT00019843001	145	-21.19	23	566	346	serine threonine-protein kinase plk2-like isoform x1	GO:0004674 GO:0005524 GO:0006468	protein serine/threonine kinase activity ATP binding protein phosphorylation
ssa-miR-93a-5p	GSONMT00072670001	302	-31.31	23	358	132 233	serine threonine-protein kinase sbk1-like	GO:0005737 GO:0004702 GO:0005524 GO:0000165 GO:0000187 GO:0006468 GO:0006950	cytoplasm receptor signaling protein serine/threonine kinase activity ATP binding MAPK cascade activation of MAPK activity protein phosphorylation response to stress
ssa-miR-93a-5p	GSONMT00028387001	457	-51.61	23	1634	766 893 187	serine threonine-protein kinase sgk2	GO:0004674 GO:0005524 GO:0006468	protein serine/threonine kinase activity ATP binding protein phosphorylation
ssa-miR-93a-5p	GSONMT00045443001	150	-20.55	23	1401	511	serine threonine-protein kinase sgk3-like	GO:0004674 GO:0005524 GO:0035091 GO:0006468	protein serine/threonine kinase activity ATP binding phosphatidylinositol binding protein phosphorylation
ssa-miR-93a-5p	GSONMT00082720001	302	-25.4	23	2190	390 796	serine threonine-protein kinase tao3	GO:0005737 GO:0004709 GO:0005524 GO:0000165 GO:0000186 GO:0006281 GO:0007095 GO:0043507 GO:0046329 GO:0046777	cytoplasm MAP kinase kinase kinase activity ATP binding MAPK cascade activation of MAPKK activity DNA repair mitotic G2 DNA damage checkpoint positive regulation of JUN kinase activity negative regulation of JNK cascade protein autophosphorylation
ssa-miR-93a-5p	GSONMT00059624001	303	-29.37	23	2068	351 734	serine threonine-protein kinase tao3 isoform x1	GO:0005737 GO:0004709 GO:0005524 GO:0000165 GO:0000186 GO:0006468 GO:0006950	cytoplasm MAP kinase kinase kinase activity ATP binding MAPK cascade activation of MAPKK activity protein phosphorylation response to stress
ssa-miR-93a-5p	GSONMT00064943001	443	-50.99	23	1209	897 24 66	serine threonine-protein phosphatase 2a 55 kda regulatory subunit b alpha isoform	GO:0000159 GO:0005737 GO:0004722 GO:0008601 GO:0006470 GO:0007165 GO:0010458 GO:0043278 GO:0050790 GO:0051301	protein phosphatase type 2A complex cytoplasm protein serine/threonine phosphatase activity protein phosphatase type 2A regulator activity protein dephosphorylation signal transduction exit from mitosis response to morphine regulation of catalytic activity cell division
ssa-miR-93a-5p	GSONMT00078968001	453	-45.89	23	2699	2489 291 2284	serine threonine-protein phosphatase 2a 55 kda regulatory subunit b alpha isoform	GO:0000159 GO:0005737 GO:0004722 GO:0008601 GO:0006470 GO:0007165 GO:0010458 GO:0043278 GO:0050790 GO:0051301	protein phosphatase type 2A complex cytoplasm protein serine/threonine phosphatase activity protein phosphatase type 2A regulator activity protein dephosphorylation signal transduction exit from mitosis response to morphine regulation of catalytic activity cell division
ssa-miR-93a-5p	GSONMT00012960001	288	-28.57	23	1396	731 1149	serine threonine-protein phosphatase 2a catalytic subunit beta isoform	GO:0000159 GO:0000775 GO:0000922 GO:0005634 GO:0005829 GO:0005886 GO:0070062 GO:0004721 GO:0008022 GO:0046872 GO:0046982 GO:0050811 GO:0007498 GO:0008637 GO:0010468 GO:0010719 GO:0016311 GO:0034976 GO:0042542 GO:0043161 GO:0046677 GO:0071902	protein phosphatase type 2A complex chromosome, centromeric region spindle pole nucleus cytosol plasma membrane extracellular exosome phosphoprotein phosphatase activity protein C-terminus binding metal ion binding protein heterodimerization activity GABA receptor binding mesoderm development apoptotic mitochondrial changes regulation of gene expression negative regulation of epithelial to mesenc…
ssa-miR-93a-5p	GSONMT00059193001	289	-22.14	23	1390	1034 452	serine threonine-protein phosphatase 4 regulatory subunit 2 isoform x1	GO:0005634 GO:0005737 GO:0005815 GO:0030289 GO:0030362 GO:0030674 GO:0002244 GO:0006397 GO:0008380 GO:0010569 GO:0050790	nucleus cytoplasm microtubule organizing center protein phosphatase 4 complex protein phosphatase type 4 regulator activity protein binding, bridging hematopoietic progenitor cell differentiation mRNA processing RNA splicing regulation of double-strand break repair via homologous recombination regulation of catalytic activity
ssa-miR-93a-5p	GSONMT00008825001	156	-21.09	23	1292	139	serine threonine-protein phosphatase alpha-2 isoform-like	GO:0004721 GO:0016311	phosphoprotein phosphatase activity dephosphorylation
ssa-miR-93a-5p	GSONMT00033890001	150	-20.35	23	956	42	serine--trna cytoplasmic	GO:0005739 GO:0070062 GO:0004828 GO:0005524 GO:0001569 GO:0006434 GO:0097056	mitochondrion extracellular exosome serine-tRNA ligase activity ATP binding patterning of blood vessels seryl-tRNA aminoacylation selenocysteinyl-tRNA(Sec) biosynthetic process
ssa-miR-93a-5p	GSONMT00081427001	153	-24.04	23	401	287	short-chain dehydrogenase reductase 3	GO:0016491 GO:0048385 GO:0055114	oxidoreductase activity regulation of retinoic acid receptor signaling pathway oxidation-reduction process
ssa-miR-93a-5p	GSONMT00013440001	432	-46.88	23	3597	2969 860 1542	si:dkey- isoform x1	GO:0005089 GO:0032321	Rho guanyl-nucleotide exchange factor activity positive regulation of GTPase activity
ssa-miR-93a-5p	GSONMT00072111001	151	-22.01	23	650	147	sialidase-1-like isoform x1	GO:0004308 GO:0008152	exo-alpha-sialidase activity metabolic process
ssa-miR-93a-5p	GSONMT00014235001	148	-20.76	23	1194	831	signal cub and egf-like domain-containing protein 2	GO:0005576 GO:0016020 GO:0004888 GO:0005509 GO:0007165 GO:0007596	extracellular region membrane transmembrane signaling receptor activity calcium ion binding signal transduction blood coagulation
ssa-miR-93a-5p	GSONMT00023814001	302	-30.6	23	1122	831 771	slit and ntrk-like protein 3
ssa-miR-93a-5p	GSONMT00071301001	292	-27.9	23	1785	1436 1498	slit-robo rho gtpase-activating protein 1-like	GO:0005622 GO:0007165	intracellular signal transduction
ssa-miR-93a-5p	GSONMT00056531001	321	-39.86	23	543	413 516	slow myosin heavy chain 1	GO:0016459 GO:0003774 GO:0005524 GO:0051015 GO:0008152 GO:0030240 GO:0031444 GO:0071688	myosin complex motor activity ATP binding actin filament binding metabolic process skeletal muscle thin filament assembly slow-twitch skeletal muscle fiber contraction striated muscle myosin thick filament assembly
ssa-miR-93a-5p	GSONMT00067461001	143	-24.48	23	568	132	small integral membrane protein 7	GO:0016021	integral component of membrane
ssa-miR-93a-5p	GSONMT00073200001	443	-45.19	23	1573	309 397 852	small integral membrane protein 8
ssa-miR-93a-5p	GSONMT00079460001	425	-53.89	23	3139	477 1915 491	sodium channel subunit beta-3 isoform x1	GO:0001518 GO:0030018 GO:0017080 GO:0044325 GO:0086006 GO:0007399 GO:0010460 GO:0010765 GO:0019233 GO:0035725 GO:0060048 GO:0060371 GO:0060373 GO:0072659 GO:0086005 GO:0086012 GO:0086014 GO:0086070 GO:0086091 GO:2000649	voltage-gated sodium channel complex Z disc sodium channel regulator activity ion channel binding voltage-gated sodium channel activity involved in cardiac muscle cell action potential nervous system development positive regulation of heart rate positive regulation of sodium ion transport sensory perception of pain sodium ion transmembrane transport cardiac muscle contraction regulation of atrial…
ssa-miR-93a-5p	GSONMT00026921001	298	-31.02	23	909	617 724	solute carrier family 12 member 3	GO:0016021 GO:0015377 GO:0006814 GO:1902476	integral component of membrane cation:chloride symporter activity sodium ion transport chloride transmembrane transport
ssa-miR-93a-5p	GSONMT00018543001	302	-25.7	23	894	615 317	solute carrier family 22 member 5-like	GO:0016021 GO:0015075 GO:0034220	integral component of membrane ion transmembrane transporter activity ion transmembrane transport
ssa-miR-93a-5p	GSONMT00059040001	310	-34.06	23	3321	866 1940	solute carrier family 25 member 36-a-like	GO:0005743 GO:0016021 GO:0006839 GO:0055085	mitochondrial inner membrane integral component of membrane mitochondrial transport transmembrane transport
ssa-miR-93a-5p	GSONMT00008948001	160	-21.03	23	1176	475	solute carrier family 25 member 36-a-like	GO:0005743 GO:0016021 GO:0006839 GO:0055085	mitochondrial inner membrane integral component of membrane mitochondrial transport transmembrane transport
ssa-miR-93a-5p	GSONMT00072201001	166	-24.31	23	1238	1046	solute carrier family 35 member d3	GO:0016021	integral component of membrane
ssa-miR-93a-5p	GSONMT00033991001	287	-36.1	23	860	674 811	solute carrier family 41 member 1-like	GO:0008324 GO:0098655	cation transmembrane transporter activity cation transmembrane transport
ssa-miR-93a-5p	GSONMT00049718001	289	-24.95	23	437	4 24	solute carrier organic anion transporter family member 2b1	GO:0016020 GO:0005215 GO:0006810	membrane transporter activity transport
ssa-miR-93a-5p	GSONMT00058987001	287	-29.44	23	1267	111 1173	sorbin and sh3 domain-containing protein 2-like isoform x14	GO:0007015 GO:0007155 GO:0016477	actin filament organization cell adhesion cell migration
ssa-miR-93a-5p	GSONMT00033875001	287	-33.96	23	1440	173 369	sorbitol dehydrogenase	GO:0003939 GO:0008270 GO:0055114	L-iditol 2-dehydrogenase activity zinc ion binding oxidation-reduction process
ssa-miR-93a-5p	GSONMT00069354001	295	-30.39	23	2886	1593 1574	sororin-like isoform x1
ssa-miR-93a-5p	GSONMT00031660001	295	-28.48	23	530	223 405	sortilin-related receptor	GO:0005794 GO:0016021 GO:0006810	Golgi apparatus integral component of membrane transport
ssa-miR-93a-5p	GSONMT00076788001	160	-23.29	23	267	53	sorting nexin-14 isoform x1	GO:0035091 GO:0038032	phosphatidylinositol binding termination of G-protein coupled receptor signaling pathway
ssa-miR-93a-5p	GSONMT00049347001	311	-39.16	23	1689	176 1528	sorting nexin-17	GO:0005769 GO:0005829 GO:0005856 GO:0030659 GO:0035091 GO:0007165 GO:0015031	early endosome cytosol cytoskeleton cytoplasmic vesicle membrane phosphatidylinositol binding signal transduction protein transport
ssa-miR-93a-5p	GSONMT00073235001	289	-33.61	23	1114	400 70	sorting nexin-4-like	GO:0005768 GO:0035091	endosome phosphatidylinositol binding
ssa-miR-93a-5p	GSONMT00013157001	160	-21.07	23	1186	399	soss complex subunit b2	GO:0070876 GO:0003697 GO:0000724 GO:0007093 GO:0010212	SOSS complex single-stranded DNA binding double-strand break repair via homologous recombination mitotic cell cycle checkpoint response to ionizing radiation
ssa-miR-93a-5p	GSONMT00059092001	297	-33.53	23	1454	1403 768	sphingosine 1-phosphate receptor 1-like	GO:0016021 GO:0038036 GO:0003376	integral component of membrane sphingosine-1-phosphate receptor activity sphingosine-1-phosphate signaling pathway
ssa-miR-93a-5p	GSONMT00057294001	145	-20.36	23	1613	539	spindlin-1	GO:0005730 GO:0005819 GO:0035064 GO:0007049 GO:0007276 GO:0009303 GO:0030177	nucleolus spindle methylated histone binding cell cycle gamete generation rRNA transcription positive regulation of Wnt signaling pathway
ssa-miR-93a-5p	GSONMT00028348001	303	-36.58	23	533	112 441	spry domain-containing protein 4-like
ssa-miR-93a-5p	GSONMT00036826001	156	-22.06	23	500	80	spry domain-containing protein 4-like
ssa-miR-93a-5p	GSONMT00078439001	297	-27.17	23	1036	25 120	spry domain-containing socs box protein 3-like	GO:0016567 GO:0035556	protein ubiquitination intracellular signal transduction
ssa-miR-93a-5p	GSONMT00011976001	140	-21.36	23	1457	1213	star-related lipid transfer protein 13-like isoform x1	GO:0005622 GO:0008289 GO:0007165	intracellular lipid binding signal transduction
ssa-miR-93a-5p	GSONMT00079329001	148	-21.27	23	699	461	star-related lipid transfer protein mitochondrial-like	GO:0008289	lipid binding
ssa-miR-93a-5p	GSONMT00010323001	158	-20.44	23	1274	461	stonin-1-like	GO:0005672 GO:0030131 GO:0006367 GO:0006886 GO:0006897	transcription factor TFIIA complex clathrin adaptor complex transcription initiation from RNA polymerase II promoter intracellular protein transport endocytosis
ssa-miR-93a-5p	GSONMT00078367001	158	-22.25	23	819	464	sumo-conjugating enzyme ubc9	GO:0000795 GO:0001650 GO:0005737 GO:0016605 GO:0030425 GO:0045202 GO:1990234 GO:0005524 GO:0008022 GO:0016881 GO:0019789 GO:0031625 GO:0043398 GO:0043425 GO:0044822 GO:0061630 GO:0071535 GO:0000122 GO:0007059 GO:0007067 GO:0007088 GO:0010469 GO:0016032 GO:0016567 GO:0016925 GO:0033145 GO:0043123 GO:0043161 GO:0043687 GO:0051091 GO:0051260 GO:0051301 GO:0061484	synaptonemal complex fibrillar center cytoplasm PML body dendrite synapse transferase complex ATP binding protein C-terminus binding acid-amino acid ligase activity SUMO transferase activity ubiquitin protein ligase binding HLH domain binding bHLH transcription factor binding poly(A) RNA binding ubiquitin protein ligase activity RING-like zinc finger domain binding negative regulation of transcri…
ssa-miR-93a-5p	GSONMT00055588001	149	-23.42	23	689	44	sumo-conjugating enzyme ubc9-like	GO:0000795 GO:0001650 GO:0005737 GO:0016605 GO:0030425 GO:0045202 GO:1990234 GO:0005524 GO:0008022 GO:0016881 GO:0019789 GO:0031625 GO:0043398 GO:0043425 GO:0044822 GO:0061630 GO:0071535 GO:0000122 GO:0007059 GO:0007067 GO:0010469 GO:0016032 GO:0016567 GO:0016925 GO:0033145 GO:0043123 GO:0043161 GO:0043687 GO:0051091 GO:0051301	synaptonemal complex fibrillar center cytoplasm PML body dendrite synapse transferase complex ATP binding protein C-terminus binding acid-amino acid ligase activity SUMO transferase activity ubiquitin protein ligase binding HLH domain binding bHLH transcription factor binding poly(A) RNA binding ubiquitin protein ligase activity RING-like zinc finger domain binding negative regulation of transcri…
ssa-miR-93a-5p	GSONMT00068607001	308	-35.28	23	1437	876 1305	suppressor of cytokine signaling 5	GO:0016567 GO:0035556	protein ubiquitination intracellular signal transduction
ssa-miR-93a-5p	GSONMT00062554001	292	-28.05	23	5128	28 968	suppressor of cytokine signaling 6	GO:0016567 GO:0035556 GO:0040008	protein ubiquitination intracellular signal transduction regulation of growth
ssa-miR-93a-5p	GSONMT00082731001	155	-22.65	23	443	198	synaptic vesicle 2-related protein	GO:0016021 GO:0015075 GO:0034220	integral component of membrane ion transmembrane transporter activity ion transmembrane transport
ssa-miR-93a-5p	GSONMT00067823001	292	-29.2	23	2499	1252 2046	synaptic vesicle 2-related protein	GO:0016021 GO:0022857 GO:0055085	integral component of membrane transmembrane transporter activity transmembrane transport
ssa-miR-93a-5p	GSONMT00002358001	292	-36.87	23	1008	954 509	synaptopodin 2-like isoform x3
ssa-miR-93a-5p	GSONMT00070638001	282	-32.32	23	4667	3767 3800	synaptopodin-2-like
ssa-miR-93a-5p	GSONMT00002822001	155	-21.54	23	706	271	synaptosomal-associated protein 25-a-like isoform x1	GO:0005886 GO:0030054 GO:0031083 GO:0031201 GO:0043005 GO:0045202 GO:0000281	plasma membrane cell junction BLOC-1 complex SNARE complex neuron projection synapse mitotic cytokinesis
ssa-miR-93a-5p	GSONMT00025577001	310	-31.85	23	768	706 141	syntaxin-binding protein 2	GO:0006904	vesicle docking involved in exocytosis
ssa-miR-93a-5p	GSONMT00014418001	300	-23.71	23	822	729 147	syntaxin-binding protein 2	GO:0006904	vesicle docking involved in exocytosis
ssa-miR-93a-5p	GSONMT00053030001	150	-20.34	23	567	77	t-box transcription factor tbx3-like	GO:0005634 GO:0003700 GO:0006355	nucleus sequence-specific DNA binding transcription factor activity regulation of transcription, DNA-templated
ssa-miR-93a-5p	GSONMT00047714001	315	-38.56	23	775	148 90	t-complex protein 1 subunit gamma	GO:0005737 GO:0005524 GO:0051082 GO:0006457 GO:0046671 GO:0048048	cytoplasm ATP binding unfolded protein binding protein folding negative regulation of retinal cell programmed cell death embryonic eye morphogenesis
ssa-miR-93a-5p	GSONMT00004951001	306	-32.63	23	362	60 99	tail-anchored protein insertion receptor wrb-like	GO:0016020 GO:0007507 GO:0060041 GO:0071816	membrane heart development retina development in camera-type eye tail-anchored membrane protein insertion into ER membrane
ssa-miR-93a-5p	GSONMT00001170001	284	-29.79	23	1517	942 769	talin-2- partial	GO:0001726 GO:0005737 GO:0005886 GO:0005916 GO:0005925 GO:0015629 GO:0045202 GO:0005158 GO:0005200 GO:0051015 GO:0007016 GO:0007043 GO:0007155	ruffle cytoplasm plasma membrane fascia adherens focal adhesion actin cytoskeleton synapse insulin receptor binding structural constituent of cytoskeleton actin filament binding cytoskeletal anchoring at plasma membrane cell-cell junction assembly cell adhesion
ssa-miR-93a-5p	GSONMT00019798001	164	-21.92	23	1847	542	tank-binding kinase 1-binding protein 1-like
ssa-miR-93a-5p	GSONMT00051433001	288	-27.25	23	2320	1254 1725	tankyrase-1-like isoform x4	GO:0003950 GO:0008152 GO:0016055 GO:0032212 GO:0051225	NAD+ ADP-ribosyltransferase activity metabolic process Wnt signaling pathway positive regulation of telomere maintenance via telomerase spindle assembly
ssa-miR-93a-5p	GSONMT00047843001	310	-38.46	23	1956	1744 1055	tax1-binding protein 1 homolog a-like isoform x1	GO:0006915	apoptotic process
ssa-miR-93a-5p	GSONMT00076377001	172	-25.52	23	2348	2263	tbc1 domain family member 8b isoform x1	GO:0005097 GO:0005509 GO:0032851	GTPase activator activity calcium ion binding positive regulation of GTPase activity
ssa-miR-93a-5p	GSONMT00009561001	304	-33.87	23	1160	868 377	tbc1 domain family member 9	GO:0005097 GO:0005509 GO:0032851	GTPase activator activity calcium ion binding positive regulation of GTPase activity
ssa-miR-93a-5p	GSONMT00065859001	291	-27.96	23	2702	2546 2190	tbc1 domain family member 9b-like isoform x1	GO:0005097 GO:0005509 GO:0032851	GTPase activator activity calcium ion binding positive regulation of GTPase activity
ssa-miR-93a-5p	GSONMT00012622001	142	-21.23	23	1048	650	tctex1 domain-containing protein 1-b-like
ssa-miR-93a-5p	GSONMT00058160001	295	-34.9	23	1031	638 28	thioredoxin-interacting
ssa-miR-93a-5p	GSONMT00066838001	159	-21.79	23	1516	1303	thyroid receptor-interacting protein 6 isoform x1	GO:0008270	zinc ion binding
ssa-miR-93a-5p	GSONMT00000924001	302	-39.07	23	441	182 370	tissue factor pathway inhibitor 2 precursor	GO:0005576 GO:0004867 GO:0007417 GO:0007596 GO:0010951	extracellular region serine-type endopeptidase inhibitor activity central nervous system development blood coagulation negative regulation of endopeptidase activity
ssa-miR-93a-5p	GSONMT00066264001	297	-28.79	23	1035	761 933	titin a	GO:0000786 GO:0003677 GO:0004674 GO:0005524 GO:0008307 GO:0000902 GO:0006334 GO:0006468 GO:0045214 GO:0060047	nucleosome DNA binding protein serine/threonine kinase activity ATP binding structural constituent of muscle cell morphogenesis nucleosome assembly protein phosphorylation sarcomere organization heart contraction
ssa-miR-93a-5p	GSONMT00054850001	152	-24.54	23	358	301	tlr4 interactor with leucine rich repeats
ssa-miR-93a-5p	GSONMT00037640001	299	-32.25	23	2209	463 1258	tnf receptor-associated factor 2-like	GO:0004842 GO:0008270 GO:0007250 GO:0033209 GO:0042981 GO:0046328 GO:0051865	ubiquitin-protein transferase activity zinc ion binding activation of NF-kappaB-inducing kinase activity tumor necrosis factor-mediated signaling pathway regulation of apoptotic process regulation of JNK cascade protein autoubiquitination
ssa-miR-93a-5p	GSONMT00029162001	157	-21.65	23	1473	1105	tox high mobility group box family member 2-like isoform x2
ssa-miR-93a-5p	GSONMT00002567001	154	-21.11	23	1421	779	tox high mobility group box family member 4-like isoform x1
ssa-miR-93a-5p	GSONMT00004801001	142	-23.46	23	1511	1305	transcription factor	GO:0005634 GO:0003700 GO:0006355	nucleus sequence-specific DNA binding transcription factor activity regulation of transcription, DNA-templated
ssa-miR-93a-5p	GSONMT00048914001	289	-30.59	23	968	637 351	transcription factor ap-1 isoform x2	GO:0005634 GO:0003700 GO:0043565 GO:0006355	nucleus sequence-specific DNA binding transcription factor activity sequence-specific DNA binding regulation of transcription, DNA-templated
ssa-miR-93a-5p	GSONMT00072741001	140	-20.36	23	1150	379	transcription factor e2-alpha-like isoform x1	GO:0001158 GO:0003700 GO:0046983 GO:0006355	enhancer sequence-specific DNA binding sequence-specific DNA binding transcription factor activity protein dimerization activity regulation of transcription, DNA-templated
ssa-miR-93a-5p	GSONMT00080248001	154	-20.88	23	1364	908	transcription factor hivep2-like	GO:0003676 GO:0046872	nucleic acid binding metal ion binding
ssa-miR-93a-5p	GSONMT00043434001	433	-56.11	23	2328	1304 722 1410	transcription factor maf	GO:0005634 GO:0003700 GO:0043565 GO:0006355	nucleus sequence-specific DNA binding transcription factor activity sequence-specific DNA binding regulation of transcription, DNA-templated
ssa-miR-93a-5p	GSONMT00062508001	289	-29.05	23	1042	468 867	transcription factor sox-11	GO:0003700 GO:0006355 GO:0009611 GO:0009953 GO:0045879 GO:0046548 GO:0048593	sequence-specific DNA binding transcription factor activity regulation of transcription, DNA-templated response to wounding dorsal/ventral pattern formation negative regulation of smoothened signaling pathway retinal rod cell development camera-type eye morphogenesis
ssa-miR-93a-5p	GSONMT00052454001	448	-48.35	23	1152	982 447 425	transcription factor sp8 isoform x2	GO:0005634 GO:0003690 GO:0046872 GO:0006351 GO:0006355 GO:0030326 GO:0035118 GO:0045743	nucleus double-stranded DNA binding metal ion binding transcription, DNA-templated regulation of transcription, DNA-templated embryonic limb morphogenesis embryonic pectoral fin morphogenesis positive regulation of fibroblast growth factor receptor signaling pathway
ssa-miR-93a-5p	GSONMT00003551001	286	-31.48	23	738	306 22	transmembrane 9 superfamily member 2-like isoform x1	GO:0016021	integral component of membrane
ssa-miR-93a-5p	GSONMT00040351001	282	-31.44	23	723	22 330	transmembrane 9 superfamily member 2-like isoform x1	GO:0016021	integral component of membrane
ssa-miR-93a-5p	GSONMT00055845001	141	-20.93	23	1443	802	transmembrane 9 superfamily member 4	GO:0016021	integral component of membrane
ssa-miR-93a-5p	GSONMT00076349001	149	-22.97	23	1175	200	transmembrane and tpr repeat-containing protein 3
ssa-miR-93a-5p	GSONMT00041239001	299	-33.46	23	453	32 112	transmembrane channel-like protein 7-like	GO:0016021	integral component of membrane
ssa-miR-93a-5p	GSONMT00024446001	164	-21.36	23	946	749	transmembrane emp24 domain-containing protein 5-like	GO:0016021 GO:0006810	integral component of membrane transport
ssa-miR-93a-5p	GSONMT00068353001	165	-21.72	23	409	94	transmembrane protein 119-like
ssa-miR-93a-5p	GSONMT00008266001	300	-38.9	23	457	253 196	transmembrane protein 144-like
ssa-miR-93a-5p	GSONMT00011091001	164	-20.64	23	1739	431	transmembrane protein 180-like	GO:0016021	integral component of membrane
ssa-miR-93a-5p	GSONMT00048376001	286	-25.59	23	2847	429 443	transmembrane protein 184b-like isoform x1
ssa-miR-93a-5p	GSONMT00082334001	298	-31	23	1400	136 1172	transmembrane protein 229a-like
ssa-miR-93a-5p	GSONMT00009628001	290	-35.38	23	949	495 716	transmembrane protein 245-like
ssa-miR-93a-5p	GSONMT00001629001	446	-42.11	23	1195	672 1015 151	transport and golgi organization protein 2 homolog isoform x1
ssa-miR-93a-5p	GSONMT00032775001	440	-45.07	23	3809	485 1281 3694	tribbles homolog 2-like	GO:0004672 GO:0005524 GO:0019899 GO:0006468 GO:0032270 GO:0034976 GO:0044093 GO:0045859 GO:0051248 GO:1903507	protein kinase activity ATP binding enzyme binding protein phosphorylation positive regulation of cellular protein metabolic process response to endoplasmic reticulum stress positive regulation of molecular function regulation of protein kinase activity negative regulation of protein metabolic process negative regulation of nucleic acid-templated transcription
ssa-miR-93a-5p	GSONMT00034307001	161	-22.67	23	459	330	tubulin-specific chaperone c-like	GO:0000902 GO:0007023	cell morphogenesis post-chaperonin tubulin folding pathway
ssa-miR-93a-5p	GSONMT00053825001	140	-21.71	23	1466	388	tumor necrosis factor ligand superfamily member 11-like	GO:0005615 GO:0016020 GO:0005125 GO:0005164 GO:0006955	extracellular space membrane cytokine activity tumor necrosis factor receptor binding immune response
ssa-miR-93a-5p	GSONMT00069336001	286	-29.85	23	1279	75 507	tumor necrosis factor receptor superfamily member 19-like isoform x1	GO:0002040 GO:0014045	sprouting angiogenesis establishment of endothelial blood-brain barrier
ssa-miR-93a-5p	GSONMT00039841001	151	-22.66	23	831	2	tumor protein p53-inducible nuclear protein 2-like	GO:0010508 GO:0045893	positive regulation of autophagy positive regulation of transcription, DNA-templated
ssa-miR-93a-5p	GSONMT00079510001	293	-31.65	23	758	699 240	u1 small nuclear ribonucleoprotein a	GO:0005654 GO:0005681 GO:0005685 GO:0005730 GO:0005737 GO:0019013 GO:0000166 GO:0005515 GO:0017069 GO:0044822 GO:0000398	nucleoplasm spliceosomal complex U1 snRNP nucleolus cytoplasm viral nucleocapsid nucleotide binding protein binding snRNA binding poly(A) RNA binding mRNA splicing, via spliceosome
ssa-miR-93a-5p	GSONMT00035472001	302	-34.31	23	3172	424 2195	ubiquitin-associated protein 1-like
ssa-miR-93a-5p	GSONMT00027257001	280	-32.01	23	1226	424 1008	ubiquitin-conjugating enzyme e2 d4 isoform x2	GO:0005515 GO:0005524 GO:0016881 GO:0061631 GO:0035519 GO:0044314 GO:0070534 GO:0070936 GO:0070979 GO:0085020	protein binding ATP binding acid-amino acid ligase activity ubiquitin conjugating enzyme activity protein K29-linked ubiquitination protein K27-linked ubiquitination protein K63-linked ubiquitination protein K48-linked ubiquitination protein K11-linked ubiquitination protein K6-linked ubiquitination
ssa-miR-93a-5p	GSONMT00073774001	295	-29.57	23	1465	1401 1145	ubiquitin-conjugating enzyme e2 variant 1	GO:0000151 GO:0005634 GO:0005829 GO:0035370 GO:0070062 GO:0016881 GO:0031624 GO:0031625 GO:0061630 GO:0002755 GO:0006282 GO:0030154 GO:0034134 GO:0034142 GO:0034146 GO:0034162 GO:0034166 GO:0038095 GO:0038123 GO:0038124 GO:0042275 GO:0043123 GO:0045087 GO:0045893 GO:0050852 GO:0051092 GO:0070423 GO:0070534	ubiquitin ligase complex nucleus cytosol UBC13-UEV1A complex extracellular exosome acid-amino acid ligase activity ubiquitin conjugating enzyme binding ubiquitin protein ligase binding ubiquitin protein ligase activity MyD88-dependent toll-like receptor signaling pathway regulation of DNA repair cell differentiation toll-like receptor 2 signaling pathway toll-like receptor 4 signaling pathway tol…
ssa-miR-93a-5p	GSONMT00073516001	140	-21.19	23	184	93	ubiquitin-conjugating enzyme e2 z	GO:0005634 GO:0005737 GO:0005524 GO:0016881 GO:0006915 GO:0016567	nucleus cytoplasm ATP binding acid-amino acid ligase activity apoptotic process protein ubiquitination
ssa-miR-93a-5p	GSONMT00036236001	295	-38.84	23	885	667 483	udp- c:betagal beta- -n-acetylglucosaminyltransferase 2-like	GO:0005794 GO:0016021 GO:0008378 GO:0006486	Golgi apparatus integral component of membrane galactosyltransferase activity protein glycosylation
ssa-miR-93a-5p	GSONMT00007325001	294	-33	23	702	674 455	udp-glucose 6-dehydrogenase	GO:0005654 GO:0005829 GO:0070062 GO:0003979 GO:0009055 GO:0051287 GO:0001702 GO:0006011 GO:0006024 GO:0006065 GO:0006805 GO:0052695 GO:0055114	nucleoplasm cytosol extracellular exosome UDP-glucose 6-dehydrogenase activity electron carrier activity NAD binding gastrulation with mouth forming second UDP-glucose metabolic process glycosaminoglycan biosynthetic process UDP-glucuronate biosynthetic process xenobiotic metabolic process cellular glucuronidation oxidation-reduction process
ssa-miR-93a-5p	GSONMT00077844001	285	-28.29	23	902	415 500	udp-glucuronic acid udp-n-acetylgalactosamine transporter	GO:0000139 GO:0005789 GO:0016021 GO:0005461 GO:0006065 GO:0006805 GO:0008643 GO:0015787 GO:0030206 GO:0048706 GO:0052695 GO:0090481	Golgi membrane endoplasmic reticulum membrane integral component of membrane UDP-glucuronic acid transmembrane transporter activity UDP-glucuronate biosynthetic process xenobiotic metabolic process carbohydrate transport UDP-glucuronic acid transport chondroitin sulfate biosynthetic process embryonic skeletal system development cellular glucuronidation pyrimidine nucleotide-sugar transmembrane tr…
ssa-miR-93a-5p	GSONMT00079933001	316	-34.86	23	844	539 183	udp-glucuronosyltransferase 2b31-like	GO:0015020 GO:0008152	glucuronosyltransferase activity metabolic process
ssa-miR-93a-5p	GSONMT00011727001	426	-48.43	23	1720	1049 983 1610	udp-glucuronosyltransferase 2b31-like	GO:0016758 GO:0008152	transferase activity, transferring hexosyl groups metabolic process
ssa-miR-93a-5p	GSONMT00021407001	155	-23.44	23	453	350	uncharacterized threonine-rich gpi-anchored glycoprotein partial
ssa-miR-93a-5p	GSONMT00074002001	321	-42.4	23	1183	678 780	unnamed protein product	GO:0003676 GO:0046872	nucleic acid binding metal ion binding
ssa-miR-93a-5p	GSONMT00077211001	151	-22.89	23	727	502	unnamed protein product	GO:0005488 GO:0016787 GO:0006811	binding hydrolase activity ion transport
ssa-miR-93a-5p	GSONMT00081256001	283	-27.26	23	556	281 232	unnamed protein product	GO:0005634 GO:0005737 GO:0003723 GO:0006397	nucleus cytoplasm RNA binding mRNA processing
ssa-miR-93a-5p	GSONMT00052926001	322	-42.5	23	913	605 774	unnamed protein product	GO:0033333	fin development
ssa-miR-93a-5p	GSONMT00038064001	316	-34.11	23	1601	360 381	unnamed protein product	GO:0046872	metal ion binding
ssa-miR-93a-5p	GSONMT00052862001	578	-57.26	23	720	124 24 98 178	unnamed protein product
ssa-miR-93a-5p	GSONMT00042621001	466	-53.77	23	1214	1132 36 1174	unnamed protein product
ssa-miR-93a-5p	GSONMT00041056001	461	-47.78	23	470	393 446 364	unnamed protein product
ssa-miR-93a-5p	GSONMT00048940001	311	-35.75	23	509	144 242	unnamed protein product
ssa-miR-93a-5p	GSONMT00028437001	305	-35.18	23	1302	1050 1012	unnamed protein product
ssa-miR-93a-5p	GSONMT00031331001	290	-29.91	23	404	83 293	unnamed protein product
ssa-miR-93a-5p	GSONMT00055030001	158	-22.65	23	890	59	unnamed protein product
ssa-miR-93a-5p	GSONMT00051312001	164	-22.08	23	723	620	unnamed protein product
ssa-miR-93a-5p	GSONMT00040231001	148	-21.63	23	2411	2008	unnamed protein product
ssa-miR-93a-5p	GSONMT00052654001	150	-21.47	23	293	100	unnamed protein product, partial	GO:0000145 GO:0016021 GO:0003677 GO:0004803 GO:0004872 GO:0006313 GO:0006887 GO:0007275 GO:0015074	exocyst integral component of membrane DNA binding transposase activity receptor activity transposition, DNA-mediated exocytosis multicellular organismal development DNA integration
ssa-miR-93a-5p	GSONMT00061634001	296	-30.76	23	1923	648 1625	upf0586 protein c9orf41 homolog
ssa-miR-93a-5p	GSONMT00062078001	148	-21.31	23	454	237	upf0600 protein c5orf51 homolog
ssa-miR-93a-5p	GSONMT00057682001	306	-28.22	23	1557	1288 1	upf0739 protein c1orf74 homolog
ssa-miR-93a-5p	GSONMT00044045001	297	-31.23	23	1454	635 248	uridine-cytidine kinase-like 1-like isoform x2	GO:0004849 GO:0005524 GO:0016310 GO:0044206 GO:0044211	uridine kinase activity ATP binding phosphorylation UMP salvage CTP salvage
ssa-miR-93a-5p	GSONMT00007983001	143	-24.06	23	1156	637	v-set domain-containing t-cell activation inhibitor 1-like	GO:0016021	integral component of membrane
ssa-miR-93a-5p	GSONMT00082785001	313	-34.17	23	948	668 249	v-type proton atpase 116 kda subunit a isoform 2-like	GO:0000220 GO:0016021 GO:0015078 GO:0015991	vacuolar proton-transporting V-type ATPase, V0 domain integral component of membrane hydrogen ion transmembrane transporter activity ATP hydrolysis coupled proton transport
ssa-miR-93a-5p	GSONMT00000322001	144	-21.18	23	824	365	v-type proton atpase subunit brain isoform-like	GO:0000220 GO:0001726 GO:0005765 GO:0005829 GO:0005886 GO:0005902 GO:0016021 GO:0033180 GO:0070062 GO:0005524 GO:0015078 GO:0016820 GO:0015991 GO:0046034	vacuolar proton-transporting V-type ATPase, V0 domain ruffle lysosomal membrane cytosol plasma membrane microvillus integral component of membrane proton-transporting V-type ATPase, V1 domain extracellular exosome ATP binding hydrogen ion transmembrane transporter activity hydrolase activity, acting on acid anhydrides, catalyzing transmembrane movement of substances ATP hydrolysis coupled proton …
ssa-miR-93a-5p	GSONMT00012541001	289	-29.05	23	1501	1079 1014	v-type proton atpase subunit brain isoform-like	GO:0001726 GO:0005765 GO:0005829 GO:0005886 GO:0005902 GO:0012505 GO:0016021 GO:0033180 GO:0042470 GO:0070062 GO:0005524 GO:0046961 GO:0006879 GO:0008286 GO:0015991 GO:0033572 GO:0046034 GO:0051701 GO:0090382	ruffle lysosomal membrane cytosol plasma membrane microvillus endomembrane system integral component of membrane proton-transporting V-type ATPase, V1 domain melanosome extracellular exosome ATP binding proton-transporting ATPase activity, rotational mechanism cellular iron ion homeostasis insulin receptor signaling pathway ATP hydrolysis coupled proton transport transferrin transport ATP metabol…
ssa-miR-93a-5p	GSONMT00024614001	144	-21.18	23	766	327	v-type proton atpase subunit brain isoform-like	GO:0001726 GO:0005765 GO:0005829 GO:0005886 GO:0005902 GO:0033180 GO:0070062 GO:0005524 GO:0016820 GO:0015991 GO:0046034	ruffle lysosomal membrane cytosol plasma membrane microvillus proton-transporting V-type ATPase, V1 domain extracellular exosome ATP binding hydrolase activity, acting on acid anhydrides, catalyzing transmembrane movement of substances ATP hydrolysis coupled proton transport ATP metabolic process
ssa-miR-93a-5p	GSONMT00031338001	281	-26.64	23	1229	1195 634	v-type proton atpase subunit e 1-like	GO:0033178 GO:0008553 GO:0046961 GO:0008152 GO:0015991 GO:0060036 GO:0060041	proton-transporting two-sector ATPase complex, catalytic domain hydrogen-exporting ATPase activity, phosphorylative mechanism proton-transporting ATPase activity, rotational mechanism metabolic process ATP hydrolysis coupled proton transport notochord cell vacuolation retina development in camera-type eye
ssa-miR-93a-5p	GSONMT00068520001	592	-62.76	23	857	588 639 492 299	vacuolar protein sorting-associated protein 4a	GO:0005634 GO:0048471 GO:0005524 GO:0008568 GO:0007033 GO:0031122	nucleus perinuclear region of cytoplasm ATP binding microtubule-severing ATPase activity vacuole organization cytoplasmic microtubule organization
ssa-miR-93a-5p	GSONMT00065706001	162	-21.05	23	986	44	vascular endothelial growth factor a isoform x1	GO:0016020 GO:0008083 GO:0008201 GO:0002040 GO:0016310 GO:0051781	membrane growth factor activity heparin binding sprouting angiogenesis phosphorylation positive regulation of cell division
ssa-miR-93a-5p	GSONMT00019419001	297	-29.04	23	1142	38 497	vascular endothelial growth factor a isoform x2	GO:0016020 GO:0008083 GO:0008201 GO:0002040 GO:0016310 GO:0051781	membrane growth factor activity heparin binding sprouting angiogenesis phosphorylation positive regulation of cell division
ssa-miR-93a-5p	GSONMT00046335001	151	-21.78	23	1454	1341	vesicle-associated membrane protein-associated protein a	GO:0005198	structural molecule activity
ssa-miR-93a-5p	GSONMT00063085001	162	-24.19	23	1734	10	vezatin isoform x1	GO:0017022 GO:0016337	myosin binding single organismal cell-cell adhesion
ssa-miR-93a-5p	GSONMT00033397001	466	-48.83	23	1303	75 355 327	viperin	GO:0005789 GO:0005811 GO:0003824 GO:0046872 GO:0051539 GO:0008152 GO:0045087 GO:0051607	endoplasmic reticulum membrane lipid particle catalytic activity metal ion binding 4 iron, 4 sulfur cluster binding metabolic process innate immune response defense response to virus
ssa-miR-93a-5p	GSONMT00035795001	450	-45.06	23	2986	1445 255 2657	voltage-dependent n-type calcium channel subunit alpha-1b-like	GO:0005891 GO:0008331 GO:0007268 GO:0034765 GO:0070509 GO:0070588 GO:0086010	voltage-gated calcium channel complex high voltage-gated calcium channel activity synaptic transmission regulation of ion transmembrane transport calcium ion import calcium ion transmembrane transport membrane depolarization during action potential
ssa-miR-93a-5p	GSONMT00068480001	294	-26.78	23	1084	331 965	wap four-disulfide core domain protein 1 isoform x1	GO:0005576 GO:0030414 GO:0010466	extracellular region peptidase inhibitor activity negative regulation of peptidase activity
ssa-miR-93a-5p	GSONMT00066212001	153	-21.92	23	804	205	wd repeat-containing protein 1	GO:0005737 GO:0005856 GO:0070062 GO:0003779	cytoplasm cytoskeleton extracellular exosome actin binding
ssa-miR-93a-5p	GSONMT00015491001	301	-29.54	23	1288	248 1073	wee1-like protein kinase	GO:0005634 GO:0000287 GO:0004674 GO:0004715 GO:0005524 GO:0007067 GO:0009416 GO:0018108	nucleus magnesium ion binding protein serine/threonine kinase activity non-membrane spanning protein tyrosine kinase activity ATP binding mitotic nuclear division response to light stimulus peptidyl-tyrosine phosphorylation
ssa-miR-93a-5p	GSONMT00007554001	306	-28.31	23	1177	543 471	wee1-like protein kinase	GO:0005634 GO:0000287 GO:0004674 GO:0004715 GO:0005524 GO:0007067 GO:0009416 GO:0018108	nucleus magnesium ion binding protein serine/threonine kinase activity non-membrane spanning protein tyrosine kinase activity ATP binding mitotic nuclear division response to light stimulus peptidyl-tyrosine phosphorylation
ssa-miR-93a-5p	GSONMT00017204001	171	-25.68	23	1161	454	xanthine dehydrogenase oxidase-like	GO:0004854 GO:0004855 GO:0005506 GO:0008762 GO:0009055 GO:0030151 GO:0043546 GO:0050660 GO:0051537 GO:0055114	xanthine dehydrogenase activity xanthine oxidase activity iron ion binding UDP-N-acetylmuramate dehydrogenase activity electron carrier activity molybdenum ion binding molybdopterin cofactor binding flavin adenine dinucleotide binding 2 iron, 2 sulfur cluster binding oxidation-reduction process
ssa-miR-93a-5p	GSONMT00000424001	312	-36.84	23	2302	1411 2220	xin actin-binding repeat-containing protein 2-like	GO:0008270 GO:0051015 GO:0030835 GO:0051017	zinc ion binding actin filament binding negative regulation of actin filament depolymerization actin filament bundle assembly
ssa-miR-93a-5p	GSONMT00074354001	448	-44.76	23	3842	967 1466 2333	zinc finger and btb domain-containing	GO:0005634 GO:0003676 GO:0046872	nucleus nucleic acid binding metal ion binding
ssa-miR-93a-5p	GSONMT00075037001	318	-37.1	23	1891	148 1331	zinc finger and btb domain-containing protein 18 isoform x1	GO:0005634 GO:0003676 GO:0046872 GO:0021543 GO:0045892	nucleus nucleic acid binding metal ion binding pallium development negative regulation of transcription, DNA-templated
ssa-miR-93a-5p	GSONMT00075316001	294	-21.45	23	1257	467 881	zinc finger and btb domain-containing protein 21 isoform x2	GO:0005634 GO:0003676 GO:0046872	nucleus nucleic acid binding metal ion binding
ssa-miR-93a-5p	GSONMT00058797001	450	-46.37	23	2424	218 1121 698	zinc finger and scan domain-containing protein 2-like isoform x1	GO:0003676 GO:0046872	nucleic acid binding metal ion binding
ssa-miR-93a-5p	GSONMT00038716001	155	-22.17	23	1177	1062	zinc finger cchc domain-containing protein 3-like	GO:0003676 GO:0008270	nucleic acid binding zinc ion binding
ssa-miR-93a-5p	GSONMT00055247001	163	-27.72	23	1812	817	zinc finger protein 184-like isoform x2	GO:0003676 GO:0046872	nucleic acid binding metal ion binding
ssa-miR-93a-5p	GSONMT00032236001	295	-26.26	23	1134	970 643	zinc finger protein 281-like	GO:0003676 GO:0046872	nucleic acid binding metal ion binding
ssa-miR-93a-5p	GSONMT00036421001	291	-36.74	23	3070	1149 2386	zinc finger protein 3-like	GO:0003676 GO:0046872	nucleic acid binding metal ion binding
ssa-miR-93a-5p	GSONMT00029655001	161	-20.61	23	2416	1996	zinc finger protein 335-like isoform x1	GO:0003677 GO:0046872	DNA binding metal ion binding
ssa-miR-93a-5p	GSONMT00033826001	311	-39.02	23	1169	838 760	zinc finger protein 358-like	GO:0003676 GO:0046872	nucleic acid binding metal ion binding
ssa-miR-93a-5p	GSONMT00035941001	307	-31.55	23	1221	214 1131	zinc finger protein 572 precursor	GO:0003676 GO:0046872	nucleic acid binding metal ion binding
ssa-miR-93a-5p	GSONMT00054270001	169	-23.25	23	1852	674	zinc finger protein 592	GO:0003676 GO:0046872 GO:0007218	nucleic acid binding metal ion binding neuropeptide signaling pathway
ssa-miR-93a-5p	GSONMT00050169001	298	-28.07	23	2850	2772 2329	zinc finger protein 652	GO:0003676 GO:0046872	nucleic acid binding metal ion binding
ssa-miR-93a-5p	GSONMT00020414001	151	-21.71	23	1064	279	zinc finger protein 703-like	GO:0031981 GO:0003676 GO:0046872 GO:0006355 GO:0009966 GO:0009987 GO:0048513 GO:0048522 GO:0048523	nuclear lumen nucleic acid binding metal ion binding regulation of transcription, DNA-templated regulation of signal transduction cellular process organ development positive regulation of cellular process negative regulation of cellular process
ssa-miR-93a-5p	GSONMT00079983001	290	-31.98	23	3046	1498 508	zinc finger protein 740 isoform x2	GO:0003676 GO:0046872	nucleic acid binding metal ion binding
ssa-miR-93a-5p	GSONMT00024013001	296	-37.42	23	2247	1604 441	zinc finger protein c3h1 type-like 1-like	GO:0046872	metal ion binding
ssa-miR-93a-5p	GSONMT00069249001	143	-24.78	23	971	265	zinc finger protein snai2	GO:0000790 GO:0005737 GO:0001078 GO:0003682 GO:0003705 GO:0043565 GO:0046872 GO:0001649 GO:0003198 GO:0003273 GO:0006366 GO:0006933 GO:0007219 GO:0007605 GO:0010839 GO:0010957 GO:0014032 GO:0030335 GO:0032331 GO:0032642 GO:0035066 GO:0035414 GO:0035921 GO:0043473 GO:0043518 GO:0045600 GO:0045667 GO:0050872 GO:0060021 GO:0060070 GO:0060429 GO:0060536 GO:0060693 GO:0070563 GO:0071364 GO:0071479 GO:…	nuclear chromatin cytoplasm RNA polymerase II core promoter proximal region sequence-specific DNA binding transcription factor activity involved in negative regulation of transcription chromatin binding RNA polymerase II distal enhancer sequence-specific DNA binding transcription factor activity sequence-specific DNA binding metal ion binding osteoblast differentiation epithelial to mesenchymal t…
ssa-miR-93a-5p	GSONMT00003934001	151	-25.72	23	651	323	zinc finger protein zfmsa12a	GO:0003676 GO:0046872	nucleic acid binding metal ion binding
ssa-miR-93a-5p	GSONMT00033765001	140	-21.73	23	1003	164	zinc finger protein zic 1	GO:0005634 GO:0005737 GO:0003677 GO:0003700 GO:0008270 GO:0001840 GO:0006351 GO:0014034 GO:0016055 GO:0021534 GO:0021592 GO:0021904 GO:0022008 GO:0030177 GO:0042307 GO:0045944 GO:0048853 GO:0060059	nucleus cytoplasm DNA binding sequence-specific DNA binding transcription factor activity zinc ion binding neural plate development transcription, DNA-templated neural crest cell fate commitment Wnt signaling pathway cell proliferation in hindbrain fourth ventricle development dorsal/ventral neural tube patterning neurogenesis positive regulation of Wnt signaling pathway positive regulation of pr…
ssa-miR-93a-5p	GSONMT00020575001	458	-55.4	23	1417	187 321 673	zinc finger swim domain-containing protein 6-like isoform x2	GO:0008270	zinc ion binding
ssa-miR-93a-5p	GSONMT00055050001	153	-20.9	23	685	88	zona pellucida sperm-binding protein 4-like	GO:0005576 GO:0019012	extracellular region virion
ssa-miR-93a-5p	GSONMT00013079001	147	-20.1	23	1207	1176	acidic leucine-rich nuclear phosphoprotein 32 family member a	GO:0005783 GO:0016363 GO:0048471 GO:0006913	endoplasmic reticulum nuclear matrix perinuclear region of cytoplasm nucleocytoplasmic transport
ssa-miR-93a-5p	GSONMT00056680001	149	-20.26	23	1969	693	actin-related protein 10
ssa-miR-93a-5p	GSONMT00081272001	143	-20.15	23	1293	572	arrestin domain-containing protein 2
ssa-miR-93a-5p	GSONMT00006895001	169	-20.14	23	1210	250	beta-sarcoglycan	GO:0016012 GO:0016021 GO:0042383 GO:0007517	sarcoglycan complex integral component of membrane sarcolemma muscle organ development
ssa-miR-93a-5p	GSONMT00006272001	155	-20.12	23	1217	792	bromodomain-containing protein 7-like
ssa-miR-93a-5p	GSONMT00067632001	163	-20.07	23	1368	557	cofilin- partial	GO:0005615 GO:0015629 GO:0031674 GO:0003779 GO:0030042 GO:0030836 GO:0045214 GO:0046716 GO:0061001	extracellular space actin cytoskeleton I band actin binding actin filament depolymerization positive regulation of actin filament depolymerization sarcomere organization muscle cell cellular homeostasis regulation of dendritic spine morphogenesis
ssa-miR-93a-5p	GSONMT00020453001	163	-20.13	23	1858	1173	colorectal mutant cancer protein	GO:0005634 GO:0005737 GO:0005886 GO:0010633 GO:0050680 GO:0090090	nucleus cytoplasm plasma membrane negative regulation of epithelial cell migration negative regulation of epithelial cell proliferation negative regulation of canonical Wnt signaling pathway
ssa-miR-93a-5p	GSONMT00017936001	151	-20.03	23	791	53	er membrane protein complex subunit 7	GO:0072546 GO:0030246	ER membrane protein complex carbohydrate binding
ssa-miR-93a-5p	GSONMT00030452001	152	-20.16	23	1387	300	erythropoietin-like isoform x1	GO:0005576 GO:0048471 GO:0005128 GO:0005179 GO:0014823 GO:0043249	extracellular region perinuclear region of cytoplasm erythropoietin receptor binding hormone activity response to activity erythrocyte maturation
ssa-miR-93a-5p	GSONMT00046339001	143	-20.02	23	877	19	gamma-soluble nsf attachment	GO:0006886	intracellular protein transport
ssa-miR-93a-5p	GSONMT00041968001	151	-20.16	23	1491	1153	heterogeneous nuclear ribonucleoprotein u	GO:0005654 GO:0009986 GO:0016020 GO:0019013 GO:0036464 GO:0070937 GO:0071013 GO:0001047 GO:0005515 GO:0005524 GO:0044822 GO:0000398 GO:0001649 GO:0032922 GO:0070934	nucleoplasm cell surface membrane viral nucleocapsid cytoplasmic ribonucleoprotein granule CRD-mediated mRNA stability complex catalytic step 2 spliceosome core promoter binding protein binding ATP binding poly(A) RNA binding mRNA splicing, via spliceosome osteoblast differentiation circadian regulation of gene expression CRD-mediated mRNA stabilization
ssa-miR-93a-5p	GSONMT00062283001	143	-20.22	23	702	2	high mobility group-t protein	GO:0005634 GO:0005694 GO:0005886 GO:0003677 GO:0004803 GO:0006313 GO:0009409 GO:0015074 GO:0030900	nucleus chromosome plasma membrane DNA binding transposase activity transposition, DNA-mediated response to cold DNA integration forebrain development
ssa-miR-93a-5p	GSONMT00003828001	149	-20.03	23	575	420	homeobox protein cdx-4	GO:0005634 GO:0043565 GO:0001756 GO:0006355 GO:0009948 GO:0021906 GO:0030097 GO:0031016 GO:0048384 GO:0048617 GO:0048793	nucleus sequence-specific DNA binding somitogenesis regulation of transcription, DNA-templated anterior/posterior axis specification hindbrain-spinal cord boundary formation hemopoiesis pancreas development retinoic acid receptor signaling pathway embryonic foregut morphogenesis pronephros development
ssa-miR-93a-5p	GSONMT00075053001	155	-20.33	23	253	31	interleukin-20 receptor subunit alpha-like	GO:0050789	regulation of biological process
ssa-miR-93a-5p	GSONMT00003256001	148	-20.25	23	508	309	kynurenine 3-monooxygenase	GO:0005741 GO:0016021 GO:0004502 GO:0050660 GO:0001878 GO:0006569 GO:0019805 GO:0034354 GO:0043420 GO:0055114	mitochondrial outer membrane integral component of membrane kynurenine 3-monooxygenase activity flavin adenine dinucleotide binding response to yeast tryptophan catabolic process quinolinate biosynthetic process 'de novo' NAD biosynthetic process from tryptophan anthranilate metabolic process oxidation-reduction process
ssa-miR-93a-5p	GSONMT00035933001	169	-20.06	23	362	220	lim homeobox protein lhx8	GO:0001674 GO:0003700 GO:0008270 GO:0043565 GO:0006355 GO:0007611 GO:0008585 GO:0021884 GO:0042475	female germ cell nucleus sequence-specific DNA binding transcription factor activity zinc ion binding sequence-specific DNA binding regulation of transcription, DNA-templated learning or memory female gonad development forebrain neuron development odontogenesis of dentin-containing tooth
ssa-miR-93a-5p	GSONMT00053453001	148	-20.12	23	1064	574	lipoamide acyltransferase component of branched-chain alpha-keto acid dehydrogenase mitochondrial	GO:0016746 GO:0009081	transferase activity, transferring acyl groups branched-chain amino acid metabolic process
ssa-miR-93a-5p	GSONMT00052794001	143	-20.06	23	382	241	lysine-specific demethylase phf2	GO:0005634 GO:0003713 GO:0005506 GO:0016706 GO:0032454 GO:0035064 GO:0006355 GO:0033169	nucleus transcription coactivator activity iron ion binding oxidoreductase activity, acting on paired donors, with incorporation or reduction of molecular oxygen, 2-oxoglutarate as one donor, and incorporation of one atom each of oxygen into both donors histone demethylase activity (H3-K9 specific) methylated histone binding regulation of transcription, DNA-templated histone H3-K9 demethylation
ssa-miR-93a-5p	GSONMT00074785001	152	-20	23	302	55	membrane-spanning 4-domains subfamily a member 4a-like	GO:0016021	integral component of membrane
ssa-miR-93a-5p	GSONMT00080991001	145	-20.13	23	1140	956	microtubule-associated protein rp eb family member 1	GO:0051010 GO:0031113 GO:0051301	microtubule plus-end binding regulation of microtubule polymerization cell division
ssa-miR-93a-5p	GSONMT00045924001	142	-20.12	23	510	472	mucolipin-1-like	GO:0005764 GO:0005770	lysosome late endosome
ssa-miR-93a-5p	GSONMT00014154001	149	-20.27	23	931	581	n-acetylated-alpha-linked acidic dipeptidase-like
ssa-miR-93a-5p	GSONMT00038903001	160	-20.14	23	497	342	nuclear body protein sp140-like	GO:0005634 GO:0005737 GO:0003677 GO:0008270 GO:0045182 GO:0006417 GO:0006959	nucleus cytoplasm DNA binding zinc ion binding translation regulator activity regulation of translation humoral immune response
ssa-miR-93a-5p	GSONMT00060781001	145	-20.25	23	1497	1170	nuclear pore complex protein nup153-like isoform x2	GO:0008270	zinc ion binding
ssa-miR-93a-5p	GSONMT00034023001	140	-20.28	23	605	567	phospholipase d2	GO:0003824 GO:0035091 GO:0008152	catalytic activity phosphatidylinositol binding metabolic process
ssa-miR-93a-5p	GSONMT00079500001	140	-20.04	23	950	194	porphobilinogen deaminase-like isoform x2	GO:0004418 GO:0018160 GO:0033014	hydroxymethylbilane synthase activity peptidyl-pyrromethane cofactor linkage tetrapyrrole biosynthetic process
ssa-miR-93a-5p	GSONMT00038231001	160	-20.05	23	288	46	probable g-protein coupled receptor 141-like	GO:0016021	integral component of membrane
ssa-miR-93a-5p	GSONMT00048690001	145	-20.27	23	1520	752	protein cnppd1-like	GO:0019901 GO:0000079	protein kinase binding regulation of cyclin-dependent protein serine/threonine kinase activity
ssa-miR-93a-5p	GSONMT00067344001	143	-20.29	23	2919	435	protein fam60a-like
ssa-miR-93a-5p	GSONMT00016827001	155	-20.08	23	1255	686	protein partial
ssa-miR-93a-5p	GSONMT00018027001	143	-20.03	23	1861	660	ras-related protein rab-11b-like	GO:0005739 GO:0030054 GO:0030670 GO:0030672 GO:0055038 GO:0070062 GO:0003924 GO:0005525 GO:0019003 GO:0031489 GO:0001881 GO:0006886 GO:0006897 GO:0006913 GO:0032402 GO:0032482 GO:0033572 GO:0035773 GO:0044070 GO:0045054 GO:0045055 GO:0071468 GO:0090150 GO:1990126 GO:2000008 GO:2001135	mitochondrion cell junction phagocytic vesicle membrane synaptic vesicle membrane recycling endosome membrane extracellular exosome GTPase activity GTP binding GDP binding myosin V binding receptor recycling intracellular protein transport endocytosis nucleocytoplasmic transport melanosome transport Rab protein signal transduction transferrin transport insulin secretion involved in cellular respo…
ssa-miR-93a-5p	GSONMT00016232001	168	-20.26	23	1399	277	receptor expression-enhancing protein 2-like	GO:0005881 GO:0016021	cytoplasmic microtubule integral component of membrane
ssa-miR-93a-5p	GSONMT00061137001	154	-20.26	23	1195	354	reverse transcriptase
ssa-miR-93a-5p	GSONMT00062977001	142	-20.13	23	3295	2498	roquin-2 isoform x1
ssa-miR-93a-5p	GSONMT00078909001	161	-20.13	23	1636	123	serine threonine-protein kinase ulk2-like isoform x1	GO:0044444 GO:0004674 GO:0005524 GO:0006468 GO:0016043 GO:0030182 GO:0050794 GO:0050896	cytoplasmic part protein serine/threonine kinase activity ATP binding protein phosphorylation cellular component organization neuron differentiation regulation of cellular process response to stimulus
ssa-miR-93a-5p	GSONMT00008164001	143	-20.19	23	458	155	serine threonine-protein phosphatase 4 regulatory subunit 3-b-like
ssa-miR-93a-5p	GSONMT00051665001	142	-20.07	23	1018	814	sterile alpha motif domain-containing protein 13
ssa-miR-93a-5p	GSONMT00074067001	167	-20.31	23	1071	104	transmembrane protein 109-like
ssa-miR-93a-5p	GSONMT00018684001	153	-20.22	23	708	149	transmembrane protein 50a	GO:0016021	integral component of membrane
ssa-miR-93a-5p	GSONMT00041653001	151	-20.31	23	825	226	unnamed protein product
ssa-miR-93a-5p	GSONMT00027638001	141	-20.26	23	1136	745	unnamed protein product
ssa-miR-93a-5p	GSONMT00067404001	140	-20.14	23	2583	939	vacuolar protein sorting-associated protein 37b-like	GO:0016020 GO:0005215 GO:0016887 GO:0044765	membrane transporter activity ATPase activity single-organism transport
ssa-miR-93a-5p	GSONMT00000320001	147	-20.22	23	1617	267	ventral anterior homeobox 1	GO:0005634 GO:0003700 GO:0031490 GO:0043565 GO:0000122 GO:0001764 GO:0006351 GO:0007406 GO:0007411 GO:0007420 GO:0021554 GO:0035914 GO:0060021 GO:0060042 GO:0061386 GO:0090259 GO:1902254	nucleus sequence-specific DNA binding transcription factor activity chromatin DNA binding sequence-specific DNA binding negative regulation of transcription from RNA polymerase II promoter neuron migration transcription, DNA-templated negative regulation of neuroblast proliferation axon guidance brain development optic nerve development skeletal muscle cell differentiation palate development reti…
ssa-miR-93a-5p	GSONMT00047482001	158	-20.27	23	740	624	zinc finger protein 271-like	GO:0003676 GO:0046872	nucleic acid binding metal ion binding
ssa-miR-93a-5p	GSONMT00049773001	165	-20.24	23	1694	1261	zinc finger protein 497-like	GO:0003676 GO:0046872	nucleic acid binding metal ion binding
ssa-miR-29b-2-5p_L-2	GSONMT00079943001	282	-22.48	23	1008	646 1	fat storage-inducing transmembrane protein 2-like	GO:0005789 GO:0016021 GO:0007010 GO:0019915 GO:0022604	endoplasmic reticulum membrane integral component of membrane cytoskeleton organization lipid storage regulation of cell morphogenesis
ssa-miR-29b-2-5p_L-2	GSONMT00082167001	308	-35.81	23	1523	784 907	insulin-induced gene 1	GO:0005789 GO:0016021 GO:0004930 GO:0007186 GO:0008203	endoplasmic reticulum membrane integral component of membrane G-protein coupled receptor activity G-protein coupled receptor signaling pathway cholesterol metabolic process
ssa-miR-29b-2-5p_L-2	GSONMT00013114001	430	-58.35	23	1147	71 12 401	mitochondrial-like	GO:0005737 GO:0004047 GO:0008483 GO:0006546 GO:0032259	cytoplasm aminomethyltransferase activity transaminase activity glycine catabolic process methylation
ssa-miR-29b-2-5p_L-2	GSONMT00019587001	306	-30.4	23	390	209 277	mitochondrial-like	GO:0016813 GO:0046872 GO:0008152	hydrolase activity, acting on carbon-nitrogen (but not peptide) bonds, in linear amidines metal ion binding metabolic process
ssa-miR-29b-2-5p_L-2	GSONMT00078240001	143	-20.52	23	749	572	mitofusin-1-like isoform x2	GO:0005741 GO:0016021 GO:0003924 GO:0005525 GO:0008053	mitochondrial outer membrane integral component of membrane GTPase activity GTP binding mitochondrial fusion
ssa-miR-29b-2-5p_L-2	GSONMT00004526001	290	-24.19	23	2325	797 128	mitofusin-2	GO:0005741 GO:0016021 GO:0003924 GO:0005525 GO:0007409 GO:0007528 GO:0008053 GO:0019896 GO:0030097 GO:0048662	mitochondrial outer membrane integral component of membrane GTPase activity GTP binding axonogenesis neuromuscular junction development mitochondrial fusion axon transport of mitochondrion hemopoiesis negative regulation of smooth muscle cell proliferation
ssa-miR-29b-2-5p_L-2	GSONMT00038155001	314	-29.85	23	519	179 28	mitogen-activated protein kinase kinase kinase kinase 2	GO:0005737 GO:0004702 GO:0005083 GO:0005524 GO:0006468 GO:0006950 GO:0023014 GO:0035556 GO:0050790	cytoplasm receptor signaling protein serine/threonine kinase activity GTPase regulator activity ATP binding protein phosphorylation response to stress signal transduction by protein phosphorylation intracellular signal transduction regulation of catalytic activity
ssa-miR-29b-2-5p_L-2	GSONMT00048223001	303	-26.76	23	1055	200 684	mitogen-activated protein kinase kinase kinase kinase 2	GO:0005737 GO:0004702 GO:0005083 GO:0005524 GO:0006468 GO:0006950 GO:0023014 GO:0035556 GO:0050790	cytoplasm receptor signaling protein serine/threonine kinase activity GTPase regulator activity ATP binding protein phosphorylation response to stress signal transduction by protein phosphorylation intracellular signal transduction regulation of catalytic activity
ssa-miR-29b-2-5p_L-2	GSONMT00033950001	291	-29.86	23	1515	1090 485	peroxisome proliferator-activated receptor gamma coactivator 1-beta	GO:0000166 GO:0003676	nucleotide binding nucleic acid binding
ssa-miR-29b-2-5p_L-2	GSONMT00050233001	140	-21.2	23	442	369	pyruvate dehydrogenase e1 component subunit somatic mitochondrial-like isoform x1	GO:0043231 GO:0004739 GO:0006096 GO:0055114	intracellular membrane-bounded organelle pyruvate dehydrogenase (acetyl-transferring) activity glycolytic process oxidation-reduction process
ssa-miR-29b-2-5p_L-2	GSONMT00069802001	140	-20.05	23	903	379	solute carrier family facilitated glucose transporter member 11-like	GO:0016021 GO:0022891 GO:0008643 GO:0055085	integral component of membrane substrate-specific transmembrane transporter activity carbohydrate transport transmembrane transport
ssa-miR-29b-2-5p_L-2	GSONMT00068269001	155	-21.3	23	245	30	tripartite motif-containing protein 16-like	GO:0005622 GO:0008270	intracellular zinc ion binding
ssa-miR-29b-2-5p_L-2	GSONMT00067157001	169	-22.18	23	421	250	very-long-chain -3-hydroxyacyl-
ssa-miR-29b-2-5p_L-2	GSONMT00025327001	145	-20.07	23	1344	1066	0
ssa-miR-29b-2-5p_L-2	GSONMT00008245001	140	-23.68	23	1482	353	14-3-3 protein beta alpha	GO:0016020 GO:0048471 GO:0070062 GO:0004497 GO:0019904 GO:0042826 GO:0050815 GO:0006605 GO:0035308 GO:0043085 GO:0051220 GO:0055114	membrane perinuclear region of cytoplasm extracellular exosome monooxygenase activity protein domain specific binding histone deacetylase binding phosphoserine binding protein targeting negative regulation of protein dephosphorylation positive regulation of catalytic activity cytoplasmic sequestering of protein oxidation-reduction process
ssa-miR-29b-2-5p_L-2	GSONMT00013328001	298	-22.42	23	1424	877 1290	26s proteasome non-atpase regulatory subunit 11	GO:0005654 GO:0005829 GO:0005838 GO:0016020 GO:0070062 GO:0005515 GO:0000082 GO:0000084 GO:0000090 GO:0000209 GO:0002479 GO:0006521 GO:0006915 GO:0006977 GO:0010467 GO:0016032 GO:0016071 GO:0031145 GO:0043066 GO:0043248 GO:0044281 GO:0048863 GO:0051436 GO:0051437 GO:0090090 GO:0090263	nucleoplasm cytosol proteasome regulatory particle membrane extracellular exosome protein binding G1/S transition of mitotic cell cycle mitotic S phase mitotic anaphase protein polyubiquitination antigen processing and presentation of exogenous peptide antigen via MHC class I, TAP-dependent regulation of cellular amino acid metabolic process apoptotic process DNA damage response, signal transduct…
ssa-miR-29b-2-5p_L-2	GSONMT00072982001	172	-27.5	23	832	527	26s proteasome non-atpase regulatory subunit 14	GO:0005634 GO:0008541 GO:0070062 GO:0003984 GO:0061133 GO:0070628 GO:0000724 GO:0001878 GO:0006303 GO:0010950 GO:0061136	nucleus proteasome regulatory particle, lid subcomplex extracellular exosome acetolactate synthase activity endopeptidase activator activity proteasome binding double-strand break repair via homologous recombination response to yeast double-strand break repair via nonhomologous end joining positive regulation of endopeptidase activity regulation of proteasomal protein catabolic process
ssa-miR-29b-2-5p_L-2	GSONMT00019811001	159	-23.07	23	1092	496	26s proteasome non-atpase regulatory subunit 3	GO:0000502 GO:0030234 GO:0042176 GO:0050790	proteasome complex enzyme regulator activity regulation of protein catabolic process regulation of catalytic activity
ssa-miR-29b-2-5p_L-2	GSONMT00042823001	149	-23.22	23	895	19	28s ribosomal protein mitochondrial	GO:0005730 GO:0005739 GO:0005840 GO:0003735 GO:0044822 GO:0006412	nucleolus mitochondrion ribosome structural constituent of ribosome poly(A) RNA binding translation
ssa-miR-29b-2-5p_L-2	GSONMT00003517001	420	-47.94	23	698	361 390 419	28s ribosomal protein mitochondrial	GO:0005840 GO:0003735 GO:0006412	ribosome structural constituent of ribosome translation
ssa-miR-29b-2-5p_L-2	GSONMT00053075001	165	-21.75	23	143	3	28s ribosomal protein mitochondrial-like	GO:0005840	ribosome
ssa-miR-29b-2-5p_L-2	GSONMT00034210001	281	-30.62	23	868	568 662	28s ribosomal protein mitochondrial-like	GO:0005840 GO:0016787 GO:0008152	ribosome hydrolase activity metabolic process
ssa-miR-29b-2-5p_L-2	GSONMT00070980001	150	-22.93	23	1425	956	3-hydroxyisobutyryl- mitochondrial-like	GO:0005739 GO:0003860 GO:0006574	mitochondrion 3-hydroxyisobutyryl-CoA hydrolase activity valine catabolic process
ssa-miR-29b-2-5p_L-2	GSONMT00042122001	301	-39.53	23	422	328 170	39s ribosomal protein mitochondrial-like	GO:0005840	ribosome
ssa-miR-29b-2-5p_L-2	GSONMT00008989001	283	-30.64	23	770	290 118	40s ribosomal protein s28	GO:0022627 GO:0070062 GO:0003735 GO:0016787 GO:0044822 GO:0000184 GO:0006364 GO:0006407 GO:0006413 GO:0006414 GO:0006415 GO:0006614 GO:0019083 GO:0042274	cytosolic small ribosomal subunit extracellular exosome structural constituent of ribosome hydrolase activity poly(A) RNA binding nuclear-transcribed mRNA catabolic process, nonsense-mediated decay rRNA processing rRNA export from nucleus translational initiation translational elongation translational termination SRP-dependent cotranslational protein targeting to membrane viral transcription ribo…
ssa-miR-29b-2-5p_L-2	GSONMT00052763001	292	-20.93	23	1133	184 475	5 -3 exoribonuclease 1-like	GO:0003676 GO:0008409 GO:0016896 GO:0090304	nucleic acid binding 5'-3' exonuclease activity exoribonuclease activity, producing 5'-phosphomonoesters nucleic acid metabolic process
ssa-miR-29b-2-5p_L-2	GSONMT00075859001	144	-25.99	23	1291	445	5 -amp-activated protein kinase subunit gamma-1-like	GO:0004691 GO:0030554 GO:0006468	cAMP-dependent protein kinase activity adenyl nucleotide binding protein phosphorylation
ssa-miR-29b-2-5p_L-2	GSONMT00042964001	442	-47.48	23	1800	526 1276 1369	5-aminolevulinate mitochondrial	GO:0005759 GO:0003870 GO:0030170 GO:0006782	mitochondrial matrix 5-aminolevulinate synthase activity pyridoxal phosphate binding protoporphyrinogen IX biosynthetic process
ssa-miR-29b-2-5p_L-2	GSONMT00053711001	309	-40.48	23	1218	636 353	60 kda lysophospholipase-like isoform x4	GO:0044763 GO:0044765	single-organism cellular process single-organism transport
ssa-miR-29b-2-5p_L-2	GSONMT00027948001	299	-27.97	23	1035	498 201	60s ribosomal protein l22	GO:0005840 GO:0003723 GO:0003735 GO:0006412 GO:0033077	ribosome RNA binding structural constituent of ribosome translation T cell differentiation in thymus
ssa-miR-29b-2-5p_L-2	GSONMT00009154001	288	-34.71	23	917	26 488	60s ribosomal protein l23	GO:0005730 GO:0005925 GO:0016020 GO:0022625 GO:0070062 GO:0003735 GO:0005515 GO:0044822 GO:0000184 GO:0006413 GO:0006414 GO:0006415 GO:0006610 GO:0006614 GO:0019083	nucleolus focal adhesion membrane cytosolic large ribosomal subunit extracellular exosome structural constituent of ribosome protein binding poly(A) RNA binding nuclear-transcribed mRNA catabolic process, nonsense-mediated decay translational initiation translational elongation translational termination ribosomal protein import into nucleus SRP-dependent cotranslational protein targeting to membr…
ssa-miR-29b-2-5p_L-2	GSONMT00013059001	289	-31.93	23	398	26 184	60s ribosomal protein l23	GO:0005730 GO:0005925 GO:0016020 GO:0022625 GO:0070062 GO:0003735 GO:0005515 GO:0044822 GO:0000184 GO:0006413 GO:0006414 GO:0006415 GO:0006610 GO:0006614 GO:0019083	nucleolus focal adhesion membrane cytosolic large ribosomal subunit extracellular exosome structural constituent of ribosome protein binding poly(A) RNA binding nuclear-transcribed mRNA catabolic process, nonsense-mediated decay translational initiation translational elongation translational termination ribosomal protein import into nucleus SRP-dependent cotranslational protein targeting to membr…
ssa-miR-29b-2-5p_L-2	GSONMT00048013001	287	-20.04	23	783	169 123	60s ribosomal protein l39	GO:0005615 GO:0022625 GO:0003723 GO:0003735 GO:0000184 GO:0002227 GO:0006413 GO:0006414 GO:0006415 GO:0006614 GO:0007283 GO:0019083 GO:0019731 GO:0050830	extracellular space cytosolic large ribosomal subunit RNA binding structural constituent of ribosome nuclear-transcribed mRNA catabolic process, nonsense-mediated decay innate immune response in mucosa translational initiation translational elongation translational termination SRP-dependent cotranslational protein targeting to membrane spermatogenesis viral transcription antibacterial humoral res…
ssa-miR-29b-2-5p_L-2	GSONMT00030696001	174	-23.19	23	1318	849	60s ribosomal protein l8	GO:0016020 GO:0022625 GO:0003735 GO:0019843 GO:0044822 GO:0006412	membrane cytosolic large ribosomal subunit structural constituent of ribosome rRNA binding poly(A) RNA binding translation
ssa-miR-29b-2-5p_L-2	GSONMT00036269001	146	-23.4	23	831	81	a disintegrin and metalloproteinase with thrombospondin motifs 2	GO:0005578 GO:0004222 GO:0008270 GO:0006508 GO:0007229	proteinaceous extracellular matrix metalloendopeptidase activity zinc ion binding proteolysis integrin-mediated signaling pathway
ssa-miR-29b-2-5p_L-2	GSONMT00031675001	159	-21.44	23	1529	1051	a disintegrin and metalloproteinase with thrombospondin motifs 8-like	GO:0005578 GO:0004222 GO:0008270 GO:0006508	proteinaceous extracellular matrix metalloendopeptidase activity zinc ion binding proteolysis
ssa-miR-29b-2-5p_L-2	GSONMT00033382001	287	-26.13	23	1160	1018 626	abelson tyrosine-protein kinase 2 isoform x1	GO:0000166 GO:0004713 GO:0006468	nucleotide binding protein tyrosine kinase activity protein phosphorylation
ssa-miR-29b-2-5p_L-2	GSONMT00073475001	434	-48.06	23	2892	84 2311 1024	abelson tyrosine-protein kinase 2-like isoform x3	GO:0004715 GO:0005524 GO:0018108	non-membrane spanning protein tyrosine kinase activity ATP binding peptidyl-tyrosine phosphorylation
ssa-miR-29b-2-5p_L-2	GSONMT00047704001	145	-25.45	23	1730	554	acidic leucine-rich nuclear phosphoprotein 32 family member e
ssa-miR-29b-2-5p_L-2	GSONMT00056680001	160	-25.6	23	1969	1438	actin-related protein 10
ssa-miR-29b-2-5p_L-2	GSONMT00065953001	172	-23.67	23	801	84	acyl- synthetase family member mitochondrial-like	GO:0005739 GO:0003996 GO:0004774 GO:0005524 GO:0010435 GO:0015645 GO:0018854 GO:0018855 GO:0018856 GO:0018857 GO:0034783 GO:0034793 GO:0034796 GO:0034823 GO:0034841 GO:0034842 GO:0034865 GO:0034942 GO:0034943 GO:0043759 GO:0043762 GO:0043955 GO:0052685 GO:0052686 GO:0052687 GO:0052688 GO:0070251 GO:0090409 GO:0006631	mitochondrion acyl-CoA ligase activity succinate-CoA ligase activity ATP binding 3-oxo-2-(2'-pentenyl)cyclopentane-1-octanoic acid CoA ligase activity fatty acid ligase activity 3-isopropenyl-6-oxoheptanoyl-CoA synthetase activity 2-oxo-delta3-4,5,5-trimethylcyclopentenylacetyl-CoA synthetase activity benzoyl acetate-CoA ligase activity 2,4-dichlorobenzoate-CoA ligase activity pivalate-CoA ligase…
ssa-miR-29b-2-5p_L-2	GSONMT00073091001	170	-22.9	23	1290	287	acyl-coenzyme a thioesterase 11-like	GO:0008289	lipid binding
ssa-miR-29b-2-5p_L-2	GSONMT00005410001	294	-20.51	23	746	567 310	acylpyruvase mitochondrial-like	GO:0016787 GO:0008152	hydrolase activity metabolic process
ssa-miR-29b-2-5p_L-2	GSONMT00031336001	288	-24.34	23	695	194 271	adenosine deaminase cecr1-a-like	GO:0005615 GO:0004000 GO:0008270 GO:0031685 GO:0043394 GO:0006154	extracellular space adenosine deaminase activity zinc ion binding adenosine receptor binding proteoglycan binding adenosine catabolic process
ssa-miR-29b-2-5p_L-2	GSONMT00003836001	447	-54.95	23	1211	957 116 480	adp atp translocase 2	GO:0005743 GO:0016021 GO:0005215 GO:0055085	mitochondrial inner membrane integral component of membrane transporter activity transmembrane transport
ssa-miR-29b-2-5p_L-2	GSONMT00000858001	151	-22.75	23	535	1	af495883_1ca1 protein	GO:0003676 GO:0046872	nucleic acid binding metal ion binding
ssa-miR-29b-2-5p_L-2	GSONMT00051663001	446	-37.96	23	1495	347 559 232	afadin- and alpha-actinin-binding	GO:0005737 GO:0005813 GO:0005834 GO:0005874 GO:0005912 GO:0036064 GO:0004871 GO:0007155 GO:0007186 GO:0007368	cytoplasm centrosome heterotrimeric G-protein complex microtubule adherens junction ciliary basal body signal transducer activity cell adhesion G-protein coupled receptor signaling pathway determination of left/right symmetry
ssa-miR-29b-2-5p_L-2	GSONMT00001753001	141	-24.43	23	388	342	aldehyde dehydrogenase family 1 member a3	GO:0005829 GO:0070062 GO:0001758 GO:0004028 GO:0004029 GO:0004030 GO:0042803 GO:0070324 GO:0070403 GO:0002072 GO:0002138 GO:0007626 GO:0021768 GO:0042472 GO:0042572 GO:0042574 GO:0043065 GO:0048386 GO:0050885 GO:0055114 GO:0060013 GO:0060166 GO:0060324	cytosol extracellular exosome retinal dehydrogenase activity 3-chloroallyl aldehyde dehydrogenase activity aldehyde dehydrogenase (NAD) activity aldehyde dehydrogenase [NAD(P)+] activity protein homodimerization activity thyroid hormone binding NAD+ binding optic cup morphogenesis involved in camera-type eye development retinoic acid biosynthetic process locomotory behavior nucleus accumbens deve…
ssa-miR-29b-2-5p_L-2	GSONMT00033438001	293	-39.94	23	1240	771 683	alpha-( )-fucosyltransferase 7-like	GO:0016021 GO:0032580 GO:0008417 GO:0006486 GO:0036065	integral component of membrane Golgi cisterna membrane fucosyltransferase activity protein glycosylation fucosylation
ssa-miR-29b-2-5p_L-2	GSONMT00058506001	297	-39.26	23	656	470 495	aminopeptidase n-like	GO:0008237 GO:0008270 GO:0006508	metallopeptidase activity zinc ion binding proteolysis
ssa-miR-29b-2-5p_L-2	GSONMT00069932001	288	-30.24	23	2144	1126 1740	amphoterin-induced protein 1-like
ssa-miR-29b-2-5p_L-2	GSONMT00003075001	287	-27.41	23	1665	965 1099	amyloid beta a4 precursor protein-binding family b member 1-interacting	GO:0016020 GO:0044424 GO:0007165	membrane intracellular part signal transduction
ssa-miR-29b-2-5p_L-2	GSONMT00019748001	310	-37.37	23	831	355 461	ancient ubiquitous protein 1	GO:0005789 GO:0016021 GO:0016746 GO:0008152	endoplasmic reticulum membrane integral component of membrane transferase activity, transferring acyl groups metabolic process
ssa-miR-29b-2-5p_L-2	GSONMT00065582001	292	-30.08	23	2084	445 537	and ph domain-containing protein 4-like	GO:0005089 GO:0046872 GO:0032321	Rho guanyl-nucleotide exchange factor activity metal ion binding positive regulation of GTPase activity
ssa-miR-29b-2-5p_L-2	GSONMT00007161001	144	-25.92	23	698	21	androgen-dependent tfpi-regulating protein	GO:0016021 GO:0005488	integral component of membrane binding
ssa-miR-29b-2-5p_L-2	GSONMT00016721001	142	-22.7	23	1260	64	ankyrin repeat and kh domain-containing protein 1-like isoform x3	GO:0003723	RNA binding
ssa-miR-29b-2-5p_L-2	GSONMT00020514001	290	-22.51	23	703	261 322	ankyrin repeat and mynd domain-containing protein 2-like
ssa-miR-29b-2-5p_L-2	GSONMT00075710001	141	-20.51	23	1087	9	ankyrin repeat domain-containing protein 13c- partial	GO:0005789	endoplasmic reticulum membrane
ssa-miR-29b-2-5p_L-2	GSONMT00007060001	286	-40.05	23	937	492 47	ankyrin repeat family a protein 2	GO:0005634 GO:0005829 GO:0016020 GO:0004190 GO:0030169 GO:0042826 GO:0006508	nucleus cytosol membrane aspartic-type endopeptidase activity low-density lipoprotein particle binding histone deacetylase binding proteolysis
ssa-miR-29b-2-5p_L-2	GSONMT00067255001	288	-29.71	23	3929	2389 2999	ankyrin-1-like isoform x1
ssa-miR-29b-2-5p_L-2	GSONMT00056710001	710	-69.6	23	1331	49 69 89 109 129	annexin a11-like	GO:0005509 GO:0005544 GO:0050819	calcium ion binding calcium-dependent phospholipid binding negative regulation of coagulation
ssa-miR-29b-2-5p_L-2	GSONMT00036438001	291	-23.01	23	2489	1545 1	anoctamin-5-like isoform x2	GO:0016021	integral component of membrane
ssa-miR-29b-2-5p_L-2	GSONMT00068396001	485	-41.15	23	2961	2546 894 1948	anthrax toxin receptor 1-like	GO:0016021 GO:0004872	integral component of membrane receptor activity
ssa-miR-29b-2-5p_L-2	GSONMT00080142001	141	-23.81	23	1676	256	apoptosis facilitator bcl-2-like protein 14-like
ssa-miR-29b-2-5p_L-2	GSONMT00006930001	435	-48.82	23	1448	705 1077 833	apoptosis-enhancing nuclease-like	GO:0003676 GO:0004527 GO:0090305	nucleic acid binding exonuclease activity nucleic acid phosphodiester bond hydrolysis
ssa-miR-29b-2-5p_L-2	GSONMT00004350001	285	-21.52	23	2089	1247 1800	apoptosis-stimulating of p53 protein 1 isoform x2	GO:0008134 GO:0006915 GO:0007165 GO:0045786	transcription factor binding apoptotic process signal transduction negative regulation of cell cycle
ssa-miR-29b-2-5p_L-2	GSONMT00000645001	145	-27.71	23	419	104	arf-gap with dual ph domain-containing protein 2	GO:0008060 GO:0008270 GO:0001947 GO:0003146 GO:0003171 GO:0032312 GO:0043547	GTPase activator activity zinc ion binding heart looping heart jogging atrioventricular valve development regulation of GTPase activity positive regulation of GTPase activity
ssa-miR-29b-2-5p_L-2	GSONMT00042208001	286	-34.53	23	1241	165 466	aryl hydrocarbon receptor nuclear translocator-like isoform x2	GO:0005634 GO:0005667 GO:0005737 GO:0003677 GO:0003700 GO:0003714 GO:0004871 GO:0017162 GO:0046982 GO:0006351 GO:0007165 GO:0009967 GO:0009968 GO:0045892 GO:0045893	nucleus transcription factor complex cytoplasm DNA binding sequence-specific DNA binding transcription factor activity transcription corepressor activity signal transducer activity aryl hydrocarbon receptor binding protein heterodimerization activity transcription, DNA-templated signal transduction positive regulation of signal transduction negative regulation of signal transduction negative regu…
ssa-miR-29b-2-5p_L-2	GSONMT00068846001	304	-28.49	23	2467	1446 1212	aspartyl asparaginyl beta-hydroxylase-like	GO:0016020 GO:0018193	membrane peptidyl-amino acid modification
ssa-miR-29b-2-5p_L-2	GSONMT00071842001	287	-20.94	23	3639	551 2405	at-rich interactive domain-containing protein 3b isoform x3	GO:0005634 GO:0003677	nucleus DNA binding
ssa-miR-29b-2-5p_L-2	GSONMT00060658001	140	-23.28	23	411	13	ataxin-7-like protein 2-like isoform x1
ssa-miR-29b-2-5p_L-2	GSONMT00078158001	160	-24.73	23	614	217	atp synthase subunit mitochondrial-like	GO:0000276 GO:0015078 GO:0015986	mitochondrial proton-transporting ATP synthase complex, coupling factor F(o) hydrogen ion transmembrane transporter activity ATP synthesis coupled proton transport
ssa-miR-29b-2-5p_L-2	GSONMT00059806001	161	-20.5	23	2510	1754	atp-sensitive inward rectifier potassium channel 8	GO:0016021 GO:0015272 GO:0034765 GO:0071805	integral component of membrane ATP-activated inward rectifier potassium channel activity regulation of ion transmembrane transport potassium ion transmembrane transport
ssa-miR-29b-2-5p_L-2	GSONMT00000303001	159	-20.07	23	1022	371	baculoviral iap repeat-containing protein 6	GO:0004842 GO:0016881 GO:0006915 GO:0016567 GO:0032465	ubiquitin-protein transferase activity acid-amino acid ligase activity apoptotic process protein ubiquitination regulation of cytokinesis
ssa-miR-29b-2-5p_L-2	GSONMT00033847001	296	-22.58	23	2122	1703 1669	bag family molecular chaperone regulator 4-like	GO:0051087	chaperone binding
ssa-miR-29b-2-5p_L-2	GSONMT00072455001	305	-26.17	23	1063	244 484	bcl-2-like protein 13
ssa-miR-29b-2-5p_L-2	GSONMT00010434001	157	-24.46	23	732	238	bcl10-interacting card
ssa-miR-29b-2-5p_L-2	GSONMT00078739001	154	-21.9	23	950	729	beta- -galactosyltransferase 1	GO:0000138 GO:0005615 GO:0009897 GO:0016323 GO:0030057 GO:0030112 GO:0031526 GO:0070062 GO:0003831 GO:0003945 GO:0004461 GO:0030145 GO:0042803 GO:0043014 GO:0048487 GO:0002064 GO:0002526 GO:0005989 GO:0006012 GO:0006487 GO:0007155 GO:0007339 GO:0007341 GO:0008285 GO:0030198 GO:0030879 GO:0045136 GO:0048754 GO:0050900 GO:0051270 GO:0060046 GO:0060054 GO:0060055 GO:0060058	Golgi trans cisterna extracellular space external side of plasma membrane basolateral plasma membrane desmosome glycocalyx brush border membrane extracellular exosome beta-N-acetylglucosaminylglycopeptide beta-1,4-galactosyltransferase activity N-acetyllactosamine synthase activity lactose synthase activity manganese ion binding protein homodimerization activity alpha-tubulin binding beta-tubulin…
ssa-miR-29b-2-5p_L-2	GSONMT00066944001	297	-24.41	23	2444	509 1683	beta- -galactosyltransferase 1	GO:0005794 GO:0009986 GO:0044421 GO:0044459 GO:0015631 GO:0035250 GO:0006486 GO:0007338 GO:0009312 GO:0009653 GO:0032879 GO:0042060 GO:0042127 GO:0043065 GO:0048731 GO:0060429	Golgi apparatus cell surface extracellular region part plasma membrane part tubulin binding UDP-galactosyltransferase activity protein glycosylation single fertilization oligosaccharide biosynthetic process anatomical structure morphogenesis regulation of localization wound healing regulation of cell proliferation positive regulation of apoptotic process system development epithelium development
ssa-miR-29b-2-5p_L-2	GSONMT00077078001	300	-24.95	23	1806	997 1480	beta- -galactosyltransferase 3-like	GO:0016757 GO:0005975	transferase activity, transferring glycosyl groups carbohydrate metabolic process
ssa-miR-29b-2-5p_L-2	GSONMT00041944001	286	-39.1	23	790	242 296	beta-galactosidase-like	GO:0004565 GO:0005975	beta-galactosidase activity carbohydrate metabolic process
ssa-miR-29b-2-5p_L-2	GSONMT00079094001	297	-35.1	23	1484	580 1206	bicaudal d-related protein 1-like
ssa-miR-29b-2-5p_L-2	GSONMT00046586001	164	-22.53	23	1120	635	bile acid receptor isoform x1	GO:0005634 GO:0003707 GO:0004887 GO:0008270 GO:0032052 GO:0043565 GO:0006357 GO:0006366 GO:0030522 GO:0043401	nucleus steroid hormone receptor activity thyroid hormone receptor activity zinc ion binding bile acid binding sequence-specific DNA binding regulation of transcription from RNA polymerase II promoter transcription from RNA polymerase II promoter intracellular receptor signaling pathway steroid hormone mediated signaling pathway
ssa-miR-29b-2-5p_L-2	GSONMT00052417001	292	-25.54	23	710	485 210	bmp retinoic acid-inducible neural-specific protein 3-like
ssa-miR-29b-2-5p_L-2	GSONMT00081581001	284	-28.01	23	3264	3089 2048	bone morphogenetic protein 10-like	GO:0005576 GO:0008083 GO:0040007 GO:0060840	extracellular region growth factor activity growth artery development
ssa-miR-29b-2-5p_L-2	GSONMT00001505001	155	-21.73	23	1062	441	bone morphogenetic protein receptor type- partial	GO:0005887 GO:0030425 GO:0043025 GO:0043235 GO:0004702 GO:0005025 GO:0005524 GO:0046332 GO:0046872 GO:0001502 GO:0001550 GO:0002062 GO:0006468 GO:0006954 GO:0009953 GO:0023014 GO:0030501 GO:0030509 GO:0031290 GO:0035108 GO:0045669 GO:0060041 GO:1902043	integral component of plasma membrane dendrite neuronal cell body receptor complex receptor signaling protein serine/threonine kinase activity transforming growth factor beta receptor activity, type I ATP binding SMAD binding metal ion binding cartilage condensation ovarian cumulus expansion chondrocyte differentiation protein phosphorylation inflammatory response dorsal/ventral pattern formation…
ssa-miR-29b-2-5p_L-2	GSONMT00056073001	314	-35.36	23	1028	634 570	brain protein 44	GO:0005743 GO:0006850	mitochondrial inner membrane mitochondrial pyruvate transport
ssa-miR-29b-2-5p_L-2	GSONMT00033199001	148	-21.44	23	858	374	breast cancer metastasis-suppressor 1-like protein	GO:0005634 GO:0006351 GO:0006355	nucleus transcription, DNA-templated regulation of transcription, DNA-templated
ssa-miR-29b-2-5p_L-2	GSONMT00076991001	140	-21.28	23	433	203	bromodomain-containing protein 2-like isoform x2
ssa-miR-29b-2-5p_L-2	GSONMT00024782001	140	-20.13	23	1521	1027	bsd domain-containing protein 1-like
ssa-miR-29b-2-5p_L-2	GSONMT00080826001	291	-42.86	23	933	553 655	btb poz domain-containing protein 9	GO:0007155	cell adhesion
ssa-miR-29b-2-5p_L-2	GSONMT00030767001	160	-21.44	23	3649	724	btb poz domain-containing protein kctd7-like	GO:0005829 GO:0005886 GO:0051260	cytosol plasma membrane protein homooligomerization
ssa-miR-29b-2-5p_L-2	GSONMT00000118001	282	-26.81	23	465	221 58	c-c motif chemokine 25-like	GO:0005576 GO:0008009 GO:0006955 GO:0060326	extracellular region chemokine activity immune response cell chemotaxis
ssa-miR-29b-2-5p_L-2	GSONMT00058083001	288	-26.63	23	912	72 647	c-x-c motif chemokine 14-like	GO:0005576 GO:0008009 GO:0006955 GO:0060326	extracellular region chemokine activity immune response cell chemotaxis
ssa-miR-29b-2-5p_L-2	GSONMT00028606001	287	-23.87	23	2691	360 2405	cadherin-related family member 5-like isoform x1
ssa-miR-29b-2-5p_L-2	GSONMT00040956001	301	-29.23	23	1077	27 264	calcium calmodulin-dependent protein kinase type iv-like	GO:0004674 GO:0005524 GO:0006468	protein serine/threonine kinase activity ATP binding protein phosphorylation
ssa-miR-29b-2-5p_L-2	GSONMT00071342001	308	-23.34	23	1020	24 120	calmodulin	GO:0000922 GO:0005634 GO:0005813 GO:0005876 GO:0030017 GO:0034704 GO:0070062 GO:0005509 GO:0019904 GO:0031432 GO:0031996 GO:0031997 GO:0043274 GO:0044325 GO:0072542 GO:0002027 GO:0005513 GO:0010880 GO:0021762 GO:0030801 GO:0032465 GO:0032516 GO:0035307 GO:0051343 GO:0055117 GO:0060316	spindle pole nucleus centrosome spindle microtubule sarcomere calcium channel complex extracellular exosome calcium ion binding protein domain specific binding titin binding thioesterase binding N-terminal myristoylation domain binding phospholipase binding ion channel binding protein phosphatase activator activity regulation of heart rate detection of calcium ion regulation of release of sequest…
ssa-miR-29b-2-5p_L-2	GSONMT00050682001	144	-20.47	23	1561	1501	calpain small subunit 1-like	GO:0005737 GO:0004198 GO:0005509 GO:0006508	cytoplasm calcium-dependent cysteine-type endopeptidase activity calcium ion binding proteolysis
ssa-miR-29b-2-5p_L-2	GSONMT00071269001	294	-36.21	23	1143	506 541	calumenin isoform x2	GO:0005576 GO:0005794 GO:0016020 GO:0033018 GO:0042470 GO:0004857 GO:0005509 GO:0019899 GO:0002576 GO:0030168 GO:0043086	extracellular region Golgi apparatus membrane sarcoplasmic reticulum lumen melanosome enzyme inhibitor activity calcium ion binding enzyme binding platelet degranulation platelet activation negative regulation of catalytic activity
ssa-miR-29b-2-5p_L-2	GSONMT00028918001	140	-21.02	23	1722	1662	camp-specific 3 -cyclic phosphodiesterase 4b-like isoform x2	GO:0004114 GO:0046872 GO:0007165 GO:0008152	3',5'-cyclic-nucleotide phosphodiesterase activity metal ion binding signal transduction metabolic process
ssa-miR-29b-2-5p_L-2	GSONMT00013853001	319	-29.25	23	1646	560 1386	carbohydrate sulfotransferase 11-like isoform x2	GO:0016021 GO:0008146 GO:0016051	integral component of membrane sulfotransferase activity carbohydrate biosynthetic process
ssa-miR-29b-2-5p_L-2	GSONMT00026841001	286	-30.49	23	1852	1252 1227	carbonyl reductase	GO:0016491 GO:0055114	oxidoreductase activity oxidation-reduction process
ssa-miR-29b-2-5p_L-2	GSONMT00074178001	296	-28.85	23	1363	264 1230	casein kinase i isoform gamma-2 isoform x1	GO:0004674 GO:0005524 GO:0006468	protein serine/threonine kinase activity ATP binding protein phosphorylation
ssa-miR-29b-2-5p_L-2	GSONMT00073841001	304	-26.64	23	1323	89 486	cathepsin z precursor	GO:0008234 GO:0001525 GO:0006508	cysteine-type peptidase activity angiogenesis proteolysis
ssa-miR-29b-2-5p_L-2	GSONMT00063597001	280	-31.65	23	1601	511 1416	caveolin 2	GO:0000139 GO:0005901	Golgi membrane caveola
ssa-miR-29b-2-5p_L-2	GSONMT00069085001	142	-20.31	23	967	285	cbp p300-interacting transactivator 2	GO:0005634 GO:0001104 GO:0003700 GO:0003713 GO:0003714 GO:0005515 GO:0000122 GO:0001666 GO:0001841 GO:0002521 GO:0003006 GO:0003281 GO:0007178 GO:0009719 GO:0010033 GO:0030099 GO:0030325 GO:0030511 GO:0035050 GO:0045787 GO:0045893 GO:0048468 GO:0048514 GO:0048562 GO:0048593 GO:0060411 GO:0060485 GO:0060972 GO:0061371 GO:0070887 GO:2000026	nucleus RNA polymerase II transcription cofactor activity sequence-specific DNA binding transcription factor activity transcription coactivator activity transcription corepressor activity protein binding negative regulation of transcription from RNA polymerase II promoter response to hypoxia neural tube formation leukocyte differentiation developmental process involved in reproduction ventricular…
ssa-miR-29b-2-5p_L-2	GSONMT00064064001	161	-20	23	1624	748	cd151 antigen-like	GO:0016021	integral component of membrane
ssa-miR-29b-2-5p_L-2	GSONMT00027174001	289	-28.51	23	3318	1532 1948	cd166 antigen homolog a-like isoform x2	GO:0016021 GO:0006928 GO:0007409 GO:0040011	integral component of membrane movement of cell or subcellular component axonogenesis locomotion
ssa-miR-29b-2-5p_L-2	GSONMT00012655001	162	-20.45	23	695	503	cd44 antigen-like	GO:0016020 GO:0005540 GO:0007155	membrane hyaluronic acid binding cell adhesion
ssa-miR-29b-2-5p_L-2	GSONMT00021357001	294	-22.48	23	2169	535 1154	cdc42 effector protein 5
ssa-miR-29b-2-5p_L-2	GSONMT00006063001	299	-36.62	23	650	174 468	chloride intracellular channel protein 2	GO:0016020 GO:0005247 GO:0006821 GO:0044070	membrane voltage-gated chloride channel activity chloride transport regulation of anion transport
ssa-miR-29b-2-5p_L-2	GSONMT00017424001	152	-21.64	23	1457	980	choline transporter-like protein 2-like isoform x2	GO:0016021	integral component of membrane
ssa-miR-29b-2-5p_L-2	GSONMT00064449001	281	-28.29	23	1911	880 21	chondroitin sulfate n-acetylgalactosaminyltransferase 2	GO:0032580 GO:0004713 GO:0005509 GO:0005524 GO:0008376 GO:0007156 GO:0015012 GO:0018108 GO:0050650 GO:0050651	Golgi cisterna membrane protein tyrosine kinase activity calcium ion binding ATP binding acetylgalactosaminyltransferase activity homophilic cell adhesion via plasma membrane adhesion molecules heparan sulfate proteoglycan biosynthetic process peptidyl-tyrosine phosphorylation chondroitin sulfate proteoglycan biosynthetic process dermatan sulfate proteoglycan biosynthetic process
ssa-miR-29b-2-5p_L-2	GSONMT00011199001	297	-23.97	23	983	749 615	chorion-specific transcription factor gcmb	GO:0005634 GO:0043565 GO:0006355 GO:0006874 GO:0009887 GO:0009957 GO:0030643 GO:0051216 GO:0060017	nucleus sequence-specific DNA binding regulation of transcription, DNA-templated cellular calcium ion homeostasis organ morphogenesis epidermal cell fate specification cellular phosphate ion homeostasis cartilage development parathyroid gland development
ssa-miR-29b-2-5p_L-2	GSONMT00025977001	584	-48.53	23	1012	405 840 867 186	chromatin accessibility complex protein 1	GO:0005622 GO:0043565 GO:0046982	intracellular sequence-specific DNA binding protein heterodimerization activity
ssa-miR-29b-2-5p_L-2	GSONMT00037167001	291	-20.25	23	664	99 489	chromodomain-helicase-dna-binding protein 7 isoform x1	GO:0005654 GO:0003677 GO:0003682 GO:0005515 GO:0005524 GO:0016817 GO:0001568 GO:0001701 GO:0001756 GO:0001947 GO:0006355 GO:0007417 GO:0007626 GO:0009303 GO:0014029 GO:0021602 GO:0030217 GO:0030282 GO:0042472 GO:0043584 GO:0044708 GO:0048701 GO:0048806 GO:0050793 GO:0050890 GO:0051216 GO:0051239 GO:0060021 GO:0060041 GO:0060123 GO:0060173 GO:0060324	nucleoplasm DNA binding chromatin binding protein binding ATP binding hydrolase activity, acting on acid anhydrides blood vessel development in utero embryonic development somitogenesis heart looping regulation of transcription, DNA-templated central nervous system development locomotory behavior rRNA transcription neural crest formation cranial nerve morphogenesis T cell differentiation bone min…
ssa-miR-29b-2-5p_L-2	GSONMT00068483001	310	-31.62	23	1040	931 396	chromosome transmission fidelity protein 8 homolog
ssa-miR-29b-2-5p_L-2	GSONMT00068482001	140	-23.4	23	211	110	cirhin-like	GO:0061007	hepaticobiliary system process
ssa-miR-29b-2-5p_L-2	GSONMT00006528001	167	-20.31	23	2197	443	claudin domain-containing protein 1-like isoform x1	GO:0016021	integral component of membrane
ssa-miR-29b-2-5p_L-2	GSONMT00035338001	159	-23.21	23	417	199	claudin-10 isoform x1	GO:0005737 GO:0005886 GO:0005923 GO:0016021 GO:0005198	cytoplasm plasma membrane bicellular tight junction integral component of membrane structural molecule activity
ssa-miR-29b-2-5p_L-2	GSONMT00021075001	164	-20.52	23	461	223	cmp-n-acetylneuraminate-poly-alpha- -sialyltransferase	GO:0030173 GO:0003828 GO:0008932 GO:0033691 GO:0001574 GO:0006488 GO:0006491 GO:0007411 GO:0018279 GO:0043687 GO:0097503	integral component of Golgi membrane alpha-N-acetylneuraminate alpha-2,8-sialyltransferase activity lytic endotransglycosylase activity sialic acid binding ganglioside biosynthetic process dolichol-linked oligosaccharide biosynthetic process N-glycan processing axon guidance protein N-linked glycosylation via asparagine post-translational protein modification sialylation
ssa-miR-29b-2-5p_L-2	GSONMT00002697001	142	-21.23	23	406	314	coenzyme q-binding protein coq10 mitochondrial-like	GO:0005743	mitochondrial inner membrane
ssa-miR-29b-2-5p_L-2	GSONMT00035191001	142	-25.22	23	498	173	coiled-coil domain-containing protein 3-like
ssa-miR-29b-2-5p_L-2	GSONMT00062366001	143	-23.65	23	698	166	coiled-coil domain-containing protein 57 isoform x1
ssa-miR-29b-2-5p_L-2	GSONMT00005314001	288	-26.97	23	838	514 417	coiled-coil-helix-coiled-coil-helix domain-containing protein mitochondrial	GO:0005739	mitochondrion
ssa-miR-29b-2-5p_L-2	GSONMT00058008001	283	-21.86	23	779	285 109	cold-inducible rna-binding protein	GO:0005654 GO:0005840 GO:0010494 GO:0000166 GO:0003730 GO:0003746 GO:0019899 GO:0030371 GO:0070181 GO:0006414 GO:0007369 GO:0009409 GO:0009411 GO:0016477 GO:0017148 GO:0022008 GO:0034063 GO:0045727 GO:0048255 GO:0048793 GO:0060212	nucleoplasm ribosome cytoplasmic stress granule nucleotide binding mRNA 3'-UTR binding translation elongation factor activity enzyme binding translation repressor activity small ribosomal subunit rRNA binding translational elongation gastrulation response to cold response to UV cell migration negative regulation of translation neurogenesis stress granule assembly positive regulation of translatio…
ssa-miR-29b-2-5p_L-2	GSONMT00070226001	165	-22.16	23	2678	2584	collagen alpha-1 chain isoform x3	GO:0005581 GO:0031012 GO:0005198 GO:0001755 GO:0007155	collagen trimer extracellular matrix structural molecule activity neural crest cell migration cell adhesion
ssa-miR-29b-2-5p_L-2	GSONMT00007884001	447	-45.96	23	2381	1588 2252 541	collagen alpha-1 chain-like	GO:0004867 GO:0010951	serine-type endopeptidase inhibitor activity negative regulation of endopeptidase activity
ssa-miR-29b-2-5p_L-2	GSONMT00075452001	152	-22.21	23	2546	82	collagen alpha-1 chain-like
ssa-miR-29b-2-5p_L-2	GSONMT00005690001	160	-21.96	23	1157	659	collagen alpha-1 chain-like
ssa-miR-29b-2-5p_L-2	GSONMT00025304001	293	-35.44	23	703	186 530	cop9 signalosome complex subunit 2 isoform x2	GO:0005737 GO:0008180 GO:0003714 GO:0004871 GO:0005515 GO:0000122 GO:0006366 GO:0007165 GO:0008283 GO:0010388 GO:0030182 GO:0035914	cytoplasm COP9 signalosome transcription corepressor activity signal transducer activity protein binding negative regulation of transcription from RNA polymerase II promoter transcription from RNA polymerase II promoter signal transduction cell proliferation cullin deneddylation neuron differentiation skeletal muscle cell differentiation
ssa-miR-29b-2-5p_L-2	GSONMT00038675001	729	-72.78	23	457	7 136 271 116 251	cornifelin homolog b-like
ssa-miR-29b-2-5p_L-2	GSONMT00075260001	288	-34.96	23	5406	1997 2171	coronin-1c-like isoform x2	GO:0015629 GO:0051015 GO:0030036	actin cytoskeleton actin filament binding actin cytoskeleton organization
ssa-miR-29b-2-5p_L-2	GSONMT00004114001	296	-27.05	23	1638	762 394	cub and sushi domain-containing protein 3-like
ssa-miR-29b-2-5p_L-2	GSONMT00058580001	287	-31.25	23	2163	1963 688	cyclin-dependent kinase inhibitor 1-like isoform x2	GO:0005634 GO:0004861 GO:0016301 GO:0007050 GO:0016310 GO:0071901	nucleus cyclin-dependent protein serine/threonine kinase inhibitor activity kinase activity cell cycle arrest phosphorylation negative regulation of protein serine/threonine kinase activity
ssa-miR-29b-2-5p_L-2	GSONMT00025055001	296	-26.37	23	1521	1302 1205	cyclin-g2-like	GO:0051726	regulation of cell cycle
ssa-miR-29b-2-5p_L-2	GSONMT00072545001	295	-23.78	23	790	765 73	cystathionine gamma-lyase	GO:0016829 GO:0030170 GO:0008152	lyase activity pyridoxal phosphate binding metabolic process
ssa-miR-29b-2-5p_L-2	GSONMT00069629001	160	-24.93	23	391	207	cysteine serine-rich nuclear protein 3
ssa-miR-29b-2-5p_L-2	GSONMT00074604001	305	-36.76	23	1508	288 1437	cytochrome b reductase 1-like	GO:0016021 GO:0031526 GO:0000293 GO:0010039 GO:0055114	integral component of membrane brush border membrane ferric-chelate reductase activity response to iron ion oxidation-reduction process
ssa-miR-29b-2-5p_L-2	GSONMT00024599001	299	-33.04	23	2966	2423 818	cytochrome b-245 heavy chain-like isoform x1	GO:0016021 GO:0016491 GO:0055114	integral component of membrane oxidoreductase activity oxidation-reduction process
ssa-miR-29b-2-5p_L-2	GSONMT00040723001	146	-21.79	23	802	674	cytochrome c oxidase assembly factor 4 mitochondrial-like
ssa-miR-29b-2-5p_L-2	GSONMT00019541001	296	-24.09	23	984	658 953	cytochrome p450 1a	GO:0005789 GO:0005506 GO:0020037 GO:0070330 GO:0055114	endoplasmic reticulum membrane iron ion binding heme binding aromatase activity oxidation-reduction process
ssa-miR-29b-2-5p_L-2	GSONMT00010838001	151	-20.17	23	589	207	cytokine-like protein 1-like
ssa-miR-29b-2-5p_L-2	GSONMT00030852001	150	-21.91	23	631	107	cytosolic 5 -nucleotidase 3-like	GO:0005737 GO:0000287 GO:0008253 GO:0016311	cytoplasm magnesium ion binding 5'-nucleotidase activity dephosphorylation
ssa-miR-29b-2-5p_L-2	GSONMT00064827001	154	-21.42	23	392	107	cytosolic 5 -nucleotidase 3-like	GO:0005737 GO:0000287 GO:0008253 GO:0016311	cytoplasm magnesium ion binding 5'-nucleotidase activity dephosphorylation
ssa-miR-29b-2-5p_L-2	GSONMT00019837001	155	-23.56	23	409	199	d-serine dehydratase-like
ssa-miR-29b-2-5p_L-2	GSONMT00080924001	281	-20.05	23	1722	1529 421	daz-associated protein 2
ssa-miR-29b-2-5p_L-2	GSONMT00047372001	283	-34.5	23	2085	616 549	dctp pyrophosphatase 1-like
ssa-miR-29b-2-5p_L-2	GSONMT00049188001	292	-30.52	23	1813	1337 1550	dedicator of cytokinesis protein 11 isoform x2	GO:0005085 GO:0007264 GO:0043547	guanyl-nucleotide exchange factor activity small GTPase mediated signal transduction positive regulation of GTPase activity
ssa-miR-29b-2-5p_L-2	GSONMT00082495001	304	-29.58	23	1164	1081 1101	deoxynucleotidyltransferase terminal-interacting protein 1-like
ssa-miR-29b-2-5p_L-2	GSONMT00027607001	161	-20	23	1139	155	deoxyribonuclease gamma-like isoform x2	GO:0043227 GO:0016888 GO:0000737	membrane-bounded organelle endodeoxyribonuclease activity, producing 5'-phosphomonoesters DNA catabolic process, endonucleolytic
ssa-miR-29b-2-5p_L-2	GSONMT00055667001	153	-28.55	23	221	9	dihydropyrimidinase-related protein 2-like isoform x2	GO:0005829 GO:0016812 GO:0006208 GO:0031103	cytosol hydrolase activity, acting on carbon-nitrogen (but not peptide) bonds, in cyclic amides pyrimidine nucleobase catabolic process axon regeneration
ssa-miR-29b-2-5p_L-2	GSONMT00049687001	284	-25.42	23	1600	331 1559	diphthamide biosynthesis protein 1-like	GO:0005634 GO:0005737 GO:0017183	nucleus cytoplasm peptidyl-diphthamide biosynthetic process from peptidyl-histidine
ssa-miR-29b-2-5p_L-2	GSONMT00060179001	435	-34.91	23	1618	916 51 795	diphthamide biosynthesis protein 7
ssa-miR-29b-2-5p_L-2	GSONMT00033070001	294	-24.87	23	2613	646 692	disks large homolog 3 isoform x4
ssa-miR-29b-2-5p_L-2	GSONMT00073685001	442	-44.7	23	1578	663 724 1162	disks large-associated protein 1-like	GO:0014069 GO:0030054 GO:0045211 GO:0007267	postsynaptic density cell junction postsynaptic membrane cell-cell signaling
ssa-miR-29b-2-5p_L-2	GSONMT00062286001	290	-31.41	23	2690	982 2535	disks large-associated protein 4-like isoform x2	GO:0007267	cell-cell signaling
ssa-miR-29b-2-5p_L-2	GSONMT00074612001	145	-21.1	23	696	113	distal-less homeobox protein partial	GO:0005634 GO:0043565 GO:0006355	nucleus sequence-specific DNA binding regulation of transcription, DNA-templated
ssa-miR-29b-2-5p_L-2	GSONMT00026596001	140	-20.88	23	416	264	diverse immunoglobulin domain-containing protein precursor
ssa-miR-29b-2-5p_L-2	GSONMT00017785001	283	-24.67	23	1048	584 742	dna polymerase epsilon subunit 3	GO:0005671 GO:0008622 GO:0043565 GO:0046982 GO:0043966	Ada2/Gcn5/Ada3 transcription activator complex epsilon DNA polymerase complex sequence-specific DNA binding protein heterodimerization activity histone H3 acetylation
ssa-miR-29b-2-5p_L-2	GSONMT00055563001	442	-37.52	23	1300	1254 416 132	dna repair protein rad52 homolog	GO:0006281 GO:0006310	DNA repair DNA recombination
ssa-miR-29b-2-5p_L-2	GSONMT00070121001	160	-21.91	23	1450	1358	dna replication atp-dependent helicase nuclease dna2-like	GO:0005760 GO:0016890 GO:0017108 GO:0043142 GO:0000737 GO:0006264 GO:0006284 GO:0043137 GO:0045740	gamma DNA polymerase complex site-specific endodeoxyribonuclease activity, specific for altered base 5'-flap endonuclease activity single-stranded DNA-dependent ATPase activity DNA catabolic process, endonucleolytic mitochondrial DNA replication base-excision repair DNA replication, removal of RNA primer positive regulation of DNA replication
ssa-miR-29b-2-5p_L-2	GSONMT00050448001	292	-25.16	23	1069	129 565	dna-directed rna polymerase ii subunit rpb1	GO:0005665 GO:0001055 GO:0003677 GO:0006366	DNA-directed RNA polymerase II, core complex RNA polymerase II activity DNA binding transcription from RNA polymerase II promoter
ssa-miR-29b-2-5p_L-2	GSONMT00069314001	309	-32.57	23	379	109 63	dna-directed rna polymerase ii subunit rpb9	GO:0005665 GO:0003677 GO:0003899 GO:0008270 GO:0000398 GO:0001193 GO:0006283 GO:0006367 GO:0006370 GO:0016032 GO:0034587 GO:0035019 GO:0050434	DNA-directed RNA polymerase II, core complex DNA binding DNA-directed RNA polymerase activity zinc ion binding mRNA splicing, via spliceosome maintenance of transcriptional fidelity during DNA-templated transcription elongation from RNA polymerase II promoter transcription-coupled nucleotide-excision repair transcription initiation from RNA polymerase II promoter 7-methylguanosine mRNA capping vi…
ssa-miR-29b-2-5p_L-2	GSONMT00053873001	292	-28.83	23	463	9 358	dnaj homolog subfamily c member 1	GO:0005634 GO:0005788 GO:0005886 GO:0016021 GO:0031090 GO:0001671 GO:0003677 GO:0003682 GO:0043022 GO:0051087 GO:0006417 GO:0006457 GO:0032781 GO:0045861 GO:0050708	nucleus endoplasmic reticulum lumen plasma membrane integral component of membrane organelle membrane ATPase activator activity DNA binding chromatin binding ribosome binding chaperone binding regulation of translation protein folding positive regulation of ATPase activity negative regulation of proteolysis regulation of protein secretion
ssa-miR-29b-2-5p_L-2	GSONMT00021981001	142	-21.14	23	480	289	dnaj homolog subfamily c member 27-like	GO:0005634 GO:0016020 GO:0003924 GO:0005525 GO:0006886 GO:0006913 GO:0007264	nucleus membrane GTPase activity GTP binding intracellular protein transport nucleocytoplasmic transport small GTPase mediated signal transduction
ssa-miR-29b-2-5p_L-2	GSONMT00034272001	439	-47.52	23	1592	1388 425 563	dolichol phosphate-mannose biosynthesis regulatory protein	GO:0000506 GO:0030176 GO:0033185 GO:0004582 GO:0006506 GO:0031647 GO:0097502	glycosylphosphatidylinositol-N-acetylglucosaminyltransferase (GPI-GnT) complex integral component of endoplasmic reticulum membrane dolichol-phosphate-mannose synthase complex dolichyl-phosphate beta-D-mannosyltransferase activity GPI anchor biosynthetic process regulation of protein stability mannosylation
ssa-miR-29b-2-5p_L-2	GSONMT00073462001	148	-21.65	23	983	98	doublesex- and mab-3-related transcription factor a2-like isoform x1	GO:0005634 GO:0003700 GO:0043565 GO:0046872 GO:0006355 GO:0021537	nucleus sequence-specific DNA binding transcription factor activity sequence-specific DNA binding metal ion binding regulation of transcription, DNA-templated telencephalon development
ssa-miR-29b-2-5p_L-2	GSONMT00066685001	168	-20.78	23	1015	97	doublesex- and mab-3-related transcription factor a2-like isoform x1	GO:0005634 GO:0003700 GO:0043565 GO:0046872 GO:0006355 GO:0021537	nucleus sequence-specific DNA binding transcription factor activity sequence-specific DNA binding metal ion binding regulation of transcription, DNA-templated telencephalon development
ssa-miR-29b-2-5p_L-2	GSONMT00012896001	141	-21.88	23	378	1	dual specificity mitogen-activated protein kinase kinase 4-like isoform x2	GO:0004674 GO:0005524 GO:0006468 GO:0060027	protein serine/threonine kinase activity ATP binding protein phosphorylation convergent extension involved in gastrulation
ssa-miR-29b-2-5p_L-2	GSONMT00034288001	330	-38.48	23	1966	826 922	dual specificity testis-specific protein kinase 1-like isoform x1	GO:0004672 GO:0005524 GO:0006468	protein kinase activity ATP binding protein phosphorylation
ssa-miR-29b-2-5p_L-2	GSONMT00032331001	162	-21.05	23	1968	1034	dynein intermediate chain axonemal	GO:0043226 GO:0044424 GO:0005515	organelle intracellular part protein binding
ssa-miR-29b-2-5p_L-2	GSONMT00071465001	291	-31.57	23	421	37 184	e3 ubiquitin-protein ligase cbl-like	GO:0005634 GO:0001784 GO:0004842 GO:0004871 GO:0005509 GO:0008270 GO:0007166 GO:0016567 GO:0023051	nucleus phosphotyrosine binding ubiquitin-protein transferase activity signal transducer activity calcium ion binding zinc ion binding cell surface receptor signaling pathway protein ubiquitination regulation of signaling
ssa-miR-29b-2-5p_L-2	GSONMT00030947001	164	-22.17	23	603	186	e3 ubiquitin-protein ligase march2-like	GO:0005765 GO:0005789 GO:0010008 GO:0016021 GO:0031410 GO:0004842 GO:0008270 GO:0008766 GO:0018169 GO:0043773 GO:0043774 GO:0070736 GO:0070737 GO:0070738 GO:0070740 GO:0006897 GO:0016567 GO:0030097	lysosomal membrane endoplasmic reticulum membrane endosome membrane integral component of membrane cytoplasmic vesicle ubiquitin-protein transferase activity zinc ion binding UDP-N-acetylmuramoylalanyl-D-glutamyl-2,6-diaminopimelate-D-alanyl-D-alanine ligase activity ribosomal S6-glutamic acid ligase activity coenzyme F420-0 gamma-glutamyl ligase activity coenzyme F420-2 alpha-glutamyl ligase act…
ssa-miR-29b-2-5p_L-2	GSONMT00029588001	290	-31.76	23	3568	169 1593	e3 ubiquitin-protein ligase pellino homolog 2-like	GO:0008063	Toll signaling pathway
ssa-miR-29b-2-5p_L-2	GSONMT00010300001	301	-42.72	23	1100	845 1014	e3 ubiquitin-protein ligase rbbp6-like isoform x1	GO:0046872	metal ion binding
ssa-miR-29b-2-5p_L-2	GSONMT00073387001	298	-37.33	23	1185	952 1078	e3 ubiquitin-protein ligase rfwd3-like	GO:0008270	zinc ion binding
ssa-miR-29b-2-5p_L-2	GSONMT00062479001	281	-27.27	23	869	203 354	e3 ubiquitin-protein ligase rnf103	GO:0005789 GO:0016021 GO:0004842 GO:0005515 GO:0008270 GO:0016874 GO:0007417 GO:0015031 GO:0016567 GO:0030433	endoplasmic reticulum membrane integral component of membrane ubiquitin-protein transferase activity protein binding zinc ion binding ligase activity central nervous system development protein transport protein ubiquitination ER-associated ubiquitin-dependent protein catabolic process
ssa-miR-29b-2-5p_L-2	GSONMT00036122001	289	-33.78	23	1525	367 839	e3 ubiquitin-protein ligase rnf115-like	GO:0008270	zinc ion binding
ssa-miR-29b-2-5p_L-2	GSONMT00034016001	284	-25.58	23	2802	1847 253	e3 ubiquitin-protein ligase rnf167-like	GO:0008270 GO:0016874 GO:0008152	zinc ion binding ligase activity metabolic process
ssa-miR-29b-2-5p_L-2	GSONMT00070495001	142	-21.49	23	3368	1280	e3 ubiquitin-protein ligase rnf180-like	GO:0008270	zinc ion binding
ssa-miR-29b-2-5p_L-2	GSONMT00072949001	142	-21.49	23	1354	911	e3 ubiquitin-protein ligase trim39-like	GO:0005622 GO:0005524 GO:0008270	intracellular ATP binding zinc ion binding
ssa-miR-29b-2-5p_L-2	GSONMT00038047001	141	-21.55	23	3572	749	e3 ubiquitin-protein ligase znrf2	GO:0005765 GO:0010008 GO:0030054 GO:0030659 GO:0042734 GO:0043234 GO:0008270 GO:0008766 GO:0018169 GO:0043773 GO:0043774 GO:0061630 GO:0070736 GO:0070737 GO:0070738 GO:0070740 GO:0016567	lysosomal membrane endosome membrane cell junction cytoplasmic vesicle membrane presynaptic membrane protein complex zinc ion binding UDP-N-acetylmuramoylalanyl-D-glutamyl-2,6-diaminopimelate-D-alanyl-D-alanine ligase activity ribosomal S6-glutamic acid ligase activity coenzyme F420-0 gamma-glutamyl ligase activity coenzyme F420-2 alpha-glutamyl ligase activity ubiquitin protein ligase activity p…
ssa-miR-29b-2-5p_L-2	GSONMT00030062001	310	-41.81	23	1434	750 1252	ectonucleoside triphosphate diphosphohydrolase 3-like	GO:0016787 GO:0016831 GO:0030170 GO:0006520	hydrolase activity carboxy-lyase activity pyridoxal phosphate binding cellular amino acid metabolic process
ssa-miR-29b-2-5p_L-2	GSONMT00027120001	288	-24.15	23	642	447 534	ell-associated factor 1	GO:0005737 GO:0032783 GO:0008013 GO:0070016 GO:0006355 GO:0007507 GO:0014812 GO:0030111 GO:0031016 GO:0042074 GO:0060028 GO:0060029	cytoplasm ELL-EAF complex beta-catenin binding armadillo repeat domain binding regulation of transcription, DNA-templated heart development muscle cell migration regulation of Wnt signaling pathway pancreas development cell migration involved in gastrulation convergent extension involved in axis elongation convergent extension involved in organogenesis
ssa-miR-29b-2-5p_L-2	GSONMT00057343001	281	-23.31	23	734	444 531	ell-associated factor 1	GO:0005737 GO:0032783 GO:0008013 GO:0070016 GO:0006355 GO:0007507 GO:0014812 GO:0030111 GO:0031016 GO:0042074 GO:0060028 GO:0060029	cytoplasm ELL-EAF complex beta-catenin binding armadillo repeat domain binding regulation of transcription, DNA-templated heart development muscle cell migration regulation of Wnt signaling pathway pancreas development cell migration involved in gastrulation convergent extension involved in axis elongation convergent extension involved in organogenesis
ssa-miR-29b-2-5p_L-2	GSONMT00020568001	288	-27.86	23	325	1 57	elongation of very long chain fatty acids protein 7-like	GO:0016021 GO:0016740 GO:0006633	integral component of membrane transferase activity fatty acid biosynthetic process
ssa-miR-29b-2-5p_L-2	GSONMT00063174001	141	-25.22	23	546	224	elongator complex protein 6-like	GO:0033588 GO:0006351 GO:0006355 GO:0030335	Elongator holoenzyme complex transcription, DNA-templated regulation of transcription, DNA-templated positive regulation of cell migration
ssa-miR-29b-2-5p_L-2	GSONMT00065437001	312	-30.09	23	554	378 149	embryonic stem cell-specific 5-hydroxymethylcytosine-binding protein
ssa-miR-29b-2-5p_L-2	GSONMT00066158001	157	-21.16	23	686	307	endoribonuclease dicer- partial	GO:0005634 GO:0005793 GO:0005829 GO:0016442 GO:0030424 GO:0030425 GO:0030426 GO:0035068 GO:0003725 GO:0004386 GO:0004525 GO:0004530 GO:0005515 GO:0005524 GO:0035198 GO:0046872 GO:0070883 GO:0000122 GO:0000212 GO:0001525 GO:0001932 GO:0006309 GO:0008593 GO:0009791 GO:0010070 GO:0010626 GO:0010660 GO:0014040 GO:0014835 GO:0016075 GO:0019827 GO:0021522 GO:0021591 GO:0021675 GO:0021889 GO:0021987 GO:…	nucleus endoplasmic reticulum-Golgi intermediate compartment cytosol RISC complex axon dendrite growth cone micro-ribonucleoprotein complex double-stranded RNA binding helicase activity ribonuclease III activity deoxyribonuclease I activity protein binding ATP binding miRNA binding metal ion binding pre-miRNA binding negative regulation of transcription from RNA polymerase II promoter meiotic spi…
ssa-miR-29b-2-5p_L-2	GSONMT00031531001	152	-22.99	23	974	896	endothelial differentiation-related factor 1 homolog	GO:0005669 GO:0005730 GO:0005737 GO:0070062 GO:0003713 GO:0043565 GO:0044822 GO:0006351 GO:0006355 GO:0043388	transcription factor TFIID complex nucleolus cytoplasm extracellular exosome transcription coactivator activity sequence-specific DNA binding poly(A) RNA binding transcription, DNA-templated regulation of transcription, DNA-templated positive regulation of DNA binding
ssa-miR-29b-2-5p_L-2	GSONMT00062942001	145	-21.14	23	1720	203	endothelin-1 receptor-like	GO:0016021 GO:0004962 GO:0008217 GO:0010155 GO:0042310 GO:0048484 GO:0051216 GO:0086100	integral component of membrane endothelin receptor activity regulation of blood pressure regulation of proton transport vasoconstriction enteric nervous system development cartilage development endothelin receptor signaling pathway
ssa-miR-29b-2-5p_L-2	GSONMT00073880001	304	-47.77	23	2812	1666 1910	engulfment and cell motility protein 2 isoform x1	GO:0005856 GO:0006909	cytoskeleton phagocytosis
ssa-miR-29b-2-5p_L-2	GSONMT00065907001	149	-20.16	23	1133	139	enolase-phosphatase e1-like
ssa-miR-29b-2-5p_L-2	GSONMT00012220001	290	-29.78	23	1072	262 396	ephrin type-b receptor 5-like	GO:0005887 GO:0005003 GO:0005524 GO:0018108 GO:0048013	integral component of plasma membrane ephrin receptor activity ATP binding peptidyl-tyrosine phosphorylation ephrin receptor signaling pathway
ssa-miR-29b-2-5p_L-2	GSONMT00046457001	140	-20.07	23	1022	920	epidermal growth factor receptor substrate 15-like 1 isoform x3	GO:0005509	calcium ion binding
ssa-miR-29b-2-5p_L-2	GSONMT00054544001	180	-23.61	23	1247	569	equilibrative nucleoside transporter 2-like	GO:0016021 GO:0005337 GO:1901642	integral component of membrane nucleoside transmembrane transporter activity nucleoside transmembrane transport
ssa-miR-29b-2-5p_L-2	GSONMT00037383001	285	-26.28	23	1195	480 154	er membrane protein complex subunit 6	GO:0072546	ER membrane protein complex
ssa-miR-29b-2-5p_L-2	GSONMT00007683001	293	-29.78	23	612	37 115	ets domain-containing protein elk-3-like	GO:0005634 GO:0000981 GO:0003677 GO:0006357 GO:0006366 GO:0030154	nucleus sequence-specific DNA binding RNA polymerase II transcription factor activity DNA binding regulation of transcription from RNA polymerase II promoter transcription from RNA polymerase II promoter cell differentiation
ssa-miR-29b-2-5p_L-2	GSONMT00050244001	302	-28.39	23	1300	1150 1092	ets domain-containing protein elk-3-like	GO:0005634 GO:0000981 GO:0003677 GO:0006357 GO:0006366 GO:0030154	nucleus sequence-specific DNA binding RNA polymerase II transcription factor activity DNA binding regulation of transcription from RNA polymerase II promoter transcription from RNA polymerase II promoter cell differentiation
ssa-miR-29b-2-5p_L-2	GSONMT00063569001	284	-24.2	23	246	1 198	eukaryotic translation initiation factor 2-alpha kinase 1	GO:0003743 GO:0004674 GO:0005524 GO:0006413 GO:0006468	translation initiation factor activity protein serine/threonine kinase activity ATP binding translational initiation protein phosphorylation
ssa-miR-29b-2-5p_L-2	GSONMT00046301001	303	-21.92	23	187	90 24	eukaryotic translation initiation factor 3 subunit k	GO:0005634 GO:0005852 GO:0016282 GO:0033290 GO:0003743 GO:0043022 GO:0001731 GO:0006446	nucleus eukaryotic translation initiation factor 3 complex eukaryotic 43S preinitiation complex eukaryotic 48S preinitiation complex translation initiation factor activity ribosome binding formation of translation preinitiation complex regulation of translational initiation
ssa-miR-29b-2-5p_L-2	GSONMT00080439001	281	-25.96	23	1360	1053 140	eukaryotic translation initiation factor 4e-1a	GO:0005737 GO:0003743 GO:0006413	cytoplasm translation initiation factor activity translational initiation
ssa-miR-29b-2-5p_L-2	GSONMT00065332001	295	-31.92	23	476	115 266	exocyst complex component 2	GO:0000145 GO:0006893	exocyst Golgi to plasma membrane transport
ssa-miR-29b-2-5p_L-2	GSONMT00004089001	140	-23.19	23	1109	677	exophilin-5 isoform x1	GO:0017137 GO:0006886	Rab GTPase binding intracellular protein transport
ssa-miR-29b-2-5p_L-2	GSONMT00002816001	143	-24.23	23	387	41	exostosin-like 3	GO:0016021 GO:0031227 GO:0001888 GO:0046872 GO:0006024 GO:0006987 GO:0015012 GO:0030307 GO:0044267	integral component of membrane intrinsic component of endoplasmic reticulum membrane glucuronyl-galactosyl-proteoglycan 4-alpha-N-acetylglucosaminyltransferase activity metal ion binding glycosaminoglycan biosynthetic process activation of signaling protein activity involved in unfolded protein response heparan sulfate proteoglycan biosynthetic process positive regulation of cell growth cellular …
ssa-miR-29b-2-5p_L-2	GSONMT00079769001	287	-34.82	23	1567	1028 183	extended synaptotagmin-2-a-like isoform x1
ssa-miR-29b-2-5p_L-2	GSONMT00034193001	148	-20.3	23	84	10	f-box only protein 43
ssa-miR-29b-2-5p_L-2	GSONMT00059845001	147	-20.33	23	2865	2696	fatty acyl- reductase 1-like	GO:0080019 GO:0055114	fatty-acyl-CoA reductase (alcohol-forming) activity oxidation-reduction process
ssa-miR-29b-2-5p_L-2	GSONMT00058960001	292	-24.61	23	1408	1221 983	fermitin family homolog 3-like
ssa-miR-29b-2-5p_L-2	GSONMT00075638001	589	-40.92	23	3254	1807 2506 1026 2054	fibrillin-2-like	GO:0005578 GO:0005201 GO:0005509 GO:0001570 GO:0003007 GO:0003160 GO:0003250 GO:0007155 GO:0035108 GO:0045778 GO:0048570 GO:0051094 GO:0060958	proteinaceous extracellular matrix extracellular matrix structural constituent calcium ion binding vasculogenesis heart morphogenesis endocardium morphogenesis regulation of cell proliferation involved in heart valve morphogenesis cell adhesion limb morphogenesis positive regulation of ossification notochord morphogenesis positive regulation of developmental process endocardial cell development
ssa-miR-29b-2-5p_L-2	GSONMT00010099001	300	-31.88	23	770	209 255	fibrinogen beta chain-like	GO:0005577 GO:0005102 GO:0030674 GO:0007165 GO:0030168 GO:0051258	fibrinogen complex receptor binding protein binding, bridging signal transduction platelet activation protein polymerization
ssa-miR-29b-2-5p_L-2	GSONMT00006979001	152	-22.44	23	1607	960	fibroblast growth factor 18-like isoform x1	GO:0005576 GO:0005104 GO:0008083 GO:0008543	extracellular region fibroblast growth factor receptor binding growth factor activity fibroblast growth factor receptor signaling pathway
ssa-miR-29b-2-5p_L-2	GSONMT00082220001	304	-26.57	23	2035	667 345	fibroblast growth factor receptor substrate 2	GO:0005158	insulin receptor binding
ssa-miR-29b-2-5p_L-2	GSONMT00077334001	292	-35.46	23	1720	875 453	fibroblast growth factor receptor-like 1	GO:0016021 GO:0005515 GO:0051216	integral component of membrane protein binding cartilage development
ssa-miR-29b-2-5p_L-2	GSONMT00050018001	289	-30.63	23	3748	2751 2689	fibronectin type-iii domain-containing protein 3a
ssa-miR-29b-2-5p_L-2	GSONMT00023930001	141	-24.4	23	1179	527	fish virus induced trim protein	GO:0005622 GO:0008270	intracellular zinc ion binding
ssa-miR-29b-2-5p_L-2	GSONMT00004497001	284	-28.07	23	1262	447 1188	flotillin-1
ssa-miR-29b-2-5p_L-2	GSONMT00016757001	445	-36.33	23	843	321 503 57	forkhead box l2	GO:0005634 GO:0003700 GO:0043565 GO:0006351 GO:0006355	nucleus sequence-specific DNA binding transcription factor activity sequence-specific DNA binding transcription, DNA-templated regulation of transcription, DNA-templated
ssa-miR-29b-2-5p_L-2	GSONMT00020721001	290	-21.7	23	3000	545 936	formin-binding protein 1	GO:0006897	endocytosis
ssa-miR-29b-2-5p_L-2	GSONMT00077625001	448	-47.21	23	1372	220 1236 646	four and a half lim domains protein 3-like	GO:0008270	zinc ion binding
ssa-miR-29b-2-5p_L-2	GSONMT00040643001	174	-22.91	23	1897	1328	frizzled-6-like isoform x2	GO:0016021 GO:0042813 GO:0001525 GO:0016055	integral component of membrane Wnt-activated receptor activity angiogenesis Wnt signaling pathway
ssa-miR-29b-2-5p_L-2	GSONMT00054879001	434	-33.63	23	1080	280 885 432	g t mismatch-specific thymine dna glycosylase-like isoform x1	GO:0016799 GO:0006281	hydrolase activity, hydrolyzing N-glycosyl compounds DNA repair
ssa-miR-29b-2-5p_L-2	GSONMT00068610001	846	-64.14	23	1129	627 666 705 744 835 874	gag-like protein	GO:0000166 GO:0003676 GO:0008270	nucleotide binding nucleic acid binding zinc ion binding
ssa-miR-29b-2-5p_L-2	GSONMT00003557001	294	-30.24	23	1019	838 233	galectin like protein	GO:0016936 GO:0030246	galactoside binding carbohydrate binding
ssa-miR-29b-2-5p_L-2	GSONMT00064074001	140	-21.51	23	1259	797	gamma-butyrobetaine dioxygenase	GO:0005506 GO:0016706 GO:0045329 GO:0055114	iron ion binding oxidoreductase activity, acting on paired donors, with incorporation or reduction of molecular oxygen, 2-oxoglutarate as one donor, and incorporation of one atom each of oxygen into both donors carnitine biosynthetic process oxidation-reduction process
ssa-miR-29b-2-5p_L-2	GSONMT00021060001	155	-21.97	23	1347	1087	gamma-secretase subunit aph-1b-like	GO:0016021 GO:0007219 GO:0016485 GO:0043085	integral component of membrane Notch signaling pathway protein processing positive regulation of catalytic activity
ssa-miR-29b-2-5p_L-2	GSONMT00079944001	285	-33.19	23	3183	1230 1166	ganglioside-induced differentiation-associated protein 1-like 1-like isoform x3
ssa-miR-29b-2-5p_L-2	GSONMT00072175001	149	-20.4	23	772	375	gap junction alpha-1 protein	GO:0005922 GO:0016021 GO:0022832 GO:0055077 GO:0007267 GO:0008283 GO:0030154 GO:0031101 GO:0035050 GO:0035143 GO:0035162 GO:0051049 GO:0055085 GO:0060272 GO:0070121	connexon complex integral component of membrane voltage-gated channel activity gap junction hemi-channel activity cell-cell signaling cell proliferation cell differentiation fin regeneration embryonic heart tube development caudal fin morphogenesis embryonic hemopoiesis regulation of transport transmembrane transport embryonic skeletal joint morphogenesis Kupffer's vesicle development
ssa-miR-29b-2-5p_L-2	GSONMT00051908001	297	-29.88	23	2797	2286 370	gastrula zinc finger	GO:0003676 GO:0046872	nucleic acid binding metal ion binding
ssa-miR-29b-2-5p_L-2	GSONMT00029973001	319	-23.95	23	1440	1073 309	gastrula zinc finger protein	GO:0003676 GO:0046872	nucleic acid binding metal ion binding
ssa-miR-29b-2-5p_L-2	GSONMT00067184001	282	-23.14	23	2314	394 1146	gastrula zinc finger protein - partial	GO:0003676 GO:0046872	nucleic acid binding metal ion binding
ssa-miR-29b-2-5p_L-2	GSONMT00014020001	161	-20.08	23	633	296	gh3 domain-containing protein	GO:0016020 GO:0000155 GO:0005249 GO:0000160 GO:0007218 GO:0007631 GO:0023014 GO:0071805	membrane phosphorelay sensor kinase activity voltage-gated potassium channel activity phosphorelay signal transduction system neuropeptide signaling pathway feeding behavior signal transduction by protein phosphorylation potassium ion transmembrane transport
ssa-miR-29b-2-5p_L-2	GSONMT00039107001	444	-62.02	23	2523	941 500 246	glial cell line-derived neurotrophic factor-like	GO:0005576 GO:0008083 GO:0042803 GO:0001656 GO:0001658 GO:0001755 GO:0021784 GO:0030432 GO:0031175 GO:0032770 GO:0043524 GO:0045944 GO:0048255 GO:0048484 GO:0048485 GO:0051584 GO:0072107 GO:0090190	extracellular region growth factor activity protein homodimerization activity metanephros development branching involved in ureteric bud morphogenesis neural crest cell migration postganglionic parasympathetic fiber development peristalsis neuron projection development positive regulation of monooxygenase activity negative regulation of neuron apoptotic process positive regulation of transcriptio…
ssa-miR-29b-2-5p_L-2	GSONMT00057803001	285	-34.21	23	2114	1845 503	glutamate-rich protein 3
ssa-miR-29b-2-5p_L-2	GSONMT00025403001	149	-21.49	23	81	20	glutamine-dependent nad(+) synthetase	GO:0003952 GO:0005524 GO:0016810 GO:0009435	NAD+ synthase (glutamine-hydrolyzing) activity ATP binding hydrolase activity, acting on carbon-nitrogen (but not peptide) bonds NAD biosynthetic process
ssa-miR-29b-2-5p_L-2	GSONMT00007760001	284	-29.65	23	3403	439 747	glutamine-dependent nad(+) synthetase-like	GO:0003952 GO:0005524 GO:0016810 GO:0009435	NAD+ synthase (glutamine-hydrolyzing) activity ATP binding hydrolase activity, acting on carbon-nitrogen (but not peptide) bonds NAD biosynthetic process
ssa-miR-29b-2-5p_L-2	GSONMT00081696001	290	-24.7	23	471	34 392	glutamine-rich protein 1-like
ssa-miR-29b-2-5p_L-2	GSONMT00054808001	284	-28.09	23	1390	478 1103	glutamyl-trna amidotransferase subunit mitochondrial-like	GO:0005739 GO:0030956 GO:0005524 GO:0043775 GO:0050567 GO:0032543 GO:0070681	mitochondrion glutamyl-tRNA(Gln) amidotransferase complex ATP binding cobyrinate a,c-diamide synthase activity glutaminyl-tRNA synthase (glutamine-hydrolyzing) activity mitochondrial translation glutaminyl-tRNAGln biosynthesis via transamidation
ssa-miR-29b-2-5p_L-2	GSONMT00021594001	141	-21.35	23	283	240	glutathione peroxidase 6-like	GO:0004602 GO:0006979 GO:0055114	glutathione peroxidase activity response to oxidative stress oxidation-reduction process
ssa-miR-29b-2-5p_L-2	GSONMT00004169001	297	-35.16	23	480	132 258	glycerol-3-phosphate acyltransferase mitochondrial	GO:0005743 GO:0005886 GO:0004366 GO:0006631 GO:0006637 GO:0006650 GO:0008654 GO:0009749 GO:0019432 GO:0040018 GO:0042104 GO:0050707 GO:0051607 GO:0055089 GO:0055091 GO:0070236 GO:0070970	mitochondrial inner membrane plasma membrane glycerol-3-phosphate O-acyltransferase activity fatty acid metabolic process acyl-CoA metabolic process glycerophospholipid metabolic process phospholipid biosynthetic process response to glucose triglyceride biosynthetic process positive regulation of multicellular organism growth positive regulation of activated T cell proliferation regulation of cyt…
ssa-miR-29b-2-5p_L-2	GSONMT00074644001	293	-26.34	23	2671	2632 845	glycerophosphodiester phosphodiesterase domain-containing protein 5-like	GO:0008889 GO:0006071 GO:0006629	glycerophosphodiester phosphodiesterase activity glycerol metabolic process lipid metabolic process
ssa-miR-29b-2-5p_L-2	GSONMT00017778001	140	-21.27	23	2738	1353	golgi resident protein gcp60-like isoform x1	GO:0016021 GO:0000062 GO:0006810	integral component of membrane fatty-acyl-CoA binding transport
ssa-miR-29b-2-5p_L-2	GSONMT00063104001	288	-27.6	23	1595	611 1415	golgi to er traffic protein 4 homolog	GO:0071818 GO:0006810 GO:0071816	BAT3 complex transport tail-anchored membrane protein insertion into ER membrane
ssa-miR-29b-2-5p_L-2	GSONMT00064539001	299	-32.64	23	1169	176 930	golgi-specific brefeldin a-resistance guanine nucleotide exchange factor 1 isoform x2	GO:0005086 GO:0032012 GO:0043547	ARF guanyl-nucleotide exchange factor activity regulation of ARF protein signal transduction positive regulation of GTPase activity
ssa-miR-29b-2-5p_L-2	GSONMT00076786001	151	-23.04	23	628	282	gonadotropin alpha subunit	GO:0005615 GO:0016020 GO:0005179 GO:0008083 GO:0046982	extracellular space membrane hormone activity growth factor activity protein heterodimerization activity
ssa-miR-29b-2-5p_L-2	GSONMT00067074001	292	-27.25	23	1353	561 1148	guanine nucleotide-binding protein g g g subunit gamma-5-like	GO:0000786 GO:0005634 GO:0005834 GO:0003677 GO:0004871 GO:0046982 GO:0007186	nucleosome nucleus heterotrimeric G-protein complex DNA binding signal transducer activity protein heterodimerization activity G-protein coupled receptor signaling pathway
ssa-miR-29b-2-5p_L-2	GSONMT00016035001	291	-29.87	23	1099	85 152	guanine nucleotide-binding protein g subunit alpha isoform 1	GO:0005834 GO:0003924 GO:0004871 GO:0005525 GO:0031683 GO:0031821 GO:0031852 GO:0051430 GO:0007188 GO:0007212 GO:0007626 GO:0008016	heterotrimeric G-protein complex GTPase activity signal transducer activity GTP binding G-protein beta/gamma-subunit complex binding G-protein coupled serotonin receptor binding mu-type opioid receptor binding corticotropin-releasing hormone receptor 1 binding adenylate cyclase-modulating G-protein coupled receptor signaling pathway dopamine receptor signaling pathway locomotory behavior regulati…
ssa-miR-29b-2-5p_L-2	GSONMT00028159001	293	-29.53	23	1276	718 821	guanine nucleotide-binding protein g subunit alpha-1	GO:0005634 GO:0005765 GO:0005794 GO:0005813 GO:0005834 GO:0030496 GO:0042588 GO:0045121 GO:0070062 GO:0003924 GO:0004871 GO:0005525 GO:0019904 GO:0031683 GO:0031821 GO:0032794 GO:0046872 GO:0006906 GO:0007049 GO:0007193 GO:0007268 GO:0030168 GO:0043434 GO:0051301	nucleus lysosomal membrane Golgi apparatus centrosome heterotrimeric G-protein complex midbody zymogen granule membrane raft extracellular exosome GTPase activity signal transducer activity GTP binding protein domain specific binding G-protein beta/gamma-subunit complex binding G-protein coupled serotonin receptor binding GTPase activating protein binding metal ion binding vesicle fusion cell cyc…
ssa-miR-29b-2-5p_L-2	GSONMT00003035001	140	-20.15	23	609	560	guanylate kinase isoform x3	GO:0004385 GO:0006163 GO:0046939	guanylate kinase activity purine nucleotide metabolic process nucleotide phosphorylation
ssa-miR-29b-2-5p_L-2	GSONMT00066755001	157	-21.5	23	1692	1334	hairy enhancer-of-split related with yrpw motif protein 2	GO:0005737 GO:0016580 GO:0017053 GO:0000983 GO:0000988 GO:0001102 GO:0035939 GO:0042826 GO:0046983 GO:0001570 GO:0003150 GO:0003151 GO:0003184 GO:0003195 GO:0003199 GO:0003214 GO:0003215 GO:0003222 GO:0006366 GO:0009948 GO:0010460 GO:0010667 GO:0014898 GO:0035910 GO:0035912 GO:0036304 GO:0045607 GO:0045746 GO:0045944 GO:0055015 GO:0060045 GO:0060347 GO:0060413 GO:0060633 GO:0060853 GO:0060948 GO:…	cytoplasm Sin3 complex transcriptional repressor complex RNA polymerase II core promoter sequence-specific DNA binding transcription factor activity protein binding transcription factor activity RNA polymerase II activating transcription factor binding microsatellite binding histone deacetylase binding protein dimerization activity vasculogenesis muscular septum morphogenesis outflow tract morpho…
ssa-miR-29b-2-5p_L-2	GSONMT00075381001	284	-32.46	23	1599	1338 1186	hamartin isoform x1	GO:0044444 GO:0007275 GO:0032006 GO:0048856	cytoplasmic part multicellular organismal development regulation of TOR signaling anatomical structure development
ssa-miR-29b-2-5p_L-2	GSONMT00000264001	437	-40.88	23	1493	342 1279 805	hamartin-like	GO:0033596 GO:0030695 GO:0032007 GO:0032318 GO:0032956 GO:0046627 GO:0051726	TSC1-TSC2 complex GTPase regulator activity negative regulation of TOR signaling regulation of GTPase activity regulation of actin cytoskeleton organization negative regulation of insulin receptor signaling pathway regulation of cell cycle
ssa-miR-29b-2-5p_L-2	GSONMT00009073001	430	-54.37	23	3323	1645 3222 1968	heat shock factor protein 1	GO:0005634 GO:0003700 GO:0043565 GO:0002088 GO:0006351 GO:0006357 GO:0034605	nucleus sequence-specific DNA binding transcription factor activity sequence-specific DNA binding lens development in camera-type eye transcription, DNA-templated regulation of transcription from RNA polymerase II promoter cellular response to heat
ssa-miR-29b-2-5p_L-2	GSONMT00020751001	301	-26.17	23	1055	477 721	hexaprenyldihydroxybenzoate mitochondrial-like	GO:0008425 GO:0006744 GO:0032259	2-polyprenyl-6-methoxy-1,4-benzoquinone methyltransferase activity ubiquinone biosynthetic process methylation
ssa-miR-29b-2-5p_L-2	GSONMT00029007001	286	-26.51	23	803	219 470	histone -like	GO:0000786 GO:0005634 GO:0003677 GO:0046982	nucleosome nucleus DNA binding protein heterodimerization activity
ssa-miR-29b-2-5p_L-2	GSONMT00029405001	286	-26.19	23	845	214 469	histone -like	GO:0000786 GO:0005634 GO:0070062 GO:0003677 GO:0046982 GO:0007275	nucleosome nucleus extracellular exosome DNA binding protein heterodimerization activity multicellular organismal development
ssa-miR-29b-2-5p_L-2	GSONMT00064299001	140	-21.31	23	2933	1014	histone-lysine n-methyltransferase ash1l-like isoform x1	GO:0003682 GO:0008270	chromatin binding zinc ion binding
ssa-miR-29b-2-5p_L-2	GSONMT00061453001	305	-21.65	23	1909	893 534	histone-lysine n-methyltransferase prdm9-like isoform x1	GO:0003676 GO:0046872	nucleic acid binding metal ion binding
ssa-miR-29b-2-5p_L-2	GSONMT00023588001	149	-20.79	23	1226	268	histone-lysine n-methyltransferase prdm9-like isoform x1	GO:0003676 GO:0046872	nucleic acid binding metal ion binding
ssa-miR-29b-2-5p_L-2	GSONMT00047498001	293	-32.99	23	2127	16 1783	homeobox and leucine zipper protein homez	GO:0005634 GO:0003677	nucleus DNA binding
ssa-miR-29b-2-5p_L-2	GSONMT00008916001	167	-21.94	23	1799	1445	homeobox protein 9aa	GO:0005634 GO:0043565 GO:0006351 GO:0006355 GO:0007275	nucleus sequence-specific DNA binding transcription, DNA-templated regulation of transcription, DNA-templated multicellular organismal development
ssa-miR-29b-2-5p_L-2	GSONMT00003828001	292	-21.77	23	575	484 211	homeobox protein cdx-4	GO:0005634 GO:0043565 GO:0001756 GO:0006355 GO:0009948 GO:0021906 GO:0030097 GO:0031016 GO:0048384 GO:0048617 GO:0048793	nucleus sequence-specific DNA binding somitogenesis regulation of transcription, DNA-templated anterior/posterior axis specification hindbrain-spinal cord boundary formation hemopoiesis pancreas development retinoic acid receptor signaling pathway embryonic foregut morphogenesis pronephros development
ssa-miR-29b-2-5p_L-2	GSONMT00073506001	151	-20.03	23	747	5	homeobox protein hox-b8 isoform x2	GO:0005634 GO:0003700 GO:0043565 GO:0006351 GO:0006355 GO:0008283 GO:0048920	nucleus sequence-specific DNA binding transcription factor activity sequence-specific DNA binding transcription, DNA-templated regulation of transcription, DNA-templated cell proliferation posterior lateral line neuromast primordium migration
ssa-miR-29b-2-5p_L-2	GSONMT00050515001	284	-24.86	23	1095	461 353	homeobox protein hox-d3-like isoform x1	GO:0005634 GO:0043565 GO:0006355	nucleus sequence-specific DNA binding regulation of transcription, DNA-templated
ssa-miR-29b-2-5p_L-2	GSONMT00079437001	286	-31.1	23	1627	1112 1440	homeobox protein nkx-	GO:0005634 GO:0043565 GO:0006355	nucleus sequence-specific DNA binding regulation of transcription, DNA-templated
ssa-miR-29b-2-5p_L-2	GSONMT00076689001	157	-20.1	23	1896	227	homeobox protein six4	GO:0005634 GO:0043565 GO:0006355	nucleus sequence-specific DNA binding regulation of transcription, DNA-templated
ssa-miR-29b-2-5p_L-2	GSONMT00065350001	461	-50.11	23	2617	1285 1463 127	host cell factor 1-like
ssa-miR-29b-2-5p_L-2	GSONMT00052315001	292	-24.66	23	1659	126 1462	host cell factor 1-like
ssa-miR-29b-2-5p_L-2	GSONMT00016297001	434	-47.53	23	3946	2778 821 1811	hydroxymethylglutaryl- cytoplasmic	GO:0044424 GO:0004421 GO:0008299 GO:0014003	intracellular part hydroxymethylglutaryl-CoA synthase activity isoprenoid biosynthetic process oligodendrocyte development
ssa-miR-29b-2-5p_L-2	GSONMT00015842001	154	-24.07	23	631	574	ig kappa chain v region k29-213	GO:0016021	integral component of membrane
ssa-miR-29b-2-5p_L-2	GSONMT00006349001	140	-28.46	23	183	107	ig kappa chain v-iv region b17 precursor	GO:0016021	integral component of membrane
ssa-miR-29b-2-5p_L-2	GSONMT00016451001	154	-21.64	23	1155	1000	inactive ubiquitin carboxyl-terminal hydrolase 53-like	GO:0036459 GO:0006511	ubiquitinyl hydrolase activity ubiquitin-dependent protein catabolic process
ssa-miR-29b-2-5p_L-2	GSONMT00049335001	292	-25.51	23	1145	1054 112	inosine-uridine preferring nucleoside hydrolase-like
ssa-miR-29b-2-5p_L-2	GSONMT00073867001	313	-30.16	23	3233	2804 1477	inositol polyphosphate 1-phosphatase	GO:0046854	phosphatidylinositol phosphorylation
ssa-miR-29b-2-5p_L-2	GSONMT00025360001	319	-24.14	23	1774	1182 87	insulin-like growth factor binding protein 5 b1	GO:0005576 GO:0005520 GO:0001558	extracellular region insulin-like growth factor binding regulation of cell growth
ssa-miR-29b-2-5p_L-2	GSONMT00012047001	303	-21.96	23	2028	87 1162	insulin-like growth factor binding protein 5 b1	GO:0005576 GO:0005520 GO:0001558	extracellular region insulin-like growth factor binding regulation of cell growth
ssa-miR-29b-2-5p_L-2	GSONMT00064729001	161	-23.52	23	1617	350	insulin-like growth factor-binding protein 7-like	GO:0005576 GO:0005520 GO:0042802 GO:0001558 GO:0001569 GO:0002040	extracellular region insulin-like growth factor binding identical protein binding regulation of cell growth patterning of blood vessels sprouting angiogenesis
ssa-miR-29b-2-5p_L-2	GSONMT00036740001	287	-22.99	23	2350	527 595	integrin alpha-l-like isoform x1	GO:0008305 GO:0007155 GO:0007229	integrin complex cell adhesion integrin-mediated signaling pathway
ssa-miR-29b-2-5p_L-2	GSONMT00010783001	140	-21.29	23	209	37	integrin alpha-x-like	GO:0008305 GO:0007155 GO:0007229	integrin complex cell adhesion integrin-mediated signaling pathway
ssa-miR-29b-2-5p_L-2	GSONMT00075139001	284	-37.44	23	876	1 526	integrin beta-2-like isoform x1	GO:0008305 GO:0004872 GO:0007160 GO:0007229 GO:0007275	integrin complex receptor activity cell-matrix adhesion integrin-mediated signaling pathway multicellular organismal development
ssa-miR-29b-2-5p_L-2	GSONMT00007397001	140	-25.62	23	1723	308	integrin-linked protein kinase	GO:0005634 GO:0005925 GO:0030018 GO:0030027 GO:0042383 GO:0004674 GO:0005524 GO:0019901 GO:0001568 GO:0001658 GO:0007160 GO:0007229 GO:0008016 GO:0008284 GO:0010761 GO:0016203 GO:0018105 GO:0021675 GO:0022011 GO:0030030 GO:0030513 GO:0034446 GO:0042327 GO:0043491 GO:0045197 GO:0045669 GO:0045893 GO:0060047 GO:0090263 GO:2000178	nucleus focal adhesion Z disc lamellipodium sarcolemma protein serine/threonine kinase activity ATP binding protein kinase binding blood vessel development branching involved in ureteric bud morphogenesis cell-matrix adhesion integrin-mediated signaling pathway regulation of heart contraction positive regulation of cell proliferation fibroblast migration muscle attachment peptidyl-serine phosphor…
ssa-miR-29b-2-5p_L-2	GSONMT00014769001	140	-25.62	23	1439	342	integrin-linked protein kinase-like	GO:0030018 GO:0042383 GO:0004674 GO:0005524 GO:0001568 GO:0006468 GO:0007160 GO:0007229 GO:0008016 GO:0009966 GO:0016203 GO:0060047	Z disc sarcolemma protein serine/threonine kinase activity ATP binding blood vessel development protein phosphorylation cell-matrix adhesion integrin-mediated signaling pathway regulation of heart contraction regulation of signal transduction muscle attachment heart contraction
ssa-miR-29b-2-5p_L-2	GSONMT00023852001	157	-27.58	23	696	326	inter-alpha-trypsin inhibitor heavy chain h5-like	GO:0004867 GO:0010951 GO:0030212	serine-type endopeptidase inhibitor activity negative regulation of endopeptidase activity hyaluronan metabolic process
ssa-miR-29b-2-5p_L-2	GSONMT00010894001	443	-37.64	23	1460	772 700 726	interferon regulatory factor 2	GO:0005634 GO:0000975 GO:0003700 GO:0006351 GO:0006355	nucleus regulatory region DNA binding sequence-specific DNA binding transcription factor activity transcription, DNA-templated regulation of transcription, DNA-templated
ssa-miR-29b-2-5p_L-2	GSONMT00041763001	716	-63.19	23	1020	49 131 172 8 90	interferon-induced gtp-binding protein mx-like	GO:0003924 GO:0005525	GTPase activity GTP binding
ssa-miR-29b-2-5p_L-2	GSONMT00030455001	303	-36.21	23	633	292 258	interferon-induced very large gtpase 1-like	GO:0016021 GO:0003924 GO:0005525 GO:0008152	integral component of membrane GTPase activity GTP binding metabolic process
ssa-miR-29b-2-5p_L-2	GSONMT00001583001	165	-21.79	23	840	541	interleukin-17 receptor b
ssa-miR-29b-2-5p_L-2	GSONMT00068177001	308	-37.58	23	1208	538 627	interleukin-31 receptor subunit alpha-like
ssa-miR-29b-2-5p_L-2	GSONMT00030615001	149	-21.53	23	1302	1046	intermediate filament family orphan 2-like	GO:0005882 GO:0005886 GO:0016021 GO:0004930 GO:0005198 GO:0007186	intermediate filament plasma membrane integral component of membrane G-protein coupled receptor activity structural molecule activity G-protein coupled receptor signaling pathway
ssa-miR-29b-2-5p_L-2	GSONMT00048853001	148	-20.64	23	2194	1492	inward rectifier potassium channel 2-like	GO:0016021 GO:0015467 GO:0034765 GO:0071805	integral component of membrane G-protein activated inward rectifier potassium channel activity regulation of ion transmembrane transport potassium ion transmembrane transport
ssa-miR-29b-2-5p_L-2	GSONMT00052357001	143	-23.08	23	203	60	iq motif and sec7 domain-containing protein 3-like
ssa-miR-29b-2-5p_L-2	GSONMT00002198001	284	-25.74	23	388	165 114	islet amyloid polypeptide	GO:0005576 GO:0005179 GO:0048519	extracellular region hormone activity negative regulation of biological process
ssa-miR-29b-2-5p_L-2	GSONMT00014749001	140	-22.88	23	609	311	josephin-2	GO:0008242 GO:0006508 GO:0021551	omega peptidase activity proteolysis central nervous system morphogenesis
ssa-miR-29b-2-5p_L-2	GSONMT00075795001	161	-21.03	23	1368	674	jun dimerization protein 2-like	GO:0005634 GO:0003700 GO:0043565 GO:0006355	nucleus sequence-specific DNA binding transcription factor activity sequence-specific DNA binding regulation of transcription, DNA-templated
ssa-miR-29b-2-5p_L-2	GSONMT00067913001	298	-30.88	23	2319	151 219	kat8 regulatory nsl complex subunit 1	GO:0000123	histone acetyltransferase complex
ssa-miR-29b-2-5p_L-2	GSONMT00074690001	144	-20.37	23	1489	819	kelch-like protein 10	GO:0005737 GO:0000902 GO:0007286 GO:0008584 GO:0009566 GO:0016567 GO:0048808 GO:0048873	cytoplasm cell morphogenesis spermatid development male gonad development fertilization protein ubiquitination male genitalia morphogenesis homeostasis of number of cells within a tissue
ssa-miR-29b-2-5p_L-2	GSONMT00048131001	141	-20.82	23	752	451	kelch-like protein 20	GO:0009987	cellular process
ssa-miR-29b-2-5p_L-2	GSONMT00072640001	150	-24.82	23	1461	1254	kelch-like protein 31-like
ssa-miR-29b-2-5p_L-2	GSONMT00016023001	292	-27.62	23	1375	168 946	kinesin-associated protein 3	GO:0000794 GO:0005783 GO:0005794 GO:0005813 GO:0005829 GO:0005876 GO:0005930 GO:0016939 GO:0030990 GO:0032391 GO:0036064 GO:0070062 GO:0097542 GO:1990075 GO:0019894 GO:0006461 GO:0006996 GO:0007165 GO:0007596 GO:0008104 GO:0008285 GO:0019886 GO:0043066 GO:0046587 GO:0061024 GO:0072383	condensed nuclear chromosome endoplasmic reticulum Golgi apparatus centrosome cytosol spindle microtubule axoneme kinesin II complex intraciliary transport particle photoreceptor connecting cilium ciliary basal body extracellular exosome ciliary tip periciliary membrane compartment kinesin binding protein complex assembly organelle organization signal transduction blood coagulation protein locali…
ssa-miR-29b-2-5p_L-2	GSONMT00075593001	289	-27.47	23	963	68 529	kinesin-like protein kif11	GO:0000922 GO:0005737 GO:0005813 GO:0005871 GO:0005876 GO:0005524 GO:0008017 GO:0008574 GO:0019901 GO:0001525 GO:0007018 GO:0007059 GO:0008152 GO:0090307	spindle pole cytoplasm centrosome kinesin complex spindle microtubule ATP binding microtubule binding ATP-dependent microtubule motor activity, plus-end-directed protein kinase binding angiogenesis microtubule-based movement chromosome segregation metabolic process mitotic spindle assembly
ssa-miR-29b-2-5p_L-2	GSONMT00059566001	289	-26.27	23	480	1 250	kinesin-like protein kif20a-like	GO:0005794 GO:0005871 GO:0005874 GO:0003777 GO:0005524 GO:0008017 GO:0016887 GO:0000910 GO:0007018 GO:0008152	Golgi apparatus kinesin complex microtubule microtubule motor activity ATP binding microtubule binding ATPase activity cytokinesis microtubule-based movement metabolic process
ssa-miR-29b-2-5p_L-2	GSONMT00047840001	147	-25.68	23	1152	541	kinesin-like protein kif7	GO:0005871 GO:0005874 GO:0003777 GO:0005524 GO:0008017 GO:0007018 GO:0008152	kinesin complex microtubule microtubule motor activity ATP binding microtubule binding microtubule-based movement metabolic process
ssa-miR-29b-2-5p_L-2	GSONMT00049316001	141	-20.99	23	509	468	krueppel-like factor 4-like	GO:0003676 GO:0046872 GO:0008285	nucleic acid binding metal ion binding negative regulation of cell proliferation
ssa-miR-29b-2-5p_L-2	GSONMT00077285001	143	-20.36	23	1428	1023	l-lactate dehydrogenase c chain-like isoform x1	GO:0005737 GO:0004459 GO:0006096 GO:0044262 GO:0055114	cytoplasm L-lactate dehydrogenase activity glycolytic process cellular carbohydrate metabolic process oxidation-reduction process
ssa-miR-29b-2-5p_L-2	GSONMT00043499001	300	-25.15	23	1568	1338 1232	la-related protein 6-like	GO:0005634 GO:0030529 GO:0000166 GO:0003723 GO:0001756 GO:0006396	nucleus ribonucleoprotein complex nucleotide binding RNA binding somitogenesis RNA processing
ssa-miR-29b-2-5p_L-2	GSONMT00059372001	141	-24.43	23	489	297	lactation elevated protein 1 homolog b-like	GO:0005524	ATP binding
ssa-miR-29b-2-5p_L-2	GSONMT00032719001	160	-24.97	23	514	368	lactose-binding lectin l-2-like	GO:0030246	carbohydrate binding
ssa-miR-29b-2-5p_L-2	GSONMT00032844001	152	-21.83	23	461	378	lamin-a-like isoform x2	GO:0005882 GO:0005198 GO:0060047 GO:0090342	intermediate filament structural molecule activity heart contraction regulation of cell aging
ssa-miR-29b-2-5p_L-2	GSONMT00065762001	155	-22.6	23	1584	780	lamin-b receptor-like isoform x1	GO:0005637 GO:0016628 GO:0042074 GO:0055114	nuclear inner membrane oxidoreductase activity, acting on the CH-CH group of donors, NAD or NADP as acceptor cell migration involved in gastrulation oxidation-reduction process
ssa-miR-29b-2-5p_L-2	GSONMT00067276001	145	-20.41	23	420	212	lamin-b1	GO:0005637 GO:0005638 GO:0005654 GO:0016363 GO:0005198 GO:0043274 GO:0006921	nuclear inner membrane lamin filament nucleoplasm nuclear matrix structural molecule activity phospholipase binding cellular component disassembly involved in execution phase of apoptosis
ssa-miR-29b-2-5p_L-2	GSONMT00039236001	142	-21.49	23	2334	301	latent-transforming growth factor beta-binding protein 2	GO:0005576 GO:0005509	extracellular region calcium ion binding
ssa-miR-29b-2-5p_L-2	GSONMT00059182001	299	-25.38	23	520	422 493	leiomodin-3-like	GO:0005856 GO:0005523	cytoskeleton tropomyosin binding
ssa-miR-29b-2-5p_L-2	GSONMT00018532001	284	-26.41	23	1289	272 438	leucine-rich repeat and calponin homology domain-containing protein 3 isoform x2	GO:0003677	DNA binding
ssa-miR-29b-2-5p_L-2	GSONMT00019972001	150	-20.36	23	2725	1143	leucine-rich repeat transmembrane protein flrt2-like	GO:0016020	membrane
ssa-miR-29b-2-5p_L-2	GSONMT00066878001	145	-20.13	23	621	237	lim domain-binding protein 2 isoform x4	GO:0005634 GO:0003712 GO:0030274 GO:1903506	nucleus transcription cofactor activity LIM domain binding regulation of nucleic acid-templated transcription
ssa-miR-29b-2-5p_L-2	GSONMT00046175001	143	-24.93	23	1219	955	lipoma hmgic fusion partner-like 2 protein	GO:0016021	integral component of membrane
ssa-miR-29b-2-5p_L-2	GSONMT00070414001	282	-21.08	23	853	206 818	lipopolysaccharide-induced tumor necrosis factor-alpha factor homolog	GO:0005737 GO:0043231 GO:0009987 GO:0050794	cytoplasm intracellular membrane-bounded organelle cellular process regulation of cellular process
ssa-miR-29b-2-5p_L-2	GSONMT00047355001	142	-21.94	23	1524	820	lix1-like protein
ssa-miR-29b-2-5p_L-2	GSONMT00036559001	304	-32.65	23	3507	319 1506	lon peptidase n-terminal domain and ring finger protein 1-like	GO:0004176 GO:0008270 GO:0006508	ATP-dependent peptidase activity zinc ion binding proteolysis
ssa-miR-29b-2-5p_L-2	GSONMT00046123001	290	-29.59	23	1244	411 1191	long-chain-fatty-acid-- ligase 6 isoform x2	GO:0003824 GO:0008152	catalytic activity metabolic process
ssa-miR-29b-2-5p_L-2	GSONMT00071651001	152	-20.42	23	1269	718	long-chain-fatty-acid-- ligase acsbg2-like	GO:0003824 GO:0008152	catalytic activity metabolic process
ssa-miR-29b-2-5p_L-2	GSONMT00019365001	294	-30.9	23	1258	1018 407	low quality protein: reelin-like
ssa-miR-29b-2-5p_L-2	GSONMT00033047001	168	-23.61	23	401	266	low-density lipoprotein receptor-related protein 2-like	GO:0012505 GO:0016021 GO:0043231 GO:0044444 GO:0005509 GO:0044699	endomembrane system integral component of membrane intracellular membrane-bounded organelle cytoplasmic part calcium ion binding single-organism process
ssa-miR-29b-2-5p_L-2	GSONMT00044204001	285	-29.77	23	1064	549 723	lwamide partial
ssa-miR-29b-2-5p_L-2	GSONMT00013326001	145	-23.29	23	1497	834	lysine-specific demethylase 4a-like	GO:0005634 GO:0008270	nucleus zinc ion binding
ssa-miR-29b-2-5p_L-2	GSONMT00043403001	153	-20.95	23	1348	453	lysine-specific histone demethylase 1b	GO:0003677 GO:0008168 GO:0008270 GO:0016491 GO:0032259 GO:0055114	DNA binding methyltransferase activity zinc ion binding oxidoreductase activity methylation oxidation-reduction process
ssa-miR-29b-2-5p_L-2	GSONMT00021082001	300	-25.43	23	657	542 613	lysozyme c	GO:0005576 GO:0003796 GO:0016998 GO:0019835 GO:0042742	extracellular region lysozyme activity cell wall macromolecule catabolic process cytolysis defense response to bacterium
ssa-miR-29b-2-5p_L-2	GSONMT00021084001	300	-25.43	23	656	541 612	lysozyme c	GO:0005576 GO:0003796 GO:0016998 GO:0019835 GO:0042742	extracellular region lysozyme activity cell wall macromolecule catabolic process cytolysis defense response to bacterium
ssa-miR-29b-2-5p_L-2	GSONMT00016920001	311	-33.15	23	1331	1257 149	macrophage colony-stimulating factor 1 receptor isoform x2	GO:0016021 GO:0004714 GO:0005524 GO:0007169 GO:0018108	integral component of membrane transmembrane receptor protein tyrosine kinase activity ATP binding transmembrane receptor protein tyrosine kinase signaling pathway peptidyl-tyrosine phosphorylation
ssa-miR-29b-2-5p_L-2	GSONMT00081595001	297	-25.32	23	2060	534 944	macrophage-stimulating protein receptor-like	GO:0016021 GO:0004713 GO:0004872 GO:0005524 GO:0018108 GO:0030282	integral component of membrane protein tyrosine kinase activity receptor activity ATP binding peptidyl-tyrosine phosphorylation bone mineralization
ssa-miR-29b-2-5p_L-2	GSONMT00067745001	282	-23.38	23	2406	572 1016	major facilitator superfamily domain-containing protein 6	GO:0016021 GO:0055085	integral component of membrane transmembrane transport
ssa-miR-29b-2-5p_L-2	GSONMT00038980001	284	-22	23	1045	967 652	major facilitator superfamily domain-containing protein 6-like	GO:0016021 GO:0055085	integral component of membrane transmembrane transport
ssa-miR-29b-2-5p_L-2	GSONMT00078859001	451	-39.56	23	3747	481 2466 518	malectin-like isoform x1	GO:0016020 GO:0005509 GO:0019899	membrane calcium ion binding enzyme binding
ssa-miR-29b-2-5p_L-2	GSONMT00071406001	300	-36.48	23	1064	979 539	malonyl- mitochondrial	GO:0050080 GO:0006633	malonyl-CoA decarboxylase activity fatty acid biosynthetic process
ssa-miR-29b-2-5p_L-2	GSONMT00070294001	280	-29.81	23	1332	1 409	mannose-p-dolichol utilization defect 1 protein	GO:0005739 GO:0005783 GO:0016020 GO:0070062 GO:0009312	mitochondrion endoplasmic reticulum membrane extracellular exosome oligosaccharide biosynthetic process
ssa-miR-29b-2-5p_L-2	GSONMT00065427001	283	-24.67	23	1274	901 133	map kinase-activated protein kinase 3-like	GO:0004674 GO:0005524 GO:0006468	protein serine/threonine kinase activity ATP binding protein phosphorylation
ssa-miR-29b-2-5p_L-2	GSONMT00079724001	155	-23.55	23	1033	862	map7 domain-containing protein 1-like isoform x2	GO:0005874 GO:0000226	microtubule microtubule cytoskeleton organization
ssa-miR-29b-2-5p_L-2	GSONMT00014014001	302	-30.42	23	1180	890 965	map7 domain-containing protein 1-like isoform x5	GO:0005874 GO:0000226	microtubule microtubule cytoskeleton organization
ssa-miR-29b-2-5p_L-2	GSONMT00004097001	155	-24.82	23	1240	1181	map7 domain-containing protein 2-like isoform x1	GO:0005874 GO:0000226	microtubule microtubule cytoskeleton organization
ssa-miR-29b-2-5p_L-2	GSONMT00043449001	291	-27.78	23	1322	385 309	max-like protein x-like	GO:0046983	protein dimerization activity
ssa-miR-29b-2-5p_L-2	GSONMT00008578001	159	-21.48	23	247	146	mediator of rna polymerase ii transcription subunit 25 isoform x1
ssa-miR-29b-2-5p_L-2	GSONMT00007247001	432	-51.18	23	2523	360 1644 1557	melanoma-associated antigen g1-like
ssa-miR-29b-2-5p_L-2	GSONMT00072252001	427	-40.01	23	3538	45 731 2354	membrane progestin receptor alpha-b-like	GO:0005886 GO:0016021 GO:0003707 GO:0005496 GO:0043401	plasma membrane integral component of membrane steroid hormone receptor activity steroid binding steroid hormone mediated signaling pathway
ssa-miR-29b-2-5p_L-2	GSONMT00034238001	294	-29.78	23	3918	751 1258	membrane-associated guanylate ww and pdz domain-containing protein 1-like isoform x8
ssa-miR-29b-2-5p_L-2	GSONMT00015429001	143	-21.62	23	221	126	metabotropic glutamate receptor 7-like	GO:0005887 GO:0042734 GO:0001642 GO:0007196 GO:0050908 GO:0051966	integral component of plasma membrane presynaptic membrane group III metabotropic glutamate receptor activity adenylate cyclase-inhibiting G-protein coupled glutamate receptor signaling pathway detection of light stimulus involved in visual perception regulation of synaptic transmission, glutamatergic
ssa-miR-29b-2-5p_L-2	GSONMT00058491001	147	-21.13	23	1510	909	metalloendopeptidase mitochondrial-like	GO:0016020 GO:0004222 GO:0006508	membrane metalloendopeptidase activity proteolysis
ssa-miR-29b-2-5p_L-2	GSONMT00079602001	441	-42.94	23	2307	172 292 1729	metalloproteinase inhibitor 3	GO:0005578 GO:0008191 GO:0046872 GO:0010951	proteinaceous extracellular matrix metalloendopeptidase inhibitor activity metal ion binding negative regulation of endopeptidase activity
ssa-miR-29b-2-5p_L-2	GSONMT00035031001	143	-21.35	23	927	306	metalloreductase steap1	GO:0005886 GO:0010008 GO:0016021 GO:0016491 GO:0046872 GO:0006811 GO:0055072 GO:0055114	plasma membrane endosome membrane integral component of membrane oxidoreductase activity metal ion binding ion transport iron ion homeostasis oxidation-reduction process
ssa-miR-29b-2-5p_L-2	GSONMT00054682001	142	-23.48	23	510	215	meteorin-like
ssa-miR-29b-2-5p_L-2	GSONMT00021546001	291	-24.8	23	829	704 586	methionine adenosyltransferase 2 subunit beta isoform x1	GO:0005634 GO:0005739 GO:0048269 GO:0008831 GO:0016740 GO:0019899 GO:0048270 GO:0006556 GO:0006730 GO:0045226 GO:0050790 GO:0055114	nucleus mitochondrion methionine adenosyltransferase complex dTDP-4-dehydrorhamnose reductase activity transferase activity enzyme binding methionine adenosyltransferase regulator activity S-adenosylmethionine biosynthetic process one-carbon metabolic process extracellular polysaccharide biosynthetic process regulation of catalytic activity oxidation-reduction process
ssa-miR-29b-2-5p_L-2	GSONMT00019468001	293	-22.46	23	1800	1700 619	methylcytosine dioxygenase tet2-like	GO:0003677 GO:0005515 GO:0008198 GO:0008270 GO:0070579 GO:0001822 GO:0006211 GO:0006493 GO:0007049 GO:0009791 GO:0010467 GO:0035511 GO:0045944 GO:0060319 GO:0080182	DNA binding protein binding ferrous iron binding zinc ion binding methylcytosine dioxygenase activity kidney development 5-methylcytosine catabolic process protein O-linked glycosylation cell cycle post-embryonic development gene expression oxidative DNA demethylation positive regulation of transcription from RNA polymerase II promoter primitive erythrocyte differentiation histone H3-K4 trimethyl…
ssa-miR-29b-2-5p_L-2	GSONMT00020623001	147	-21.51	23	1167	16	mhc class i alpha chain	GO:0016021 GO:0042612 GO:0042605 GO:0001916 GO:0002474 GO:0006955	integral component of membrane MHC class I protein complex peptide antigen binding positive regulation of T cell mediated cytotoxicity antigen processing and presentation of peptide antigen via MHC class I immune response
ssa-miR-29b-2-5p_L-2	GSONMT00071588001	147	-21.51	23	882	16	mhc class i antigen	GO:0016021 GO:0042612 GO:0042605 GO:0001916 GO:0002474 GO:0006955	integral component of membrane MHC class I protein complex peptide antigen binding positive regulation of T cell mediated cytotoxicity antigen processing and presentation of peptide antigen via MHC class I immune response
ssa-miR-29b-2-5p_L-2	GSONMT00069973001	298	-33.31	23	844	466 348	microfibrillar-associated protein 2-like	GO:0001527 GO:0048731	microfibril system development
ssa-miR-29b-2-5p_L-2	GSONMT00076080001	307	-32.58	23	786	547 292	microfibrillar-associated protein 2-like	GO:0001527 GO:0001568 GO:0048048	microfibril blood vessel development embryonic eye morphogenesis
ssa-miR-29b-2-5p_L-2	GSONMT00081351001	425	-43.42	23	3060	2881 2769 272	microfibrillar-associated protein 3-like
ssa-miR-29b-2-5p_L-2	GSONMT00050556001	281	-28.43	23	1220	1067 495	microsomal triglyceride transfer protein large subunit-like	GO:0005319 GO:0001579 GO:0002040 GO:0006629 GO:0007586 GO:0015909 GO:0042158	lipid transporter activity medium-chain fatty acid transport sprouting angiogenesis lipid metabolic process digestion long-chain fatty acid transport lipoprotein biosynthetic process
ssa-miR-29b-2-5p_L-2	GSONMT00050428001	159	-24.15	23	1041	533	mitochondrial import inner membrane translocase subunit tim23	GO:0005744 GO:0016021 GO:0015450 GO:0006886 GO:0007275 GO:0071806	mitochondrial inner membrane presequence translocase complex integral component of membrane P-P-bond-hydrolysis-driven protein transmembrane transporter activity intracellular protein transport multicellular organismal development protein transmembrane transport
ssa-miR-29b-2-5p_L-2	GSONMT00066949001	153	-21.32	23	619	210	mitochondrial inner membrane protein cox18-like	GO:0005576 GO:0005739 GO:0016021 GO:0008009 GO:0006955 GO:0051205	extracellular region mitochondrion integral component of membrane chemokine activity immune response protein insertion into membrane
ssa-miR-29b-2-5p_L-2	GSONMT00065424001	287	-33.27	23	2402	55 363	mitochondrial intermembrane space import and assembly protein 40	GO:0005758 GO:0015035 GO:0022417 GO:0045041 GO:0051084 GO:0055114	mitochondrial intermembrane space protein disulfide oxidoreductase activity protein maturation by protein folding protein import into mitochondrial intermembrane space 'de novo' posttranslational protein folding oxidation-reduction process
ssa-miR-29b-2-5p_L-2	GSONMT00035240001	283	-28.43	23	2191	49 321	mitochondrial intermembrane space import and assembly protein 40	GO:0005758 GO:0015035 GO:0022417 GO:0045041 GO:0051084 GO:0055114	mitochondrial intermembrane space protein disulfide oxidoreductase activity protein maturation by protein folding protein import into mitochondrial intermembrane space 'de novo' posttranslational protein folding oxidation-reduction process
ssa-miR-29b-2-5p_L-2	GSONMT00030292001	171	-27.23	23	746	603	mitochondrial ubiquitin ligase activator of nfkb 1-a-like	GO:0004842 GO:0007005 GO:0016567	ubiquitin-protein transferase activity mitochondrion organization protein ubiquitination
ssa-miR-29b-2-5p_L-2	GSONMT00011389001	438	-36.24	23	937	833 790 337	mitochondrial uncoupling protein 2-like isoform x1	GO:0016021 GO:0031966 GO:0006839 GO:0071391	integral component of membrane mitochondrial membrane mitochondrial transport cellular response to estrogen stimulus
ssa-miR-29b-2-5p_L-2	GSONMT00016525001	289	-28.7	23	1280	900 95	mitoferrin-2-like	GO:0005743 GO:0016021 GO:0006811 GO:0055072 GO:0055085	mitochondrial inner membrane integral component of membrane ion transport iron ion homeostasis transmembrane transport
ssa-miR-29b-2-5p_L-2	GSONMT00072236001	161	-21.4	23	573	330	mitogen-activated protein kinase kinase kinase 5	GO:0004674 GO:0005524 GO:0006468	protein serine/threonine kinase activity ATP binding protein phosphorylation
ssa-miR-29b-2-5p_L-2	GSONMT00037942001	155	-22.25	23	1247	684	monocarboxylate transporter 2-like	GO:0016021 GO:0022857 GO:0015718 GO:0055085	integral component of membrane transmembrane transporter activity monocarboxylic acid transport transmembrane transport
ssa-miR-29b-2-5p_L-2	GSONMT00063834001	287	-28.8	23	1241	223 63	monocarboxylate transporter 7-like	GO:0016021 GO:0055085	integral component of membrane transmembrane transport
ssa-miR-29b-2-5p_L-2	GSONMT00058976001	151	-20.26	23	1086	405	monocarboxylate transporter 8	GO:0016021 GO:0070324 GO:0003333 GO:0007420 GO:0009790 GO:0021510 GO:0030182 GO:0030878 GO:0040011	integral component of membrane thyroid hormone binding amino acid transmembrane transport brain development embryo development spinal cord development neuron differentiation thyroid gland development locomotion
ssa-miR-29b-2-5p_L-2	GSONMT00015219001	172	-20.19	23	1180	767	monofunctional c1-tetrahydrofolate mitochondrial-like	GO:0004329 GO:0004488 GO:0005524 GO:0009396 GO:0055114	formate-tetrahydrofolate ligase activity methylenetetrahydrofolate dehydrogenase (NADP+) activity ATP binding folic acid-containing compound biosynthetic process oxidation-reduction process
ssa-miR-29b-2-5p_L-2	GSONMT00065893001	291	-32.57	23	1518	232 639	mucin-17-like isoform x1
ssa-miR-29b-2-5p_L-2	GSONMT00075443001	147	-20.88	23	1040	553	multidrug resistance-associated protein 7-like	GO:0016021 GO:0005524 GO:0042626 GO:0055085	integral component of membrane ATP binding ATPase activity, coupled to transmembrane movement of substances transmembrane transport
ssa-miR-29b-2-5p_L-2	GSONMT00012265001	148	-21.95	23	1076	965	multiple c2 and transmembrane domain-containing protein 1-like isoform x3
ssa-miR-29b-2-5p_L-2	GSONMT00067122001	145	-21.33	23	1094	537	multiple myeloma tumor-associated protein 2 homolog	GO:0044822	poly(A) RNA binding
ssa-miR-29b-2-5p_L-2	GSONMT00033256001	149	-24.19	23	90	52	multiple pdz domain protein
ssa-miR-29b-2-5p_L-2	GSONMT00077084001	282	-20.63	23	2459	2424 1278	myelin-associated glyco isoform x3	GO:0016021 GO:0030246 GO:0042802	integral component of membrane carbohydrate binding identical protein binding
ssa-miR-29b-2-5p_L-2	GSONMT00037592001	145	-24.64	23	1278	675	myelin-oligodendrocyte glyco
ssa-miR-29b-2-5p_L-2	GSONMT00045956001	149	-22.79	23	615	414	myocyte-specific enhancer factor 2c-like isoform x1	GO:0007507 GO:0009888 GO:0009987	heart development tissue development cellular process
ssa-miR-29b-2-5p_L-2	GSONMT00066519001	167	-21.89	23	1051	177	myomesin-1 isoform x1	GO:0030017 GO:0042802	sarcomere identical protein binding
ssa-miR-29b-2-5p_L-2	GSONMT00045376001	294	-32.17	23	931	628 176	myosin regulatory light polypeptide 9	GO:0005509	calcium ion binding
ssa-miR-29b-2-5p_L-2	GSONMT00060048001	299	-38.37	23	1192	722 158	n-myc-interactor-like isoform x2
ssa-miR-29b-2-5p_L-2	GSONMT00015311001	143	-24.13	23	545	321	na(+) h(+) exchange regulatory cofactor nhe-rf1-like	GO:0005622 GO:0006612 GO:0043113 GO:0055078	intracellular protein targeting to membrane receptor clustering sodium ion homeostasis
ssa-miR-29b-2-5p_L-2	GSONMT00000392001	316	-33.42	23	725	128 438	na(+) h(+) exchange regulatory cofactor nhe-rf3-like
ssa-miR-29b-2-5p_L-2	GSONMT00028508001	289	-27.36	23	1807	415 1226	nadh dehydrogenase	GO:0032981	mitochondrial respiratory chain complex I assembly
ssa-miR-29b-2-5p_L-2	GSONMT00015628001	441	-44.51	23	2171	835 632 1272	nadph--cytochrome p450 reductase isoform x1	GO:0005789 GO:0005829 GO:0003958 GO:0005506 GO:0010181 GO:0016709 GO:0055114	endoplasmic reticulum membrane cytosol NADPH-hemoprotein reductase activity iron ion binding FMN binding oxidoreductase activity, acting on paired donors, with incorporation or reduction of molecular oxygen, NAD(P)H as one donor, and incorporation of one atom of oxygen oxidation-reduction process
ssa-miR-29b-2-5p_L-2	GSONMT00017792001	161	-23.86	23	223	88	nadph-dependent diflavin oxidoreductase 1	GO:0005829 GO:0048471 GO:0003958 GO:0005506 GO:0010181 GO:0016709 GO:0018538 GO:0050660 GO:0050661 GO:0052808 GO:0008219 GO:0016226 GO:0036245 GO:0055114	cytosol perinuclear region of cytoplasm NADPH-hemoprotein reductase activity iron ion binding FMN binding oxidoreductase activity, acting on paired donors, with incorporation or reduction of molecular oxygen, NAD(P)H as one donor, and incorporation of one atom of oxygen epoxide carboxylase activity flavin adenine dinucleotide binding NADP binding reduced coenzyme F420:NADP+ oxidoreductase activit…
ssa-miR-29b-2-5p_L-2	GSONMT00052895001	284	-23.71	23	945	775 571	nestin-like	GO:0005882 GO:0005198	intermediate filament structural molecule activity
ssa-miR-29b-2-5p_L-2	GSONMT00019970001	440	-48.67	23	1153	439 47 1105	neurobeachin isoform x4
ssa-miR-29b-2-5p_L-2	GSONMT00017006001	289	-22.51	23	1337	854 788	neurogenic differentiation factor 1	GO:0005634 GO:0005737 GO:0000978 GO:0001077 GO:0001102 GO:0001105 GO:0003682 GO:0046982 GO:0070888 GO:0003326 GO:0003329 GO:0006351 GO:0007263 GO:0009749 GO:0009952 GO:0021542 GO:0021549 GO:0023019 GO:0030073 GO:0035881 GO:0042593 GO:0043065 GO:0045666 GO:0045944 GO:0046426 GO:0048562 GO:0048923 GO:0051091 GO:0060119 GO:0060730 GO:0071156 GO:2000675 GO:2000679	nucleus cytoplasm RNA polymerase II core promoter proximal region sequence-specific DNA binding RNA polymerase II core promoter proximal region sequence-specific DNA binding transcription factor activity involved in positive regulation of transcription RNA polymerase II activating transcription factor binding RNA polymerase II transcription coactivator activity chromatin binding protein heterodim…
ssa-miR-29b-2-5p_L-2	GSONMT00026622001	293	-22.9	23	2273	1978 2236	neurogenic locus notch homolog protein 2-like	GO:0016021 GO:0043226 GO:0044464 GO:0005509 GO:0001889 GO:0001890 GO:0001946 GO:0006955 GO:0007219 GO:0007507 GO:0009790 GO:0009967 GO:0030154 GO:0042127 GO:0042246 GO:0048523 GO:0050793 GO:0060325 GO:0060351	integral component of membrane organelle cell part calcium ion binding liver development placenta development lymphangiogenesis immune response Notch signaling pathway heart development embryo development positive regulation of signal transduction cell differentiation regulation of cell proliferation tissue regeneration negative regulation of cellular process regulation of developmental process f…
ssa-miR-29b-2-5p_L-2	GSONMT00003528001	164	-22.11	23	590	404	neuronal pentraxin-1-like
ssa-miR-29b-2-5p_L-2	GSONMT00065453001	144	-21.05	23	323	30	neutral ceramidase-like	GO:0000139 GO:0005789 GO:0005887 GO:0016324 GO:0017040 GO:0006672 GO:0007275	Golgi membrane endoplasmic reticulum membrane integral component of plasma membrane apical plasma membrane ceramidase activity ceramide metabolic process multicellular organismal development
ssa-miR-29b-2-5p_L-2	GSONMT00024470001	161	-20	23	661	364	neutrophil cytosol factor 1-like	GO:0005737 GO:0016175 GO:0035091 GO:0055114	cytoplasm superoxide-generating NADPH oxidase activity phosphatidylinositol binding oxidation-reduction process
ssa-miR-29b-2-5p_L-2	GSONMT00013071001	291	-27.9	23	2605	387 1301	next to brca1 gene 1 isoform x1	GO:0008270	zinc ion binding
ssa-miR-29b-2-5p_L-2	GSONMT00067080001	153	-22.08	23	1323	386	niemann-pick c1	GO:0016021 GO:0008158 GO:0001666 GO:0007165 GO:0030301 GO:0035855 GO:0055113	integral component of membrane hedgehog receptor activity response to hypoxia signal transduction cholesterol transport megakaryocyte development epiboly involved in gastrulation with mouth forming second
ssa-miR-29b-2-5p_L-2	GSONMT00037850001	140	-20.83	23	1090	536	norrin	GO:0005615 GO:0009986 GO:0031012 GO:0005109 GO:0005125 GO:0042803 GO:0035426 GO:0045893 GO:0051091 GO:0060070 GO:0061299	extracellular space cell surface extracellular matrix frizzled binding cytokine activity protein homodimerization activity extracellular matrix-cell signaling positive regulation of transcription, DNA-templated positive regulation of sequence-specific DNA binding transcription factor activity canonical Wnt signaling pathway retina vasculature morphogenesis in camera-type eye
ssa-miR-29b-2-5p_L-2	GSONMT00015696001	723	-108.94	23	742	165 35 79 123 210	nuclear factor brain-like	GO:0008270	zinc ion binding
ssa-miR-29b-2-5p_L-2	GSONMT00060781001	151	-20.99	23	1497	1394	nuclear pore complex protein nup153-like isoform x2	GO:0008270	zinc ion binding
ssa-miR-29b-2-5p_L-2	GSONMT00003120001	283	-21.67	23	2285	1930 1295	nuclear pore complex protein nup155 isoform x1	GO:0005635 GO:0016020 GO:0006913 GO:0044699	nuclear envelope membrane nucleocytoplasmic transport single-organism process
ssa-miR-29b-2-5p_L-2	GSONMT00062406001	296	-38	23	1380	410 74	nuclear prelamin a recognition factor	GO:0005634	nucleus
ssa-miR-29b-2-5p_L-2	GSONMT00019623001	146	-22.12	23	662	543	nuclear protein localization protein 4 like protein
ssa-miR-29b-2-5p_L-2	GSONMT00023300001	292	-27.51	23	1624	1175 1024	nuclear receptor subfamily 2 group f member 6-like	GO:0005634 GO:0003707 GO:0004879 GO:0008270 GO:0043565 GO:0006351 GO:0006355 GO:0030522 GO:0043401	nucleus steroid hormone receptor activity ligand-activated sequence-specific DNA binding RNA polymerase II transcription factor activity zinc ion binding sequence-specific DNA binding transcription, DNA-templated regulation of transcription, DNA-templated intracellular receptor signaling pathway steroid hormone mediated signaling pathway
ssa-miR-29b-2-5p_L-2	GSONMT00025234001	301	-28.13	23	793	292 252	nucleobindin-1-like	GO:0005634 GO:0005509	nucleus calcium ion binding
ssa-miR-29b-2-5p_L-2	GSONMT00047494001	156	-24.92	23	1160	278	nucleoside diphosphate kinase 6-like	GO:0004550 GO:0005524 GO:0046872 GO:0006165 GO:0006183 GO:0006228 GO:0006241	nucleoside diphosphate kinase activity ATP binding metal ion binding nucleoside diphosphate phosphorylation GTP biosynthetic process UTP biosynthetic process CTP biosynthetic process
ssa-miR-29b-2-5p_L-2	GSONMT00059694001	280	-26.2	23	3044	101 419	nucleosome assembly protein 1-like 4-like isoform x1	GO:0005634 GO:0006334	nucleus nucleosome assembly
ssa-miR-29b-2-5p_L-2	GSONMT00040865001	143	-20.44	23	471	383	ocia domain-containing protein 1-like
ssa-miR-29b-2-5p_L-2	GSONMT00002484001	147	-20.69	23	730	498	origin recognition complex subunit 4	GO:0000808 GO:0005634 GO:0003677 GO:0005524 GO:0006260	origin recognition complex nucleus DNA binding ATP binding DNA replication
ssa-miR-29b-2-5p_L-2	GSONMT00034503001	288	-31.73	23	1076	578 638	overexpressed in prosurvival protein 1-like
ssa-miR-29b-2-5p_L-2	GSONMT00063775001	145	-20.35	23	949	50	oxidoreductase nad-binding domain-containing protein 1-like isoform x1	GO:0016491 GO:0055114	oxidoreductase activity oxidation-reduction process
ssa-miR-29b-2-5p_L-2	GSONMT00006158001	284	-25.65	23	861	38 619	p2x purinoceptor 4	GO:0005639 GO:0034702 GO:0001614 GO:0004931 GO:0005524 GO:0035590 GO:0070207 GO:0098655	integral component of nuclear inner membrane ion channel complex purinergic nucleotide receptor activity extracellular ATP-gated cation channel activity ATP binding purinergic nucleotide receptor signaling pathway protein homotrimerization cation transmembrane transport
ssa-miR-29b-2-5p_L-2	GSONMT00079419001	154	-20.66	23	1046	460	palmitoyltransferase partial	GO:0016021 GO:0008270 GO:0019706 GO:0008152	integral component of membrane zinc ion binding protein-cysteine S-palmitoyltransferase activity metabolic process
ssa-miR-29b-2-5p_L-2	GSONMT00050410001	282	-29.1	23	1215	484 185	partitioning defective 3 homolog b-like
ssa-miR-29b-2-5p_L-2	GSONMT00032371001	308	-29.5	23	227	152 189	pdz domain-containing protein 11	GO:0005829 GO:0016323 GO:0008022	cytosol basolateral plasma membrane protein C-terminus binding
ssa-miR-29b-2-5p_L-2	GSONMT00015077001	296	-27.74	23	3347	2324 2556	pdz domain-containing protein 7-like isoform x1	GO:0042462 GO:0060119	eye photoreceptor cell development inner ear receptor cell development
ssa-miR-29b-2-5p_L-2	GSONMT00024247001	292	-33.87	23	481	138 1	pdzk1l protein
ssa-miR-29b-2-5p_L-2	GSONMT00018936001	149	-21.99	23	398	152	peptidyl-prolyl cis-trans mitochondrial precursor	GO:0003755 GO:0000413 GO:0006457	peptidyl-prolyl cis-trans isomerase activity protein peptidyl-prolyl isomerization protein folding
ssa-miR-29b-2-5p_L-2	GSONMT00015347001	172	-23.04	23	1203	746	perforin-1-like
ssa-miR-29b-2-5p_L-2	GSONMT00000190001	148	-20.85	23	1332	844	peroxisomal sarcosine oxidase-like	GO:0008115 GO:0046653 GO:0055114	sarcosine oxidase activity tetrahydrofolate metabolic process oxidation-reduction process
ssa-miR-29b-2-5p_L-2	GSONMT00016088001	296	-33.21	23	1799	810 1504	phd finger protein 23b-like	GO:0008270	zinc ion binding
ssa-miR-29b-2-5p_L-2	GSONMT00036418001	298	-27.76	23	418	398 369	phosphatidylinositol -trisphosphate 5-phosphatase 1-like	GO:0046856 GO:0090024	phosphatidylinositol dephosphorylation negative regulation of neutrophil chemotaxis
ssa-miR-29b-2-5p_L-2	GSONMT00062360001	283	-31.42	23	3419	2598 1728	phosphatidylinositol 3-kinase regulatory subunit alpha isoform x2	GO:0005942 GO:0035014 GO:0007165 GO:0043551	phosphatidylinositol 3-kinase complex phosphatidylinositol 3-kinase regulator activity signal transduction regulation of phosphatidylinositol 3-kinase activity
ssa-miR-29b-2-5p_L-2	GSONMT00021834001	153	-22.72	23	496	144	phosphatidylinositol transfer protein beta isoform isoform x1	GO:0005622 GO:0070062 GO:0001701 GO:0006810	intracellular extracellular exosome in utero embryonic development transport
ssa-miR-29b-2-5p_L-2	GSONMT00077952001	150	-21.29	23	1054	848	phosphoglucomutase-1-like isoform x1	GO:0005829 GO:0000287 GO:0004614 GO:0005978 GO:0006006 GO:0019388	cytosol magnesium ion binding phosphoglucomutase activity glycogen biosynthetic process glucose metabolic process galactose catabolic process
ssa-miR-29b-2-5p_L-2	GSONMT00043678001	146	-22.11	23	1128	150	phospholemman precursor	GO:0016020 GO:0005216 GO:0034220	membrane ion channel activity ion transmembrane transport
ssa-miR-29b-2-5p_L-2	GSONMT00034547001	153	-22.32	23	1147	498	phospholipase membrane-associated-like	GO:0016788 GO:0006629	hydrolase activity, acting on ester bonds lipid metabolic process
ssa-miR-29b-2-5p_L-2	GSONMT00041297001	293	-35.17	23	1061	97 31	phosphoribosylformylglycinamidine synthase-like	GO:0004642 GO:0006189	phosphoribosylformylglycinamidine synthase activity 'de novo' IMP biosynthetic process
ssa-miR-29b-2-5p_L-2	GSONMT00079870001	286	-29.56	23	1659	55 893	phosphorylase b kinase regulatory subunit beta isoform x3	GO:0004553 GO:0005516 GO:0005977	hydrolase activity, hydrolyzing O-glycosyl compounds calmodulin binding glycogen metabolic process
ssa-miR-29b-2-5p_L-2	GSONMT00064537001	440	-39.8	23	1061	712 99 633	pituitary homeobox 3	GO:0005634 GO:0003700 GO:0043565 GO:0002088 GO:0006351 GO:0021984 GO:0045893	nucleus sequence-specific DNA binding transcription factor activity sequence-specific DNA binding lens development in camera-type eye transcription, DNA-templated adenohypophysis development positive regulation of transcription, DNA-templated
ssa-miR-29b-2-5p_L-2	GSONMT00020903001	314	-33.99	23	1161	855 85	pituitary homeobox 3	GO:0005634 GO:0003700 GO:0043565 GO:0002088 GO:0006351 GO:0021984 GO:0045893	nucleus sequence-specific DNA binding transcription factor activity sequence-specific DNA binding lens development in camera-type eye transcription, DNA-templated adenohypophysis development positive regulation of transcription, DNA-templated
ssa-miR-29b-2-5p_L-2	GSONMT00063016001	288	-38.68	23	2298	1379 1417	plakophilin-4 isoform x1	GO:0016337 GO:0032321 GO:0032467	single organismal cell-cell adhesion positive regulation of GTPase activity positive regulation of cytokinesis
ssa-miR-29b-2-5p_L-2	GSONMT00016980001	303	-39.91	23	367	103 330	plastin-2	GO:0001725 GO:0001726 GO:0001891 GO:0005615 GO:0005829 GO:0005884 GO:0005925 GO:0030175 GO:0070062 GO:0005509 GO:0042802 GO:0051015 GO:0002286 GO:0010737 GO:0016477 GO:0033157 GO:0051017	stress fiber ruffle phagocytic cup extracellular space cytosol actin filament focal adhesion filopodium extracellular exosome calcium ion binding identical protein binding actin filament binding T cell activation involved in immune response protein kinase A signaling cell migration regulation of intracellular protein transport actin filament bundle assembly
ssa-miR-29b-2-5p_L-2	GSONMT00053047001	151	-21.35	23	381	107	plastin-2	GO:0001725 GO:0001726 GO:0001891 GO:0005615 GO:0005829 GO:0005884 GO:0005925 GO:0030175 GO:0070062 GO:0005509 GO:0042802 GO:0051015 GO:0002286 GO:0010737 GO:0016477 GO:0033157 GO:0051017	stress fiber ruffle phagocytic cup extracellular space cytosol actin filament focal adhesion filopodium extracellular exosome calcium ion binding identical protein binding actin filament binding T cell activation involved in immune response protein kinase A signaling cell migration regulation of intracellular protein transport actin filament bundle assembly
ssa-miR-29b-2-5p_L-2	GSONMT00041804001	314	-35.42	23	810	402 467	platelet basic protein precursor	GO:0005576 GO:0008009 GO:0030593 GO:0043312	extracellular region chemokine activity neutrophil chemotaxis neutrophil degranulation
ssa-miR-29b-2-5p_L-2	GSONMT00056119001	295	-25.82	23	2835	1254 1104	pleckstrin homology domain-containing family f member 2	GO:0005783 GO:0030133 GO:0031901 GO:0046872 GO:0015031	endoplasmic reticulum transport vesicle early endosome membrane metal ion binding protein transport
ssa-miR-29b-2-5p_L-2	GSONMT00050248001	287	-35.16	23	1609	418 1181	plexin-c1-like	GO:0005622 GO:0005886 GO:0016021 GO:0004872 GO:0005102 GO:0007155 GO:0007165 GO:0007411 GO:0032317	intracellular plasma membrane integral component of membrane receptor activity receptor binding cell adhesion signal transduction axon guidance regulation of GTPase activity
ssa-miR-29b-2-5p_L-2	GSONMT00005567001	292	-28.18	23	1426	459 188	pol-like protein
ssa-miR-29b-2-5p_L-2	GSONMT00027424001	152	-22.26	23	1049	547	poly -binding protein 2-like isoform x2	GO:0003723	RNA binding
ssa-miR-29b-2-5p_L-2	GSONMT00036753001	281	-32.66	23	1311	729 1044	polycomb group ring finger protein 2-like	GO:0031981 GO:0032991 GO:0008270 GO:0007275 GO:0009987	nuclear lumen macromolecular complex zinc ion binding multicellular organismal development cellular process
ssa-miR-29b-2-5p_L-2	GSONMT00024079001	283	-24.34	23	2189	306 153	polyhomeotic-like protein 1 isoform x1	GO:0005634 GO:0008270	nucleus zinc ion binding
ssa-miR-29b-2-5p_L-2	GSONMT00065538001	156	-20.4	23	832	400	polypeptide n-acetylgalactosaminyltransferase 18-like	GO:0000139 GO:0016021 GO:0016757 GO:0030246 GO:0046872 GO:0006486	Golgi membrane integral component of membrane transferase activity, transferring glycosyl groups carbohydrate binding metal ion binding protein glycosylation
ssa-miR-29b-2-5p_L-2	GSONMT00014148001	149	-22.11	23	1308	1245	polypeptide n-acetylgalactosaminyltransferase 4-like	GO:0000139 GO:0016021 GO:0016757 GO:0030246 GO:0046872 GO:0006486	Golgi membrane integral component of membrane transferase activity, transferring glycosyl groups carbohydrate binding metal ion binding protein glycosylation
ssa-miR-29b-2-5p_L-2	GSONMT00053841001	283	-25.62	23	3678	2871 3206	potassium voltage-gated channel subfamily g member 3 isoform x2	GO:0008076 GO:0005249 GO:0034765 GO:0051260 GO:0071805	voltage-gated potassium channel complex voltage-gated potassium channel activity regulation of ion transmembrane transport protein homooligomerization potassium ion transmembrane transport
ssa-miR-29b-2-5p_L-2	GSONMT00047229001	145	-21.09	23	1413	475	pr domain zinc finger protein 1-like isoform x2	GO:0003676 GO:0046872	nucleic acid binding metal ion binding
ssa-miR-29b-2-5p_L-2	GSONMT00080556001	304	-42.07	23	3380	347 3161	pre-b-cell leukemia transcription factor 1 isoform x1	GO:0005634 GO:0005667 GO:0005737 GO:0000978 GO:0001077 GO:0008134 GO:0046982 GO:0001658 GO:0008284 GO:0009952 GO:0009954 GO:0010971 GO:0030278 GO:0030325 GO:0030326 GO:0035162 GO:0043433 GO:0045665 GO:0045944 GO:0048536 GO:0048538 GO:0048706	nucleus transcription factor complex cytoplasm RNA polymerase II core promoter proximal region sequence-specific DNA binding RNA polymerase II core promoter proximal region sequence-specific DNA binding transcription factor activity involved in positive regulation of transcription transcription factor binding protein heterodimerization activity branching involved in ureteric bud morphogenesis pos…
ssa-miR-29b-2-5p_L-2	GSONMT00016817001	293	-29.29	23	1115	882 609	prefoldin subunit 2-like	GO:0016272 GO:0051082 GO:0006457	prefoldin complex unfolded protein binding protein folding
ssa-miR-29b-2-5p_L-2	GSONMT00012781001	287	-30.19	23	1007	9 770	pro-neuregulin- membrane-bound isoform-like isoform x1	GO:0005102 GO:0009790	receptor binding embryo development
ssa-miR-29b-2-5p_L-2	GSONMT00056815001	293	-30.9	23	1105	708 40	probable atp-dependent rna helicase ddx17-like	GO:0003676 GO:0005524 GO:0008026 GO:0008152	nucleic acid binding ATP binding ATP-dependent helicase activity metabolic process
ssa-miR-29b-2-5p_L-2	GSONMT00044257001	296	-36.07	23	3449	85 3078	probable n-acetyltransferase 8b	GO:0008080 GO:0008152	N-acetyltransferase activity metabolic process
ssa-miR-29b-2-5p_L-2	GSONMT00019179001	297	-26.28	23	1179	349 443	probable phospholipid-transporting atpase ic-like	GO:0016021 GO:0000287 GO:0004012 GO:0005524 GO:0019829 GO:0008152 GO:0045332 GO:0098655	integral component of membrane magnesium ion binding phospholipid-translocating ATPase activity ATP binding cation-transporting ATPase activity metabolic process phospholipid translocation cation transmembrane transport
ssa-miR-29b-2-5p_L-2	GSONMT00076180001	307	-38.19	23	444	199 331	probable phospholipid-transporting atpase partial	GO:0016021 GO:0000287 GO:0004012 GO:0004672 GO:0005524 GO:0019829 GO:0006468 GO:0045332 GO:0098655	integral component of membrane magnesium ion binding phospholipid-translocating ATPase activity protein kinase activity ATP binding cation-transporting ATPase activity protein phosphorylation phospholipid translocation cation transmembrane transport
ssa-miR-29b-2-5p_L-2	GSONMT00048557001	142	-21.49	23	1177	531	probable polyketide synthase 1	GO:0016740 GO:0008152	transferase activity metabolic process
ssa-miR-29b-2-5p_L-2	GSONMT00040812001	158	-21.58	23	1646	1344	programmed cell death 1 ligand 2-like
ssa-miR-29b-2-5p_L-2	GSONMT00002301001	300	-37.1	23	975	851 381	programmed cell death 1 ligand partial	GO:0016021	integral component of membrane
ssa-miR-29b-2-5p_L-2	GSONMT00022288001	289	-38.38	23	1701	209 1433	prosaposin receptor gpr37-like	GO:0016021 GO:0003677 GO:0004930 GO:0007186	integral component of membrane DNA binding G-protein coupled receptor activity G-protein coupled receptor signaling pathway
ssa-miR-29b-2-5p_L-2	GSONMT00038516001	295	-30.41	23	1275	971 276	proteasome subunit alpha type-2	GO:0005634 GO:0005737 GO:0019773 GO:0004298 GO:0006511	nucleus cytoplasm proteasome core complex, alpha-subunit complex threonine-type endopeptidase activity ubiquitin-dependent protein catabolic process
ssa-miR-29b-2-5p_L-2	GSONMT00041468001	283	-33.06	23	1244	41 560	protein arginine n-methyltransferase 1	GO:0005634 GO:0005829 GO:0003713 GO:0035242 GO:0044020 GO:0006351 GO:0007552 GO:0019919 GO:0022008 GO:0031056 GO:0043985 GO:0045653 GO:0045893 GO:0060027	nucleus cytosol transcription coactivator activity protein-arginine omega-N asymmetric methyltransferase activity histone methyltransferase activity (H4-R3 specific) transcription, DNA-templated metamorphosis peptidyl-arginine methylation, to asymmetrical-dimethyl arginine neurogenesis regulation of histone modification histone H4-R3 methylation negative regulation of megakaryocyte differentiatio…
ssa-miR-29b-2-5p_L-2	GSONMT00049471001	142	-21.47	23	3476	1363	protein argonaute-4 isoform x1	GO:0000932 GO:0016442 GO:0035068 GO:0035198 GO:0035278	cytoplasmic mRNA processing body RISC complex micro-ribonucleoprotein complex miRNA binding negative regulation of translation involved in gene silencing by miRNA
ssa-miR-29b-2-5p_L-2	GSONMT00052030001	295	-25.44	23	2262	1151 1190	protein capicua homolog isoform x1	GO:0005634 GO:0003677 GO:0003682 GO:0005515 GO:0000122 GO:0006351 GO:0048286	nucleus DNA binding chromatin binding protein binding negative regulation of transcription from RNA polymerase II promoter transcription, DNA-templated lung alveolus development
ssa-miR-29b-2-5p_L-2	GSONMT00069134001	149	-21.8	23	644	359	protein cbfa2t2	GO:0003700 GO:0046872 GO:0006355	sequence-specific DNA binding transcription factor activity metal ion binding regulation of transcription, DNA-templated
ssa-miR-29b-2-5p_L-2	GSONMT00026016001	143	-22.84	23	1984	1664	protein downstream neighbor of son homolog	GO:0044699	single-organism process
ssa-miR-29b-2-5p_L-2	GSONMT00005074001	280	-30.24	23	773	585 604	protein fam132b-like	GO:0008138 GO:0035335	protein tyrosine/serine/threonine phosphatase activity peptidyl-tyrosine dephosphorylation
ssa-miR-29b-2-5p_L-2	GSONMT00003024001	166	-22.87	23	1406	937	protein fam162b-like
ssa-miR-29b-2-5p_L-2	GSONMT00023952001	284	-29.78	23	2417	2115 1590	protein fam212b-like
ssa-miR-29b-2-5p_L-2	GSONMT00067344001	296	-31.2	23	2919	1565 2092	protein fam60a-like
ssa-miR-29b-2-5p_L-2	GSONMT00033064001	297	-32.72	23	886	323 711	protein fam84b-like
ssa-miR-29b-2-5p_L-2	GSONMT00045558001	305	-29.03	23	1374	230 904	protein inscuteable homolog
ssa-miR-29b-2-5p_L-2	GSONMT00039239001	150	-21.86	23	544	52	protein lin-52 homolog	GO:0070176 GO:0006351 GO:0007049 GO:0007275	DRM complex transcription, DNA-templated cell cycle multicellular organismal development
ssa-miR-29b-2-5p_L-2	GSONMT00010408001	296	-21.87	23	3783	2386 2046	protein mdm4-like isoform x2	GO:0005634 GO:0008270 GO:0043066 GO:0071157	nucleus zinc ion binding negative regulation of apoptotic process negative regulation of cell cycle arrest
ssa-miR-29b-2-5p_L-2	GSONMT00058926001	140	-20.39	23	556	508	protein mgarp isoform x2
ssa-miR-29b-2-5p_L-2	GSONMT00015728001	285	-22.28	23	1313	492 537	protein ndrg3-like isoform x2
ssa-miR-29b-2-5p_L-2	GSONMT00044076001	297	-32.83	23	1002	94 286	protein nlrc3-like	GO:0005524	ATP binding
ssa-miR-29b-2-5p_L-2	GSONMT00007861001	292	-23.84	23	1590	614 1370	protein nlrc3-like
ssa-miR-29b-2-5p_L-2	GSONMT00038848001	162	-21.05	23	2448	611	protein orai-2	GO:0016020	membrane
ssa-miR-29b-2-5p_L-2	GSONMT00023833001	306	-36.1	23	1396	1204 310	protein os-9-like isoform x1
ssa-miR-29b-2-5p_L-2	GSONMT00002165001	294	-37.44	23	1414	192 808	protein partial	GO:0017112 GO:0032851	Rab guanyl-nucleotide exchange factor activity positive regulation of GTPase activity
ssa-miR-29b-2-5p_L-2	GSONMT00022868001	292	-28.02	23	1051	225 201	protein phosphatase 1 regulatory subunit 3c-b-like	GO:0005977	glycogen metabolic process
ssa-miR-29b-2-5p_L-2	GSONMT00037509001	149	-25.56	23	369	39	protein pih1d3-like
ssa-miR-29b-2-5p_L-2	GSONMT00040949001	140	-21.44	23	447	221	protein prrc2c	GO:0016020 GO:0008022 GO:0044822 GO:0002244	membrane protein C-terminus binding poly(A) RNA binding hematopoietic progenitor cell differentiation
ssa-miR-29b-2-5p_L-2	GSONMT00067606001	146	-20.88	23	1055	1033	protein talpid3	GO:0007224	smoothened signaling pathway
ssa-miR-29b-2-5p_L-2	GSONMT00076727001	142	-20.75	23	501	303	protein unc-79 homolog isoform x3
ssa-miR-29b-2-5p_L-2	GSONMT00062829001	148	-22.53	23	254	77	protein xrp2-like	GO:0003779 GO:0004550 GO:0005524 GO:0000902 GO:0001947 GO:0006165 GO:0006183 GO:0006228 GO:0006241 GO:0007010 GO:0010842 GO:0035845 GO:0048793	actin binding nucleoside diphosphate kinase activity ATP binding cell morphogenesis heart looping nucleoside diphosphate phosphorylation GTP biosynthetic process UTP biosynthetic process CTP biosynthetic process cytoskeleton organization retina layer formation photoreceptor cell outer segment organization pronephros development
ssa-miR-29b-2-5p_L-2	GSONMT00059198001	159	-22.05	23	922	232	protein ycf2-like isoform x1
ssa-miR-29b-2-5p_L-2	GSONMT00017802001	172	-21.63	23	421	197	protein yipf2 isoform x1	GO:0016020	membrane
ssa-miR-29b-2-5p_L-2	GSONMT00075588001	142	-26.09	23	669	358	protein znf365-like isoform x2
ssa-miR-29b-2-5p_L-2	GSONMT00028274001	305	-30.51	23	1143	56 771	protein-glutamine gamma-glutamyltransferase k-like	GO:0003810 GO:0046872 GO:0018149	protein-glutamine gamma-glutamyltransferase activity metal ion binding peptide cross-linking
ssa-miR-29b-2-5p_L-2	GSONMT00076170001	292	-26.45	23	1229	701 678	protein-glutamine gamma-glutamyltransferase k-like	GO:0003810 GO:0046872 GO:0018149	protein-glutamine gamma-glutamyltransferase activity metal ion binding peptide cross-linking
ssa-miR-29b-2-5p_L-2	GSONMT00067660001	425	-43.68	23	1456	1077 982 328	proteinase-activated receptor 3-like	GO:0016021 GO:0015057 GO:0007596 GO:0070493	integral component of membrane thrombin receptor activity blood coagulation thrombin receptor signaling pathway
ssa-miR-29b-2-5p_L-2	GSONMT00069526001	287	-36.01	23	1222	1055 340	prothymosin alpha-like isoform x2
ssa-miR-29b-2-5p_L-2	GSONMT00050946001	143	-20.35	23	388	119	protocadherin-15 isoform x1	GO:0016020 GO:0005509 GO:0001654 GO:0006897 GO:0007156 GO:0035315 GO:0050908 GO:0050974	membrane calcium ion binding eye development endocytosis homophilic cell adhesion via plasma membrane adhesion molecules hair cell differentiation detection of light stimulus involved in visual perception detection of mechanical stimulus involved in sensory perception
ssa-miR-29b-2-5p_L-2	GSONMT00070001001	295	-27.96	23	2726	914 1287	protransforming growth factor alpha isoform x1
ssa-miR-29b-2-5p_L-2	GSONMT00012929001	284	-22.43	23	2761	1936 476	pyridine nucleotide-disulfide oxidoreductase domain-containing protein 1	GO:0008785 GO:0055114	alkyl hydroperoxide reductase activity oxidation-reduction process
ssa-miR-29b-2-5p_L-2	GSONMT00060044001	141	-26.59	23	525	1	r3h domain-containing protein 1 isoform x6	GO:0044822	poly(A) RNA binding
ssa-miR-29b-2-5p_L-2	GSONMT00052860001	287	-29	23	2154	1828 2023	rac-gamma serine threonine-protein kinase-like	GO:0005634 GO:0005794 GO:0005886 GO:0004674 GO:0005524 GO:0000002 GO:0006468 GO:0007165	nucleus Golgi apparatus plasma membrane protein serine/threonine kinase activity ATP binding mitochondrial genome maintenance protein phosphorylation signal transduction
ssa-miR-29b-2-5p_L-2	GSONMT00031332001	148	-22.35	23	594	8	rad51-associated protein 1	GO:0005634 GO:0003690 GO:0003697 GO:0003723 GO:0006281	nucleus double-stranded DNA binding single-stranded DNA binding RNA binding DNA repair
ssa-miR-29b-2-5p_L-2	GSONMT00005023001	161	-21.55	23	956	331	raftlin-2
ssa-miR-29b-2-5p_L-2	GSONMT00071285001	164	-21.25	23	1386	191	ragulator complex protein lamtor4	GO:0005764 GO:0071986 GO:0005085 GO:0032947 GO:0008361 GO:0032008 GO:0043547 GO:0061462 GO:0071230	lysosome Ragulator complex guanyl-nucleotide exchange factor activity protein complex scaffold regulation of cell size positive regulation of TOR signaling positive regulation of GTPase activity protein localization to lysosome cellular response to amino acid stimulus
ssa-miR-29b-2-5p_L-2	GSONMT00052922001	284	-20.56	23	827	7 572	rapunzel 5
ssa-miR-29b-2-5p_L-2	GSONMT00046547001	144	-20.43	23	908	200	ras association domain-containing protein 1-like	GO:0046872 GO:0035556	metal ion binding intracellular signal transduction
ssa-miR-29b-2-5p_L-2	GSONMT00008684001	147	-20.03	23	618	533	ras-related protein rab-19-like isoform x2	GO:0005622 GO:0016020 GO:0003924 GO:0005525 GO:0006886 GO:0006913 GO:0007264	intracellular membrane GTPase activity GTP binding intracellular protein transport nucleocytoplasmic transport small GTPase mediated signal transduction
ssa-miR-29b-2-5p_L-2	GSONMT00046924001	290	-28.97	23	2146	2070 708	ras-related protein rab-27b-like	GO:0005622 GO:0016020 GO:0003924 GO:0005525 GO:0006886 GO:0006913 GO:0007264	intracellular membrane GTPase activity GTP binding intracellular protein transport nucleocytoplasmic transport small GTPase mediated signal transduction
ssa-miR-29b-2-5p_L-2	GSONMT00009388001	155	-20.05	23	1658	815	ras-related protein rab-33b-like	GO:0005622 GO:0016020 GO:0003924 GO:0005525 GO:0006886 GO:0006913 GO:0007264	intracellular membrane GTPase activity GTP binding intracellular protein transport nucleocytoplasmic transport small GTPase mediated signal transduction
ssa-miR-29b-2-5p_L-2	GSONMT00001142001	288	-34.11	23	2179	1989 1017	ras-related protein rab-4b	GO:0005739 GO:0005886 GO:0003924 GO:0005525 GO:0006886 GO:0006913 GO:0007264 GO:0008152	mitochondrion plasma membrane GTPase activity GTP binding intracellular protein transport nucleocytoplasmic transport small GTPase mediated signal transduction metabolic process
ssa-miR-29b-2-5p_L-2	GSONMT00072986001	310	-32.13	23	3453	3122 349	ras-related protein rab-9a	GO:0005525 GO:0007264 GO:0015031	GTP binding small GTPase mediated signal transduction protein transport
ssa-miR-29b-2-5p_L-2	GSONMT00020246001	299	-27.53	23	1481	1008 600	ras-related protein rap-2b	GO:0005829 GO:0005886 GO:0055038 GO:0070062 GO:0005525 GO:0019003 GO:0019904 GO:0015031 GO:0030336 GO:0031954 GO:0032486 GO:0061097	cytosol plasma membrane recycling endosome membrane extracellular exosome GTP binding GDP binding protein domain specific binding protein transport negative regulation of cell migration positive regulation of protein autophosphorylation Rap protein signal transduction regulation of protein tyrosine kinase activity
ssa-miR-29b-2-5p_L-2	GSONMT00048985001	157	-24.2	23	584	311	rb1-inducible coiled-coil protein 1
ssa-miR-29b-2-5p_L-2	GSONMT00019717001	143	-23.17	23	895	499	receptor expression-enhancing protein 5-like
ssa-miR-29b-2-5p_L-2	GSONMT00061859001	159	-22.96	23	657	478	receptor expression-enhancing protein 5-like
ssa-miR-29b-2-5p_L-2	GSONMT00012977001	280	-38.48	23	1589	220 787	receptor-type tyrosine-protein phosphatase delta-like isoform x2	GO:0004725 GO:0035335	protein tyrosine phosphatase activity peptidyl-tyrosine dephosphorylation
ssa-miR-29b-2-5p_L-2	GSONMT00055198001	295	-31.48	23	2011	824 1467	receptor-type tyrosine-protein phosphatase s- partial	GO:0005768 GO:0005887 GO:0030426 GO:0043025 GO:0060076 GO:0070062 GO:0005001 GO:0005158 GO:0008201 GO:0030971 GO:0035373 GO:0042301 GO:0050839 GO:0001960 GO:0007156 GO:0007157 GO:0007185 GO:0008285 GO:0016477 GO:0031102 GO:0031345 GO:0035335 GO:0042059 GO:0043525 GO:0046627 GO:0048679 GO:0050775 GO:0050803 GO:0051387 GO:0097105 GO:1900121	endosome integral component of plasma membrane growth cone neuronal cell body excitatory synapse extracellular exosome transmembrane receptor protein tyrosine phosphatase activity insulin receptor binding heparin binding receptor tyrosine kinase binding chondroitin sulfate proteoglycan binding phosphate ion binding cell adhesion molecule binding negative regulation of cytokine-mediated signaling …
ssa-miR-29b-2-5p_L-2	GSONMT00002128001	301	-31.91	23	1053	797 146	redox-regulatory protein fam213a	GO:0005739 GO:0070062 GO:0016209 GO:0016491 GO:0045670 GO:0055114	mitochondrion extracellular exosome antioxidant activity oxidoreductase activity regulation of osteoclast differentiation oxidation-reduction process
ssa-miR-29b-2-5p_L-2	GSONMT00052106001	291	-25.24	23	1946	87 161	regulating synaptic membrane exocytosis protein 1 isoform x5	GO:0046872	metal ion binding
ssa-miR-29b-2-5p_L-2	GSONMT00036137001	299	-26.64	23	2451	1988 871	regulating synaptic membrane exocytosis protein 1-like isoform x1	GO:0017137 GO:0046872 GO:0006886	Rab GTPase binding metal ion binding intracellular protein transport
ssa-miR-29b-2-5p_L-2	GSONMT00054342001	141	-21.25	23	430	254	regulator of g-protein signaling 5-like	GO:0038032	termination of G-protein coupled receptor signaling pathway
ssa-miR-29b-2-5p_L-2	GSONMT00077849001	152	-21.13	23	625	189	regulator of g-protein signaling 5-like	GO:0038032	termination of G-protein coupled receptor signaling pathway
ssa-miR-29b-2-5p_L-2	GSONMT00028030001	286	-35.76	23	881	237 639	regulator of nonsense transcripts 1-like	GO:0000785 GO:0000932 GO:0005654 GO:0005829 GO:0035145 GO:0044530 GO:0003677 GO:0003682 GO:0004004 GO:0005515 GO:0005524 GO:0008270 GO:0044822 GO:0000184 GO:0006260 GO:0006281 GO:0006406 GO:0006449 GO:0009048 GO:0009790 GO:0071044	chromatin cytoplasmic mRNA processing body nucleoplasm cytosol exon-exon junction complex supraspliceosomal complex DNA binding chromatin binding ATP-dependent RNA helicase activity protein binding ATP binding zinc ion binding poly(A) RNA binding nuclear-transcribed mRNA catabolic process, nonsense-mediated decay DNA replication DNA repair mRNA export from nucleus regulation of translational term…
ssa-miR-29b-2-5p_L-2	GSONMT00082603001	280	-32.69	23	616	451 503	relaxin-3-like	GO:0005576 GO:0005179	extracellular region hormone activity
ssa-miR-29b-2-5p_L-2	GSONMT00036387001	159	-20.15	23	1435	691	replication factor c subunit 5	GO:0003677 GO:0005524 GO:0006260 GO:0060041	DNA binding ATP binding DNA replication retina development in camera-type eye
ssa-miR-29b-2-5p_L-2	GSONMT00070839001	143	-23.44	23	1115	986	repressor of rna polymerase iii transcription maf1 homolog	GO:0016480	negative regulation of transcription from RNA polymerase III promoter
ssa-miR-29b-2-5p_L-2	GSONMT00060698001	301	-34.14	23	603	129 234	reticulon-4 receptor-like	GO:0005515 GO:0007411 GO:0048936	protein binding axon guidance peripheral nervous system neuron axonogenesis
ssa-miR-29b-2-5p_L-2	GSONMT00042665001	316	-32.78	23	778	439 40	retinol dehydrogenase 13-like	GO:0016491 GO:0055114	oxidoreductase activity oxidation-reduction process
ssa-miR-29b-2-5p_L-2	GSONMT00008190001	147	-20.09	23	3142	690	rho gtpase-activating protein 23-like isoform x10	GO:0005622 GO:0007165	intracellular signal transduction
ssa-miR-29b-2-5p_L-2	GSONMT00033264001	284	-20.31	23	2601	1768 2050	rho gtpase-activating protein 35-like	GO:0005622 GO:0005525 GO:0007264 GO:0015031	intracellular GTP binding small GTPase mediated signal transduction protein transport
ssa-miR-29b-2-5p_L-2	GSONMT00065384001	300	-24.93	23	633	401 87	rho gtpase-activating protein 39-like isoform x1	GO:0005856 GO:0007165	cytoskeleton signal transduction
ssa-miR-29b-2-5p_L-2	GSONMT00075151001	171	-21.06	23	1068	481	rho gtpase-activating protein partial	GO:0005622 GO:0007165	intracellular signal transduction
ssa-miR-29b-2-5p_L-2	GSONMT00024477001	161	-20.72	23	1043	160	rho guanine nucleotide exchange factor 12 isoform x2	GO:0005089 GO:0032321	Rho guanyl-nucleotide exchange factor activity positive regulation of GTPase activity
ssa-miR-29b-2-5p_L-2	GSONMT00001996001	144	-27.29	23	376	241	rho guanine nucleotide exchange factor 25-like isoform x1	GO:0004674 GO:0005089 GO:0006468 GO:0032321	protein serine/threonine kinase activity Rho guanyl-nucleotide exchange factor activity protein phosphorylation positive regulation of GTPase activity
ssa-miR-29b-2-5p_L-2	GSONMT00021679001	156	-20.61	23	1018	410	rhomboid domain-containing protein 3-like	GO:0016021 GO:0004252 GO:0006508	integral component of membrane serine-type endopeptidase activity proteolysis
ssa-miR-29b-2-5p_L-2	GSONMT00079072001	141	-21.2	23	416	140	ribosomal rna-processing protein 8	GO:0032991 GO:0043232 GO:0044428 GO:0005488 GO:0008168 GO:0006355 GO:0031669 GO:0032259	macromolecular complex intracellular non-membrane-bounded organelle nuclear part binding methyltransferase activity regulation of transcription, DNA-templated cellular response to nutrient levels methylation
ssa-miR-29b-2-5p_L-2	GSONMT00072808001	303	-32.18	23	411	259 238	ribosome biogenesis protein nsa2 homolog
ssa-miR-29b-2-5p_L-2	GSONMT00076156001	287	-29.22	23	1236	497 125	rna-binding protein 27	GO:0000166 GO:0003723 GO:0046872 GO:0006397	nucleotide binding RNA binding metal ion binding mRNA processing
ssa-miR-29b-2-5p_L-2	GSONMT00055334001	296	-23.35	23	1009	408 883	rna-binding protein 6-like isoform x2	GO:0004672 GO:0005524 GO:0046872 GO:0006468	protein kinase activity ATP binding metal ion binding protein phosphorylation
ssa-miR-29b-2-5p_L-2	GSONMT00023232001	157	-24.71	23	1130	893	rna-binding protein luc7-like 1 isoform x2	GO:0005685 GO:0003729 GO:0006376	U1 snRNP mRNA binding mRNA splice site selection
ssa-miR-29b-2-5p_L-2	GSONMT00005445001	141	-22.94	23	1138	635	roundabout homolog 1-like isoform x3
ssa-miR-29b-2-5p_L-2	GSONMT00003115001	287	-21.6	23	2198	815 1758	s-phase kinase-associated protein 2
ssa-miR-29b-2-5p_L-2	GSONMT00004698001	140	-23.1	23	178	1	saga-associated factor 29 homolog	GO:0005671 GO:0070461 GO:0035064 GO:0043966	Ada2/Gcn5/Ada3 transcription activator complex SAGA-type complex methylated histone binding histone H3 acetylation
ssa-miR-29b-2-5p_L-2	GSONMT00046753001	147	-21.83	23	1641	1239	scavenger receptor class b member 1 isoform x2	GO:0016021 GO:0007155	integral component of membrane cell adhesion
ssa-miR-29b-2-5p_L-2	GSONMT00016351001	312	-32.08	23	639	262 119	sec14-like protein 2-like	GO:0005622 GO:0016021 GO:0005215 GO:0006810	intracellular integral component of membrane transporter activity transport
ssa-miR-29b-2-5p_L-2	GSONMT00064448001	298	-27.77	23	517	302 423	sec23-interacting isoform x1	GO:0046872	metal ion binding
ssa-miR-29b-2-5p_L-2	GSONMT00078117001	288	-28.96	23	942	308 409	sec23-interacting isoform x2	GO:0046872	metal ion binding
ssa-miR-29b-2-5p_L-2	GSONMT00048998001	140	-21.43	23	1213	18	secretion-regulating guanine nucleotide exchange factor-like	GO:0050709	negative regulation of protein secretion
ssa-miR-29b-2-5p_L-2	GSONMT00050323001	443	-44.84	23	2625	885 1043 2278	secretory carrier-associated membrane protein 1-like isoform x2	GO:0016021 GO:0015031	integral component of membrane protein transport
ssa-miR-29b-2-5p_L-2	GSONMT00044283001	280	-20.09	23	2771	1470 1924	secretory carrier-associated membrane protein 2-like	GO:0016021 GO:0043231 GO:0015031	integral component of membrane intracellular membrane-bounded organelle protein transport
ssa-miR-29b-2-5p_L-2	GSONMT00040607001	148	-21.61	23	1221	742	selenoprotein o	GO:0016301	kinase activity
ssa-miR-29b-2-5p_L-2	GSONMT00070146001	287	-26.52	23	3233	576 475	semaphorin-4g-like	GO:0016020 GO:0004872 GO:0007275	membrane receptor activity multicellular organismal development
ssa-miR-29b-2-5p_L-2	GSONMT00002118001	142	-22.08	23	1384	1193	semaphorin-4g-like	GO:0016020 GO:0004872 GO:0007275	membrane receptor activity multicellular organismal development
ssa-miR-29b-2-5p_L-2	GSONMT00010581001	159	-23.9	23	386	348	sentrin-specific protease 2-like isoform x1	GO:0008234 GO:0006508	cysteine-type peptidase activity proteolysis
ssa-miR-29b-2-5p_L-2	GSONMT00044171001	169	-22.29	23	622	159	septin-7-like isoform x2	GO:0031105 GO:0005525 GO:0007049	septin complex GTP binding cell cycle
ssa-miR-29b-2-5p_L-2	GSONMT00061324001	300	-30.1	23	713	608 253	serine arginine-rich splicing factor 11-like isoform x1	GO:0000166 GO:0003676	nucleotide binding nucleic acid binding
ssa-miR-29b-2-5p_L-2	GSONMT00053706001	147	-22.37	23	923	482	serine protease 57-like	GO:0004252 GO:0006508	serine-type endopeptidase activity proteolysis
ssa-miR-29b-2-5p_L-2	GSONMT00042620001	297	-21.72	23	1316	776 232	serine protease hepsin-like	GO:0016021 GO:0004252 GO:0005044 GO:0070008 GO:0006508 GO:0006898	integral component of membrane serine-type endopeptidase activity scavenger receptor activity serine-type exopeptidase activity proteolysis receptor-mediated endocytosis
ssa-miR-29b-2-5p_L-2	GSONMT00020630001	284	-26.54	23	853	517 151	serine threonine-protein kinase 17a	GO:0005634 GO:0004674 GO:0005524 GO:0006468 GO:0035556 GO:2000271 GO:2000377	nucleus protein serine/threonine kinase activity ATP binding protein phosphorylation intracellular signal transduction positive regulation of fibroblast apoptotic process regulation of reactive oxygen species metabolic process
ssa-miR-29b-2-5p_L-2	GSONMT00034336001	282	-26.19	23	3468	222 175	serine threonine-protein kinase 35-like	GO:0004674 GO:0005524 GO:0006468	protein serine/threonine kinase activity ATP binding protein phosphorylation
ssa-miR-29b-2-5p_L-2	GSONMT00013000001	152	-21.75	23	1121	25	serine threonine-protein kinase chk1	GO:0000781 GO:0000785 GO:0000794 GO:0005615 GO:0005654 GO:0005657 GO:0005737 GO:0005813 GO:0005524 GO:0035402 GO:0000086 GO:0000724 GO:0006975 GO:0007095 GO:0008630 GO:0010569 GO:0010767 GO:0035407 GO:0042127 GO:0045839 GO:0046602 GO:0048096 GO:0071260 GO:2000615	chromosome, telomeric region chromatin condensed nuclear chromosome extracellular space nucleoplasm replication fork cytoplasm centrosome ATP binding histone kinase activity (H3-T11 specific) G2/M transition of mitotic cell cycle double-strand break repair via homologous recombination DNA damage induced protein phosphorylation mitotic G2 DNA damage checkpoint intrinsic apoptotic signaling pathway…
ssa-miR-29b-2-5p_L-2	GSONMT00027499001	153	-22.27	23	414	101	serine threonine-protein kinase endoribonuclease ire1-like	GO:0004540 GO:0004672 GO:0005524 GO:0006397 GO:0006468 GO:0090501	ribonuclease activity protein kinase activity ATP binding mRNA processing protein phosphorylation RNA phosphodiester bond hydrolysis
ssa-miR-29b-2-5p_L-2	GSONMT00006107001	432	-46.02	23	599	285 515 345	serine threonine-protein kinase nek4-like isoform x2	GO:0004674 GO:0005524 GO:0006468	protein serine/threonine kinase activity ATP binding protein phosphorylation
ssa-miR-29b-2-5p_L-2	GSONMT00064943001	158	-22.96	23	1209	795	serine threonine-protein phosphatase 2a 55 kda regulatory subunit b alpha isoform	GO:0000159 GO:0005737 GO:0004722 GO:0008601 GO:0006470 GO:0007165 GO:0010458 GO:0043278 GO:0050790 GO:0051301	protein phosphatase type 2A complex cytoplasm protein serine/threonine phosphatase activity protein phosphatase type 2A regulator activity protein dephosphorylation signal transduction exit from mitosis response to morphine regulation of catalytic activity cell division
ssa-miR-29b-2-5p_L-2	GSONMT00044271001	293	-24.65	23	2120	94 1718	serine threonine-protein phosphatase 4 regulatory subunit 1-like
ssa-miR-29b-2-5p_L-2	GSONMT00076547001	155	-20.67	23	224	180	serine threonine-protein phosphatase 4 regulatory subunit 4 isoform x1	GO:0044464 GO:0043666	cell part regulation of phosphoprotein phosphatase activity
ssa-miR-29b-2-5p_L-2	GSONMT00008825001	163	-22.34	23	1292	102	serine threonine-protein phosphatase alpha-2 isoform-like	GO:0004721 GO:0016311	phosphoprotein phosphatase activity dephosphorylation
ssa-miR-29b-2-5p_L-2	GSONMT00071263001	141	-28.38	23	749	230	serine-threonine kinase receptor-associated protein	GO:0016301 GO:0016310	kinase activity phosphorylation
ssa-miR-29b-2-5p_L-2	GSONMT00051280001	152	-22.44	23	896	452	sex hormone-binding globulin	GO:0005497	androgen binding
ssa-miR-29b-2-5p_L-2	GSONMT00082547001	453	-48.22	23	2475	116 1231 317	sh3 and px domain-containing protein 2a-like isoform x1
ssa-miR-29b-2-5p_L-2	GSONMT00008482001	145	-20.35	23	1139	685	sh3 domain-binding protein 4-a-like	GO:0005634 GO:0005905 GO:0030136 GO:0005092 GO:0006897 GO:0008285 GO:0010508 GO:0030308 GO:0032007 GO:0034260 GO:0061462 GO:0071230	nucleus coated pit clathrin-coated vesicle GDP-dissociation inhibitor activity endocytosis negative regulation of cell proliferation positive regulation of autophagy negative regulation of cell growth negative regulation of TOR signaling negative regulation of GTPase activity protein localization to lysosome cellular response to amino acid stimulus
ssa-miR-29b-2-5p_L-2	GSONMT00055436001	155	-23.7	23	27	6	sh3-containing grb2-like protein 3-interacting protein 1 isoform x1
ssa-miR-29b-2-5p_L-2	GSONMT00016835001	291	-26.84	23	702	144 413	shootin-1-like isoform x2	GO:0019900 GO:0048812	kinase binding neuron projection morphogenesis
ssa-miR-29b-2-5p_L-2	GSONMT00058935001	300	-42.12	23	1749	750 1656	short coiled-coil protein a-like isoform x1
ssa-miR-29b-2-5p_L-2	GSONMT00012258001	160	-22.68	23	1112	721	short-chain specific acyl- mitochondrial	GO:0005634 GO:0005739 GO:0003995 GO:0050660 GO:0055114	nucleus mitochondrion acyl-CoA dehydrogenase activity flavin adenine dinucleotide binding oxidation-reduction process
ssa-miR-29b-2-5p_L-2	GSONMT00061602001	448	-55.81	23	2200	337 36 2166	sideroflexin-5-like isoform x1	GO:0016020 GO:0008324 GO:0098655	membrane cation transmembrane transporter activity cation transmembrane transport
ssa-miR-29b-2-5p_L-2	GSONMT00063903001	165	-21.79	23	690	548	signal recognition particle 19 kda protein	GO:0048500 GO:0008312 GO:0006614	signal recognition particle 7S RNA binding SRP-dependent cotranslational protein targeting to membrane
ssa-miR-29b-2-5p_L-2	GSONMT00074981001	281	-24.74	23	470	127 389	signal recognition particle 54 kda protein	GO:0005730 GO:0005786 GO:0003924 GO:0005525 GO:0008144 GO:0008312 GO:0019003 GO:0030942 GO:0043021 GO:0044822 GO:0006614 GO:0042493	nucleolus signal recognition particle, endoplasmic reticulum targeting GTPase activity GTP binding drug binding 7S RNA binding GDP binding endoplasmic reticulum signal peptide binding ribonucleoprotein complex binding poly(A) RNA binding SRP-dependent cotranslational protein targeting to membrane response to drug
ssa-miR-29b-2-5p_L-2	GSONMT00067045001	140	-26.55	23	1898	628	signal-induced proliferation-associated 1-like protein 3 isoform x1	GO:0005096 GO:0043547 GO:0051056	GTPase activator activity positive regulation of GTPase activity regulation of small GTPase mediated signal transduction
ssa-miR-29b-2-5p_L-2	GSONMT00069717001	164	-20.89	23	1271	1020	sodium channel subunit beta-1-like	GO:0001518 GO:0043025 GO:0043209 GO:0005248 GO:0017080 GO:0007155 GO:0034765 GO:0035725	voltage-gated sodium channel complex neuronal cell body myelin sheath voltage-gated sodium channel activity sodium channel regulator activity cell adhesion regulation of ion transmembrane transport sodium ion transmembrane transport
ssa-miR-29b-2-5p_L-2	GSONMT00016123001	142	-24.06	23	1006	1	sodium hydrogen exchanger 2-like	GO:0016021 GO:0015385 GO:0006885 GO:0035725 GO:1902600	integral component of membrane sodium:proton antiporter activity regulation of pH sodium ion transmembrane transport hydrogen ion transmembrane transport
ssa-miR-29b-2-5p_L-2	GSONMT00045870001	176	-25.66	23	417	124	sodium-coupled neutral amino acid transporter 8-like	GO:0016021	integral component of membrane
ssa-miR-29b-2-5p_L-2	GSONMT00065768001	156	-22.34	23	2882	659	sodium-dependent multivitamin transporter-like isoform x1	GO:0016021 GO:0005215 GO:0055085	integral component of membrane transporter activity transmembrane transport
ssa-miR-29b-2-5p_L-2	GSONMT00026921001	280	-24.37	23	909	680 761	solute carrier family 12 member 3	GO:0016021 GO:0015377 GO:0006814 GO:1902476	integral component of membrane cation:chloride symporter activity sodium ion transport chloride transmembrane transport
ssa-miR-29b-2-5p_L-2	GSONMT00002523001	281	-27.36	23	1795	1452 246	solute carrier family 12 member 9-like	GO:0016020 GO:0055085	membrane transmembrane transport
ssa-miR-29b-2-5p_L-2	GSONMT00059040001	298	-27.07	23	3321	1224 1138	solute carrier family 25 member 36-a-like	GO:0005743 GO:0016021 GO:0006839 GO:0055085	mitochondrial inner membrane integral component of membrane mitochondrial transport transmembrane transport
ssa-miR-29b-2-5p_L-2	GSONMT00029755001	148	-25.37	23	380	32	solute carrier family 35 member d3-like
ssa-miR-29b-2-5p_L-2	GSONMT00065079001	285	-34.39	23	1204	481 13	son of sevenless homolog 1	GO:0005622 GO:0003677 GO:0005089 GO:0046982 GO:0007264 GO:0032321	intracellular DNA binding Rho guanyl-nucleotide exchange factor activity protein heterodimerization activity small GTPase mediated signal transduction positive regulation of GTPase activity
ssa-miR-29b-2-5p_L-2	GSONMT00067634001	148	-23.86	23	1046	124	sorting nexin-6-like	GO:0031901 GO:0034713 GO:0035091 GO:0042803 GO:0006886 GO:0030512 GO:0042147 GO:0045892	early endosome membrane type I transforming growth factor beta receptor binding phosphatidylinositol binding protein homodimerization activity intracellular protein transport negative regulation of transforming growth factor beta receptor signaling pathway retrograde transport, endosome to Golgi negative regulation of transcription, DNA-templated
ssa-miR-29b-2-5p_L-2	GSONMT00074225001	285	-31.29	23	1345	717 816	spectrin beta non-erythrocytic 1-like	GO:0005730 GO:0005829 GO:0008091 GO:0014731 GO:0030673 GO:0031430 GO:0043234 GO:0070062 GO:0003779 GO:0005200 GO:0005516 GO:0005543 GO:0030506 GO:0032403 GO:0044822 GO:0000281 GO:0007411 GO:0043001 GO:0051693 GO:0071709 GO:0072661	nucleolus cytosol spectrin spectrin-associated cytoskeleton axolemma M band protein complex extracellular exosome actin binding structural constituent of cytoskeleton calmodulin binding phospholipid binding ankyrin binding protein complex binding poly(A) RNA binding mitotic cytokinesis axon guidance Golgi to plasma membrane protein transport actin filament capping membrane assembly protein target…
ssa-miR-29b-2-5p_L-2	GSONMT00066660001	292	-27.34	23	1492	690 571	sperm surface protein sp17-like	GO:0040008	regulation of growth
ssa-miR-29b-2-5p_L-2	GSONMT00020615001	566	-72.71	23	120	10 47 71 95	spermatid perinuclear rna-binding protein
ssa-miR-29b-2-5p_L-2	GSONMT00060424001	151	-20.3	23	434	208	splicing factor 3b subunit 3	GO:0005689 GO:0071013 GO:0003723 GO:0000398	U12-type spliceosomal complex catalytic step 2 spliceosome RNA binding mRNA splicing, via spliceosome
ssa-miR-29b-2-5p_L-2	GSONMT00039065001	167	-21	23	1527	1367	splicing factor u2af 65 kda subunit-like	GO:0000974 GO:0005681 GO:0016607 GO:0000166 GO:0019899 GO:0044822 GO:0070742 GO:0006397 GO:0008380 GO:0033120 GO:0048025	Prp19 complex spliceosomal complex nuclear speck nucleotide binding enzyme binding poly(A) RNA binding C2H2 zinc finger domain binding mRNA processing RNA splicing positive regulation of RNA splicing negative regulation of mRNA splicing, via spliceosome
ssa-miR-29b-2-5p_L-2	GSONMT00064812001	167	-21	23	1536	1373	splicing factor u2af 65 kda subunit-like	GO:0000974 GO:0005681 GO:0016607 GO:0000166 GO:0019899 GO:0044822 GO:0070742 GO:0006397 GO:0008380 GO:0033120 GO:0048025	Prp19 complex spliceosomal complex nuclear speck nucleotide binding enzyme binding poly(A) RNA binding C2H2 zinc finger domain binding mRNA processing RNA splicing positive regulation of RNA splicing negative regulation of mRNA splicing, via spliceosome
ssa-miR-29b-2-5p_L-2	GSONMT00000516001	148	-22.1	23	1953	861	src substrate cortactin isoform x2	GO:0001726 GO:0005856 GO:0030027	ruffle cytoskeleton lamellipodium
ssa-miR-29b-2-5p_L-2	GSONMT00067807001	465	-54.51	23	813	355 418 481	srr1-like protein
ssa-miR-29b-2-5p_L-2	GSONMT00055955001	280	-24.46	23	1146	107 627	stanniocalcin 2	GO:0005576 GO:0005179	extracellular region hormone activity
ssa-miR-29b-2-5p_L-2	GSONMT00048090001	287	-39.81	23	763	431 659	stathmin-3	GO:0005737 GO:0015631 GO:0019904 GO:0031110 GO:0031122 GO:0031175 GO:0032314 GO:0035021	cytoplasm tubulin binding protein domain specific binding regulation of microtubule polymerization or depolymerization cytoplasmic microtubule organization neuron projection development regulation of GTPase activity negative regulation of Rac protein signal transduction
ssa-miR-29b-2-5p_L-2	GSONMT00033380001	170	-22.19	23	497	256	sterol o-acyltransferase 1	GO:0005789 GO:0016021 GO:0008374 GO:0008152	endoplasmic reticulum membrane integral component of membrane O-acyltransferase activity metabolic process
ssa-miR-29b-2-5p_L-2	GSONMT00008860001	303	-25.19	23	782	477 494	stonustoxin subunit alpha	GO:0005525 GO:0007049	GTP binding cell cycle
ssa-miR-29b-2-5p_L-2	GSONMT00044997001	313	-26.79	23	932	892 910	stonustoxin subunit alpha-like	GO:0005525 GO:0007049	GTP binding cell cycle
ssa-miR-29b-2-5p_L-2	GSONMT00005117001	285	-30.61	23	1113	540 333	succinate dehydrogenase	GO:0005743 GO:0008177 GO:0009055 GO:0046872 GO:0051537 GO:0051538 GO:0051539 GO:0006099	mitochondrial inner membrane succinate dehydrogenase (ubiquinone) activity electron carrier activity metal ion binding 2 iron, 2 sulfur cluster binding 3 iron, 4 sulfur cluster binding 4 iron, 4 sulfur cluster binding tricarboxylic acid cycle
ssa-miR-29b-2-5p_L-2	GSONMT00003590001	294	-30.63	23	770	524 551	succinate dehydrogenase cytochrome b560 mitochondrial precursor	GO:0045281 GO:0000104 GO:0009055 GO:0046872 GO:0006099	succinate dehydrogenase complex succinate dehydrogenase activity electron carrier activity metal ion binding tricarboxylic acid cycle
ssa-miR-29b-2-5p_L-2	GSONMT00019196001	294	-28.69	23	3212	2948 1036	sugar phosphate exchanger 3-like	GO:0016021 GO:0005215 GO:0055085	integral component of membrane transporter activity transmembrane transport
ssa-miR-29b-2-5p_L-2	GSONMT00032916001	148	-20.96	23	1111	172	sulfate anion transporter 1-like	GO:0016021 GO:0008017 GO:0008271 GO:0000226 GO:0000910 GO:1902358	integral component of membrane microtubule binding secondary active sulfate transmembrane transporter activity microtubule cytoskeleton organization cytokinesis sulfate transmembrane transport
ssa-miR-29b-2-5p_L-2	GSONMT00059725001	159	-23.75	23	1261	1223	supervillin-like isoform x4	GO:0003779	actin binding
ssa-miR-29b-2-5p_L-2	GSONMT00080109001	151	-20.66	23	187	143	suppressor of tumorigenicity 7	GO:0016021	integral component of membrane
ssa-miR-29b-2-5p_L-2	GSONMT00034617001	309	-30.93	23	915	762 479	survival motor neuron	GO:0005634 GO:0005737 GO:0003723 GO:0006397	nucleus cytoplasm RNA binding mRNA processing
ssa-miR-29b-2-5p_L-2	GSONMT00067896001	280	-27.56	23	868	197 758	synaptogyrin-1-like isoform x2	GO:0016021	integral component of membrane
ssa-miR-29b-2-5p_L-2	GSONMT00065902001	153	-20.18	23	934	389	synaptotagmin-1-like	GO:0008021 GO:0016020 GO:0005215 GO:0006810	synaptic vesicle membrane transporter activity transport
ssa-miR-29b-2-5p_L-2	GSONMT00073398001	281	-23.93	23	908	425 1	synaptotagmin-like protein partial	GO:0006887	exocytosis
ssa-miR-29b-2-5p_L-2	GSONMT00071241001	291	-25.99	23	1349	998 564	syndecan-4-like isoform x2	GO:0016021 GO:0008092 GO:0044699	integral component of membrane cytoskeletal protein binding single-organism process
ssa-miR-29b-2-5p_L-2	GSONMT00065962001	143	-20.53	23	1251	993	syntaxin-4-like isoform x1	GO:0016020 GO:0005484 GO:0006886 GO:0016192	membrane SNAP receptor activity intracellular protein transport vesicle-mediated transport
ssa-miR-29b-2-5p_L-2	GSONMT00072230001	140	-23.2	23	1686	1292	syntaxin-7	GO:0005765 GO:0012505 GO:0016021 GO:0031201 GO:0048471 GO:0070062 GO:0000149 GO:0005484 GO:0006886 GO:0006906 GO:0048278	lysosomal membrane endomembrane system integral component of membrane SNARE complex perinuclear region of cytoplasm extracellular exosome SNARE binding SNAP receptor activity intracellular protein transport vesicle fusion vesicle docking
ssa-miR-29b-2-5p_L-2	GSONMT00012645001	143	-22.85	23	571	77	t-cell differentiation antigen cd6-like isoform x2	GO:0016020 GO:0005044 GO:0006898	membrane scavenger receptor activity receptor-mediated endocytosis
ssa-miR-29b-2-5p_L-2	GSONMT00040578001	155	-22.55	23	1412	1221	tank-binding kinase 1-binding protein 1-like
ssa-miR-29b-2-5p_L-2	GSONMT00065481001	311	-31.51	23	943	346 458	tankyrase-2	GO:0000242 GO:0005635 GO:0048471 GO:0003950 GO:0019899 GO:0000209 GO:0035264 GO:0040014 GO:0070198 GO:0070213 GO:0090263	pericentriolar material nuclear envelope perinuclear region of cytoplasm NAD+ ADP-ribosyltransferase activity enzyme binding protein polyubiquitination multicellular organism growth regulation of multicellular organism growth protein localization to chromosome, telomeric region protein auto-ADP-ribosylation positive regulation of canonical Wnt signaling pathway
ssa-miR-29b-2-5p_L-2	GSONMT00001775001	148	-27.2	23	1152	803	tar dna-binding protein 43 isoform x2	GO:0000166 GO:0003677 GO:0007409 GO:0007626	nucleotide binding DNA binding axonogenesis locomotory behavior
ssa-miR-29b-2-5p_L-2	GSONMT00008828001	152	-21.94	23	1511	119	teashirt homolog 1	GO:0003677 GO:0046872 GO:0010468	DNA binding metal ion binding regulation of gene expression
ssa-miR-29b-2-5p_L-2	GSONMT00081127001	140	-21.99	23	2577	1307	teneurin-1 isoform x1	GO:0005887 GO:0048471 GO:0042803 GO:0046982 GO:0006359 GO:0007165 GO:0030838 GO:0033138 GO:0043406 GO:0051491	integral component of plasma membrane perinuclear region of cytoplasm protein homodimerization activity protein heterodimerization activity regulation of transcription from RNA polymerase III promoter signal transduction positive regulation of actin filament polymerization positive regulation of peptidyl-serine phosphorylation positive regulation of MAP kinase activity positive regulation of filo…
ssa-miR-29b-2-5p_L-2	GSONMT00057006001	285	-24.46	23	1437	1006 77	testis-specific y-encoded-like protein 1-like isoform x2	GO:0005634 GO:0006334	nucleus nucleosome assembly
ssa-miR-29b-2-5p_L-2	GSONMT00016784001	142	-24.09	23	402	104	tetratricopeptide repeat protein 9c	GO:0005789 GO:0003755 GO:0005528 GO:0000413 GO:0061077	endoplasmic reticulum membrane peptidyl-prolyl cis-trans isomerase activity FK506 binding protein peptidyl-prolyl isomerization chaperone-mediated protein folding
ssa-miR-29b-2-5p_L-2	GSONMT00011464001	294	-24.61	23	873	144 105	thap domain-containing protein 7	GO:0003676 GO:0005509	nucleic acid binding calcium ion binding
ssa-miR-29b-2-5p_L-2	GSONMT00015702001	291	-39.61	23	1136	397 132	thrombospondin-4-b-like	GO:0005578 GO:0005615 GO:0016529 GO:0005509 GO:0008083 GO:0006986 GO:0007155 GO:0035989 GO:0051781	proteinaceous extracellular matrix extracellular space sarcoplasmic reticulum calcium ion binding growth factor activity response to unfolded protein cell adhesion tendon development positive regulation of cell division
ssa-miR-29b-2-5p_L-2	GSONMT00064367001	144	-21.32	23	476	360	thump domain-containing protein 3	GO:0003723	RNA binding
ssa-miR-29b-2-5p_L-2	GSONMT00066834001	148	-23.11	23	113	74	thyroid receptor-interacting protein 6 isoform x1	GO:0008270	zinc ion binding
ssa-miR-29b-2-5p_L-2	GSONMT00047271001	296	-25.37	23	2116	420 1955	toll-like receptor 21	GO:0005783 GO:0016020 GO:0002224 GO:0019731 GO:0052033	endoplasmic reticulum membrane toll-like receptor signaling pathway antibacterial humoral response pathogen-associated molecular pattern dependent induction by symbiont of host innate immune response
ssa-miR-29b-2-5p_L-2	GSONMT00072804001	144	-20.35	23	692	206	torsin-1b-like isoform x1	GO:0005635 GO:0005783 GO:0005829 GO:0005524 GO:0051085	nuclear envelope endoplasmic reticulum cytosol ATP binding chaperone mediated protein folding requiring cofactor
ssa-miR-29b-2-5p_L-2	GSONMT00049763001	280	-27.2	23	1381	479 831	torsin-4a-like isoform x1	GO:0005524 GO:0051085	ATP binding chaperone mediated protein folding requiring cofactor
ssa-miR-29b-2-5p_L-2	GSONMT00061499001	598	-68.77	23	821	753 388 407 127	tox high mobility group box family member 4-a-like isoform x2
ssa-miR-29b-2-5p_L-2	GSONMT00017061001	312	-28.78	23	1419	883 62	toxin-1 precursor
ssa-miR-29b-2-5p_L-2	GSONMT00049759001	288	-41.22	23	1584	952 7	traf2 and nck-interacting protein kinase-like isoform x2
ssa-miR-29b-2-5p_L-2	GSONMT00029485001	162	-20.64	23	624	345	trafficking protein particle complex subunit 9 isoform x1
ssa-miR-29b-2-5p_L-2	GSONMT00060618001	300	-27.47	23	1063	814 54	trans-l-3-hydroxyproline dehydratase	GO:0018112 GO:0008152	proline racemase activity metabolic process
ssa-miR-29b-2-5p_L-2	GSONMT00065767001	309	-33.37	23	1059	536 98	transcription factor 23-like	GO:0046983	protein dimerization activity
ssa-miR-29b-2-5p_L-2	GSONMT00006820001	174	-20.48	23	2380	916	transcription factor eb isoform x1	GO:0046983 GO:0006959 GO:0045893	protein dimerization activity humoral immune response positive regulation of transcription, DNA-templated
ssa-miR-29b-2-5p_L-2	GSONMT00079394001	294	-36.4	23	1022	999 4	transcription factor sox-11	GO:0003700 GO:0006355 GO:0009611 GO:0009953 GO:0045879 GO:0046548 GO:0048593	sequence-specific DNA binding transcription factor activity regulation of transcription, DNA-templated response to wounding dorsal/ventral pattern formation negative regulation of smoothened signaling pathway retinal rod cell development camera-type eye morphogenesis
ssa-miR-29b-2-5p_L-2	GSONMT00062074001	148	-20.15	23	1948	938	transcription factor sox-8-like	GO:0005634 GO:0003677 GO:0006351 GO:0006355	nucleus DNA binding transcription, DNA-templated regulation of transcription, DNA-templated
ssa-miR-29b-2-5p_L-2	GSONMT00011619001	284	-22.99	23	801	626 1	transcription initiation factor tfiid subunit 4-like
ssa-miR-29b-2-5p_L-2	GSONMT00037268001	306	-30.58	23	2624	1165 1889	transcription regulator protein bach2 isoform x1	GO:0005634 GO:0003700 GO:0043565 GO:0006355	nucleus sequence-specific DNA binding transcription factor activity sequence-specific DNA binding regulation of transcription, DNA-templated
ssa-miR-29b-2-5p_L-2	GSONMT00067017001	156	-23.63	23	988	502	transcriptional enhancer factor tef-1 isoform x7	GO:0005654 GO:0005667 GO:0005794 GO:0000978 GO:0001077 GO:0005515 GO:0003143 GO:0006366 GO:0014883 GO:0030903 GO:0035329 GO:0042127 GO:0045944 GO:0048339 GO:0048368 GO:0071300 GO:0071902 GO:1902459	nucleoplasm transcription factor complex Golgi apparatus RNA polymerase II core promoter proximal region sequence-specific DNA binding RNA polymerase II core promoter proximal region sequence-specific DNA binding transcription factor activity involved in positive regulation of transcription protein binding embryonic heart tube morphogenesis transcription from RNA polymerase II promoter transition…
ssa-miR-29b-2-5p_L-2	GSONMT00078509001	149	-22.43	23	1083	426	transcriptional regulator atrx-like isoform x2	GO:0005654 GO:0005720 GO:0005737 GO:0031933 GO:0070603 GO:0000166 GO:0003678 GO:0003682 GO:0015616 GO:0035064 GO:0046872 GO:0070087 GO:0006281 GO:0006306 GO:0006310 GO:0006336 GO:0006338 GO:0007283 GO:0010571 GO:0030330 GO:0030900 GO:0031297 GO:0032206 GO:0032508 GO:0045944 GO:0060009 GO:0072520 GO:0072711 GO:1901581	nucleoplasm nuclear heterochromatin cytoplasm telomeric heterochromatin SWI/SNF superfamily-type complex nucleotide binding DNA helicase activity chromatin binding DNA translocase activity methylated histone binding metal ion binding chromo shadow domain binding DNA repair DNA methylation DNA recombination DNA replication-independent nucleosome assembly chromatin remodeling spermatogenesis positi…
ssa-miR-29b-2-5p_L-2	GSONMT00066542001	290	-30.36	23	2707	1129 1611	transcriptional regulator myc-like	GO:0005634 GO:0003677 GO:0003700 GO:0046983 GO:0006351 GO:0006355	nucleus DNA binding sequence-specific DNA binding transcription factor activity protein dimerization activity transcription, DNA-templated regulation of transcription, DNA-templated
ssa-miR-29b-2-5p_L-2	GSONMT00068469001	155	-23.79	23	565	90	transcriptional regulator myc-like	GO:0005634 GO:0003677 GO:0003700 GO:0046983 GO:0006351 GO:0006355	nucleus DNA binding sequence-specific DNA binding transcription factor activity protein dimerization activity transcription, DNA-templated regulation of transcription, DNA-templated
ssa-miR-29b-2-5p_L-2	GSONMT00062454001	285	-28.88	23	2333	1519 273	transferrin receptor protein 1-like	GO:0005886 GO:0004998 GO:0006879 GO:0006898 GO:0033572	plasma membrane transferrin receptor activity cellular iron ion homeostasis receptor-mediated endocytosis transferrin transport
ssa-miR-29b-2-5p_L-2	GSONMT00010075001	141	-21.06	23	828	48	transformer-2 protein partial	GO:0005634 GO:0000166 GO:0003729 GO:0000381 GO:0000398 GO:0048026	nucleus nucleotide binding mRNA binding regulation of alternative mRNA splicing, via spliceosome mRNA splicing, via spliceosome positive regulation of mRNA splicing, via spliceosome
ssa-miR-29b-2-5p_L-2	GSONMT00000724001	294	-22.02	23	1515	222 944	transforming	GO:0005829 GO:0005856 GO:0005886 GO:0005925 GO:0005938 GO:0030027 GO:0030496 GO:0032154 GO:0043296 GO:0070062 GO:0003924 GO:0005525 GO:0017022 GO:0007179 GO:0007266 GO:0007411 GO:0016032 GO:0021762 GO:0030036 GO:0030168 GO:0030334 GO:0032467 GO:0033688 GO:0036089 GO:0038027 GO:0042346 GO:0043297 GO:0043931 GO:0048010 GO:0048011 GO:0048013 GO:0048015 GO:0050771 GO:0050772 GO:0050919 GO:0051056 GO:…	cytosol cytoskeleton plasma membrane focal adhesion cell cortex lamellipodium midbody cleavage furrow apical junction complex extracellular exosome GTPase activity GTP binding myosin binding transforming growth factor beta receptor signaling pathway Rho protein signal transduction axon guidance viral process substantia nigra development actin cytoskeleton organization platelet activation regulati…
ssa-miR-29b-2-5p_L-2	GSONMT00075630001	150	-20.45	23	1163	258	transforming growth factor beta receptor type 3-like
ssa-miR-29b-2-5p_L-2	GSONMT00010311001	147	-26.1	23	244	78	transmembrane channel-like protein 5-like	GO:0016021	integral component of membrane
ssa-miR-29b-2-5p_L-2	GSONMT00074067001	282	-27.92	23	1071	900 321	transmembrane protein 109-like
ssa-miR-29b-2-5p_L-2	GSONMT00068353001	144	-21.09	23	409	87	transmembrane protein 119-like
ssa-miR-29b-2-5p_L-2	GSONMT00061982001	145	-20.41	23	1054	528	transmembrane protein 131-like
ssa-miR-29b-2-5p_L-2	GSONMT00069568001	156	-25.7	23	3151	240	transmembrane protein 164-like
ssa-miR-29b-2-5p_L-2	GSONMT00076087001	289	-31.19	23	1231	582 740	transmembrane protein 240	GO:0016021	integral component of membrane
ssa-miR-29b-2-5p_L-2	GSONMT00022335001	140	-22.77	23	850	180	transmembrane protein 60	GO:0016021	integral component of membrane
ssa-miR-29b-2-5p_L-2	GSONMT00011592001	144	-24.06	23	2523	2207	transposable element tcb1 partial
ssa-miR-29b-2-5p_L-2	GSONMT00032775001	730	-79.03	23	3809	757 2803 3604 3377 562	tribbles homolog 2-like	GO:0004672 GO:0005524 GO:0019899 GO:0006468 GO:0032270 GO:0034976 GO:0044093 GO:0045859 GO:0051248 GO:1903507	protein kinase activity ATP binding enzyme binding protein phosphorylation positive regulation of cellular protein metabolic process response to endoplasmic reticulum stress positive regulation of molecular function regulation of protein kinase activity negative regulation of protein metabolic process negative regulation of nucleic acid-templated transcription
ssa-miR-29b-2-5p_L-2	GSONMT00050801001	140	-21.79	23	137	117	trimethylguanosine synthase	GO:0016070	RNA metabolic process
ssa-miR-29b-2-5p_L-2	GSONMT00044443001	154	-21.16	23	1357	71	tropomyosin alpha-3 chain	GO:0001725 GO:0002102 GO:0030426 GO:0030863 GO:0031941 GO:0032154 GO:0070062 GO:0007155	stress fiber podosome growth cone cortical cytoskeleton filamentous actin cleavage furrow extracellular exosome cell adhesion
ssa-miR-29b-2-5p_L-2	GSONMT00045581001	140	-23.95	23	2378	2058	tubulin gamma-1 chain	GO:0000930 GO:0005874 GO:0003924 GO:0005525 GO:0007020 GO:0031122	gamma-tubulin complex microtubule GTPase activity GTP binding microtubule nucleation cytoplasmic microtubule organization
ssa-miR-29b-2-5p_L-2	GSONMT00019008001	287	-34.74	23	1699	19 289	tumor necrosis factor receptor superfamily member 1a	GO:0006952 GO:0006955 GO:0007165	defense response immune response signal transduction
ssa-miR-29b-2-5p_L-2	GSONMT00035701001	280	-24.8	23	1024	436 512	tumor necrosis factor receptor superfamily member 5
ssa-miR-29b-2-5p_L-2	GSONMT00046338001	298	-23.01	23	274	233 133	twisted gastrulation protein homolog 1	GO:0005576 GO:0001568	extracellular region blood vessel development
ssa-miR-29b-2-5p_L-2	GSONMT00068590001	172	-21.19	23	1226	517	type i inositol -trisphosphate 5- partial	GO:0046856	phosphatidylinositol dephosphorylation
ssa-miR-29b-2-5p_L-2	GSONMT00040665001	160	-21.26	23	559	217	type ii cytoskeletal 8	GO:0005654 GO:0005737 GO:0016363 GO:0045095 GO:0005198 GO:0007601 GO:0050896	nucleoplasm cytoplasm nuclear matrix keratin filament structural molecule activity visual perception response to stimulus
ssa-miR-29b-2-5p_L-2	GSONMT00048099001	144	-20.74	23	1398	1	tyrosine-protein phosphatase non-receptor type substrate 1-like
ssa-miR-29b-2-5p_L-2	GSONMT00026187001	285	-21.79	23	1252	1167 849	u4 tri-snrnp-associated protein 2	GO:0005681 GO:0008270 GO:0036459 GO:0006397 GO:0006511 GO:0007049 GO:0008380 GO:0043484 GO:0048855 GO:0051301	spliceosomal complex zinc ion binding ubiquitinyl hydrolase activity mRNA processing ubiquitin-dependent protein catabolic process cell cycle RNA splicing regulation of RNA splicing adenohypophysis morphogenesis cell division
ssa-miR-29b-2-5p_L-2	GSONMT00064955001	280	-22.42	23	908	623 734	u5 small nuclear ribonucleoprotein 200 kda helicase	GO:0005682 GO:0016020 GO:0071013 GO:0004004 GO:0005524 GO:0042802 GO:0044822 GO:0001649 GO:0008152	U5 snRNP membrane catalytic step 2 spliceosome ATP-dependent RNA helicase activity ATP binding identical protein binding poly(A) RNA binding osteoblast differentiation metabolic process
ssa-miR-29b-2-5p_L-2	GSONMT00046862001	303	-37.12	23	612	286 367	ubiquitin carboxyl-terminal hydrolase 11	GO:0005634 GO:0005737 GO:0004843 GO:0006511 GO:0016579	nucleus cytoplasm ubiquitin-specific protease activity ubiquitin-dependent protein catabolic process protein deubiquitination
ssa-miR-29b-2-5p_L-2	GSONMT00031783001	428	-61.53	23	729	238 199 277	ubiquitin carboxyl-terminal hydrolase 24-like isoform x3	GO:0008234 GO:0036459 GO:0006511	cysteine-type peptidase activity ubiquitinyl hydrolase activity ubiquitin-dependent protein catabolic process
ssa-miR-29b-2-5p_L-2	GSONMT00081083001	425	-62.31	23	1348	793 1085 1038	ubiquitin carboxyl-terminal hydrolase 37-like isoform x2	GO:0036459 GO:0006511	ubiquitinyl hydrolase activity ubiquitin-dependent protein catabolic process
ssa-miR-29b-2-5p_L-2	GSONMT00049923001	303	-37.71	23	989	838 152	ubiquitin carboxyl-terminal hydrolase isozyme l3	GO:0005622 GO:0004843 GO:0006511 GO:0007219	intracellular ubiquitin-specific protease activity ubiquitin-dependent protein catabolic process Notch signaling pathway
[truncated: 12,372 more rows]
