# Supplementary material for: Social status regulates the hepatic miRNAome in rainbow trout: Implications for posttranscriptional regulation of metabolic pathways
Source: PLoS One. 2019 Jun 13;14(6):e0217978. doi: 10.1371/journal.pone.0217978 (PMC6563994; doi:10.1371/journal.pone.0217978)
Supplement: S4 Table — Colours match heatmap designation in Fig 4, with green indicating predicted targets of miRNAs that have higher expression in SS rainbow trout liver, and red indicating predicted targets of miRNAs with higher expression in SD trout liver. (XLSX) [file pone.0217978.s004.xlsx]

## Sheet: SUB-DOM GO Terms
GO_Accession Category	Fisher Raw p-value	Fisher False Discovery Rate p-value	Relative Risk	log2(Relative Risk)	Standard Error log2(RR)	Lower 95% log2(RR)	Upper 95% log2(RR)	Lower 95% RR	Upper 95% RR	Signed log10(p)	Class 0 Proportion	Class 1 Proportion	Class 0 Count	Class 0 Total	Class 1 Count	Class 1 Total	Class 0 Prop < Class 1 Prop	GO term
GO:0015991	1.01851e-05	0.00736178	3.11467	1.63908	0.351423	0.950302	2.32786	1.93228	5.02059	4.99204	0.00435256	0.00139744	28	6433	42	30055	0	GO:0015991 "MATCH" "1" "GO:0015991" "ATP hydrolysis coupled proton transport" "biological_process" "The transport of protons against an electrochemical gradient
GO:0030017	5.37348e-05	0.0306628	6.22934	2.63908	0.63586	1.39282	3.88534	2.62591	14.7776	4.26974	0.00186538	0.000299451	12	6433	9	30055	0	GO:0030017 "MATCH" "1" "GO:0030017" "sarcomere" "cellular_component" "The repeating unit of a myofibril in a muscle cell	including repression and activation of mRNA initiation	control of mRNA elongation	and the deadenylation and subsequent degradation of mRNA. In Saccharomyces the CCR4-NOT complex comprises a core complex of 9 proteins (Ccr4p	Caf1p	Caf40p	Caf130p	Not1p	Not2p	Not3p	Not4p	and Not5p)	Caf4p	Caf16p	and several less well characterized proteins." "GOTerm"
GO:0008121	0.000136086	0.0670659	16.352	4.0314	1.15656	1.76458	6.29821	3.39775	78.6956	3.86619	0.00108814	6.65447e-05	7	6433	2	30055	0	GO:0008121 "MATCH" "1" "GO:0008121" "ubiquinol-cytochrome-c reductase activity" "molecular_function" "Catalysis of the transfer of a solute or solutes from one side of a membrane to the other according to the reaction: CoQH2 + 2 ferricytochrome c = CoQ + 2 ferrocytochrome c + 2 H+." "GOTerm"
GO:0006814	0.000162372	0.0762575	0.131606	-2.92571	1.03422	-4.95274	-0.898676	0.0322907	0.536379	-3.78949	0.000310897	0.00236234	2	6433	71	30055	1	GO:0006814 "MATCH" "1" "GO:0006814" "sodium ion transport" "biological_process" "The directed movement of sodium ions (Na+) into	out of or within a cell	or between cells	by means of some agent such as a transporter or pore." "GOTerm"
GO:0030137	0.000170122	0.0762575	23.36	4.54597	1.58029	1.44866	7.64328	2.72954	199.921	3.76924	0.000777242	0	5	6433	0	30055	0	GO:0030137 "MATCH" "1" "GO:0030137" "COPI-coated vesicle" "cellular_component" "A vesicle with a coat formed of the COPI coat complex proteins. COPI-coated vesicles are found associated with Golgi membranes at steady state
GO:0031996	0.000176735	0.0762575	5.71023	2.51355	0.64814	1.24322	3.78388	2.36726	13.774	3.75268	0.00170993	0.000299451	11	6433	9	30055	0	GO:0031996 "MATCH" "1" "GO:0031996" "thioesterase binding" "molecular_function" "Interacting selectively and non-covalently with any thioesterase enzyme." "GOTerm"	rate or extent of the controlled release of a protein from a cell." "GOTerm"
GO:0051343	0.000233623	0.0873427	9.34401	3.22404	0.883244	1.49291	4.95517	2.81457	31.0209	3.63149	0.00124359	0.000133089	8	6433	4	30055	0	GO:0051343 "MATCH" "1" "GO:0051343" "positive regulation of cyclic-nucleotide phosphodiesterase activity" "biological_process" "Any process that activates or increases the frequency	during the post-embryonic phase." "GOTerm"
GO:0004984	0.00041073	0.131825	0	3	1.45975	0.138952	5.86105	1.1011	58.1234	3.38644	0	0.00139744	0	6433	42	30055	1	GO:0004984 "MATCH" "1" "GO:0004984" "olfactory receptor activity" "molecular_function" "Combining with an odorant and transmitting the signal from one side of the membrane to the other to initiate a change in cell activity in response to detection of smell." "GOTerm"
GO:0050911	0.000413398	0.131825	0	3	1.45935	0.139726	5.86027	1.1017	58.0923	3.38363	0	0.00143071	0	6433	43	30055	1	GO:0050911 "MATCH" "1" "GO:0050911" "detection of chemical stimulus involved in sensory perception of smell" "biological_process" "The series of events involved in the perception of smell in which an olfactory chemical stimulus is received and converted into a molecular signal." "GOTerm"	any of a family of giant proteins found in striated and smooth muscle. In striated muscle	single titin molecules span half the sarcomere	with their N- and C-termini in the Z-disc and M-line	respectively." "GOTerm"
GO:0032516	0.000513237	0.150392	7.47521	2.90211	0.822224	1.29058	4.51364	2.44627	22.8424	3.28968	0.00124359	0.000166362	8	6433	5	30055	0	GO:0032516 "MATCH" "1" "GO:0032516" "positive regulation of phosphoprotein phosphatase activity" "biological_process" "Any process that activates or increases the activity of a phosphoprotein phosphatase." "GOTerm"	prevents or reduces the activity of an endopeptidase	any enzyme that hydrolyzes nonterminal peptide bonds in polypeptides." "GOTerm"
GO:0006108	0.000564393	0.156901	6.00686	2.58661	0.72678	1.16215	4.01107	2.23791	16.1233	3.24842	0.00139904	0.000232906	9	6433	7	30055	0	GO:0006108 "MATCH" "1" "GO:0006108" "malate metabolic process" "biological_process" "The chemical reactions and pathways involving malate
GO:0034379	0.000870863	0.174221	23.36	4.54597	1.58027	1.4487	7.64324	2.72962	199.915	3.06005	0.000777242	3.32723e-05	5	6433	1	30055	0	GO:0034379 "MATCH" "1" "GO:0034379" "very-low-density lipoprotein particle assembly" "biological_process" "The aggregation and arrangement of proteins and lipids in the liver to form a very-low-density lipoprotein particle." "GOTerm"
GO:0002181	0.00101235	0.174221	6.22934	2.63908	0.778892	1.11248	4.16568	2.16217	17.9471	2.99467	0.00124359	0.000199634	8	6433	6	30055	0	GO:0002181 "MATCH" "1" "GO:0002181" "cytoplasmic translation" "biological_process" "The chemical reactions and pathways resulting in the formation of a protein in the cytoplasm. This is a ribosome-mediated process in which the information in messenger RNA (mRNA) is used to specify the sequence of amino acids in the protein." "GOSlimTerm"	where both the X-ubiquitin and Y-ubiquitin linkages are thioester bonds between the C-terminal glycine of ubiquitin and a sulfhydryl side group of a cysteine residue." "GOTerm"
GO:0030014	0.00152029	0.242587	4.24728	2.08654	0.630047	0.851668	3.32141	1.80459	9.99639	2.81807	0.00155448	0.000365996	10	6433	11	30055	0	GO:0030014 "MATCH" "1" "GO:0030014" "CCR4-NOT complex" "cellular_component" "The evolutionarily conserved CCR4-NOT complex is involved in several aspects of mRNA metabolism	assembly	and arrangement of constituent parts of a small ribosomal subunit; includes transport to the sites of protein synthesis." "GOSlimTerm"
GO:0033180	0.00152029	0.242587	4.24728	2.08654	0.630047	0.851668	3.32141	1.80459	9.99639	2.81807	0.00155448	0.000365996	10	6433	11	30055	0	GO:0033180 "MATCH" "1" "GO:0033180" "proton-transporting V-type ATPase	frequency	or extent of gene silencing	the transcriptional or post-transcriptional process carried out at the cellular level that results in long-term gene inactivation." "GOTerm"
GO:0007338	0.00154386	0.242587	9.34401	3.22404	1.01995	1.22498	5.2231	2.33753	37.3517	2.81139	0.000932691	9.9817e-05	6	6433	3	30055	0	GO:0007338 "MATCH" "1" "GO:0007338" "single fertilization" "biological_process" "The union of male and female gametes to form a zygote." "GOTerm"	V1 domain" "cellular_component" "A protein complex that forms part of a proton-transporting V-type ATPase and catalyzes ATP hydrolysis. The V1 complex consists of: (1) a globular headpiece with three alternating copies of subunits A and B that form a ring	(2) a central rotational stalk composed of single copies of subunits D and F	and (3) a peripheral stalk made of subunits C	E	G and H. Subunits A and B mediate the hydrolysis of ATP at three reaction sites associated with subunit A." "GOTerm"
GO:0031997	0.00154386	0.242587	9.34401	3.22404	1.01995	1.22498	5.2231	2.33753	37.3517	2.81139	0.000932691	9.9817e-05	6	6433	3	30055	0	GO:0031997 "MATCH" "1" "GO:0031997" "N-terminal myristoylation domain binding" "molecular_function" "Interacting selectively and non-covalently with the N-terminus of a protein that has the potential to be	but not always	processed from a whole protein." "GOTerm"
GO:0072542	0.00154386	0.242587	9.34401	3.22404	1.01995	1.22498	5.2231	2.33753	37.3517	2.81139	0.000932691	9.9817e-05	6	6433	3	30055	0	GO:0072542 "MATCH" "1" "GO:0072542" "protein phosphatase activator activity" "molecular_function" "Increases the activity of a protein phosphatase
GO:0015078	0.00164624	0.251388	2.87508	1.5236	0.45798	0.625978	2.42123	1.54326	5.35626	2.78351	0.00248718	0.000865081	16	6433	26	30055	0	GO:0015078 "MATCH" "1" "GO:0015078" "hydrogen ion transmembrane transporter activity" "molecular_function" "Enables the transfer of hydrogen ions from one side of a membrane to the other." "GOTerm"
GO:0045956	0.0018208	0.269324	6.54081	2.70947	0.844523	1.05423	4.3647	2.07661	20.6019	2.73974	0.00108814	0.000166362	7	6433	5	30055	0	GO:0045956 "MATCH" "1" "GO:0045956" "positive regulation of calcium ion-dependent exocytosis" "biological_process" "Any process that activates or increases the frequency
GO:0000220	0.00183474	0.269324	5.33943	2.41669	0.746403	0.953764	3.87961	1.93692	14.719	2.73643	0.00124359	0.000232906	8	6433	7	30055	0	GO:0000220 "MATCH" "1" "GO:0000220" "vacuolar proton-transporting V-type ATPase	or part of a viral genome	is transcribed within the host cell." "GOTerm"
GO:0005251	0.00199689	0.28867	0.0973334	-3.36092	1.45751	-6.21759	-0.504252	0.0134375	0.705026	-2.69965	0.000155448	0.00159707	1	6433	48	30055	1	GO:0005251 "MATCH" "1" "GO:0005251" "delayed rectifier potassium channel activity" "molecular_function" "Enables the transmembrane transfer of a potassium ion by a delayed rectifying voltage-gated channel. A delayed rectifying current-voltage relation is one where channel activation kinetics are time-dependent
GO:0030057	0.00234983	0.335222	3.89334	1.96101	0.617407	0.750911	3.1711	1.68286	9.00735	2.62896	0.00155448	0.000399268	10	6433	12	30055	0	GO:0030057 "MATCH" "1" "GO:0030057" "desmosome" "cellular_component" "A cell-cell junction in which: on the cytoplasmic surface of each interacting plasma membrane is a dense plaque composed of a mixture of intracellular anchor proteins; a bundle of keratin intermediate filaments is attached to the surface of each plaque; transmembrane adhesion proteins of the cadherin family bind to the plaques …	adenosine triphosphate	a universally important coenzyme and enzyme regulator." "GOTerm"
GO:0003697	0.00244858	0.344773	2.336	1.22404	0.385067	0.469324	1.97876	1.38446	3.94154	2.61109	0.00326442	0.00139744	21	6433	42	30055	0	GO:0003697 "MATCH" "1" "GO:0003697" "single-stranded DNA binding" "molecular_function" "Interacting selectively and non-covalently with single-stranded DNA." "GOTerm"
GO:0035370	0.00260268	0.357193	11.68	3.54597	1.20688	1.18052	5.91142	2.26659	60.1885	2.58458	0.000777242	6.65447e-05	5	6433	2	30055	0	GO:0035370 "MATCH" "1" "GO:0035370" "UBC13-UEV1A complex" "cellular_component" "A heterodimeric ubiquitin conjugating enzyme complex that catalyzes assembly of K63-linked polyubiquitin chains and is involved in NF-kappaB activation. In humans at least	rate or extent of the chemical reactions and pathways involving macromolecules	any molecule of high relative molecular mass	the structure of which essentially comprises the multiple repetition of units derived	actually or conceptually	from molecules of low relative molecular mass." "GOTerm"
GO:0048205	0.00260268	0.357193	11.68	3.54597	1.20688	1.18052	5.91142	2.26659	60.1885	2.58458	0.000777242	6.65447e-05	5	6433	2	30055	0	GO:0048205 "MATCH" "1" "GO:0048205" "COPI coating of Golgi vesicle" "biological_process" "The addition of COPI proteins and adaptor proteins to Golgi membranes during the formation of transport vesicles
GO:0004993	0.00266914	0.361735	0	3	1.46314	0.132306	5.86769	1.09604	58.3918	2.57363	0	0.00116453	0	6433	35	30055	1	GO:0004993 "MATCH" "1" "GO:0004993" "G-protein coupled serotonin receptor activity" "molecular_function" "Combining with the biogenic amine serotonin and transmitting the signal across the membrane by activating an associated G-protein. Serotonin (5-hydroxytryptamine) is a neurotransmitter and hormone found in vertebrates and invertebrates." "GOTerm"	phosphorylative mechanism" "molecular_function" "Catalysis of the transfer of protons from one side of a membrane to the other according to the reaction: ATP + H2O + H+(in) -> ADP + phosphate + H+(out). These transporters use a phosphorylative mechanism	which have a phosphorylated intermediate state during the ion transport cycle." "GOTerm"
GO:0019003	0.00299392	0.394369	1.99247	0.99456	0.319354	0.368637	1.62048	1.29113	3.07478	2.52376	0.00450801	0.00226252	29	6433	68	30055	0	GO:0019003 "MATCH" "1" "GO:0019003" "GDP binding" "molecular_function" "Interacting selectively and non-covalently with GDP	nonsense-mediated decay" "biological_process" "The nonsense-mediated decay pathway for nuclear-transcribed mRNAs degrades mRNAs in which an amino-acid codon has changed to a nonsense codon; this prevents the translation of such mRNAs into truncated	and potentially harmful	proteins." "GOTerm"
GO:0014812	0.00328348	0.394369	7.00801	2.809	0.931045	0.98419	4.63382	1.9782	24.8267	2.48367	0.000932691	0.000133089	6	6433	4	30055	0	GO:0014812 "MATCH" "1" "GO:0014812" "muscle cell migration" "biological_process" "The orderly movement of a muscle cell from one site to another
GO:0031167	0.00328348	0.394369	7.00801	2.809	0.931045	0.98419	4.63382	1.9782	24.8267	2.48367	0.000932691	0.000133089	6	6433	4	30055	0	GO:0031167 "MATCH" "1" "GO:0031167" "rRNA methylation" "biological_process" "The posttranscriptional addition of methyl groups to specific residues in an rRNA molecule." "GOTerm"
GO:0060316	0.00328348	0.394369	7.00801	2.809	0.931045	0.98419	4.63382	1.9782	24.8267	2.48367	0.000932691	0.000133089	6	6433	4	30055	0	GO:0060316 "MATCH" "1" "GO:0060316" "positive regulation of ryanodine-sensitive calcium-release channel activity" "biological_process" "Any process that increases the activity of a ryanodine-sensitive calcium-release channel. The ryanodine-sensitive calcium-release channel catalyzes the transmembrane transfer of a calcium ion by a channel that opens when a ryanodine class ligand has been bound by…
GO:0050690	0.00350639	0.394369	3.59385	1.84553	0.606506	0.6568	3.03426	1.57658	8.19225	2.45514	0.00155448	0.00043254	10	6433	13	30055	0	GO:0050690 "MATCH" "1" "GO:0050690" "regulation of defense response to virus by virus" "biological_process" "Any viral process that modulates the frequency	and ending with regulation of a downstream cellular process	e.g. transcription." "GOTerm"
GO:0004864	0.00410187	0.394369	3.212	1.68347	0.56472	0.576643	2.7903	1.49138	6.91775	2.38702	0.00170993	0.000532357	11	6433	16	30055	0	GO:0004864 "MATCH" "1" "GO:0004864" "protein phosphatase inhibitor activity" "molecular_function" "Stops	one of the sensory cells in the eye that reacts to the presence of light. Rod cells contain the photopigment rhodopsin or porphyropsin and are responsible for vision in dim light." "GOTerm"
GO:0019886	0.00430701	0.403949	3.0368	1.60255	0.513596	0.595923	2.60918	1.51144	6.10158	2.36582	0.00202083	0.000665447	13	6433	20	30055	0	GO:0019886 "MATCH" "1" "GO:0019886" "antigen processing and presentation of exogenous peptide antigen via MHC class II" "biological_process" "The process in which an antigen-presenting cell expresses a peptide antigen of exogenous origin on its cell surface in association with an MHC class II protein complex. The peptide antigen is typically
GO:0086010	0.00435616	0.403949	0.23756	-2.07364	0.853624	-3.74671	-0.400566	0.074495	0.757561	-2.3609	0.000466345	0.00196307	3	6433	59	30055	1	GO:0086010 "MATCH" "1" "GO:0086010" "membrane depolarization during action potential" "biological_process" "The process in which membrane potential changes in the depolarizing direction from the negative resting potential towards the positive membrane potential that will be the peak of the action potential." "GOTerm"	rate or extent of removal of phosphate groups from a protein." "GOTerm"
GO:0004866	0.00435916	0.403949	0.2336	-2.09789	0.85328	-3.77028	-0.425489	0.0732877	0.744586	-2.3606	0.000466345	0.00199634	3	6433	60	30055	1	GO:0004866 "MATCH" "1" "GO:0004866" "endopeptidase inhibitor activity" "molecular_function" "Stops	prevents or reduces the activity of a protein phosphatase	an enzyme that hydrolyzes phosphate groups from phosphorylated proteins." "GOTerm"
GO:0005245	0.00484007	0.4373	0.359385	-1.4764	0.565524	-2.58481	-0.367991	0.166685	0.774861	-2.31515	0.00108814	0.00302778	7	6433	91	30055	1	GO:0005245 "MATCH" "1" "GO:0005245" "voltage-gated calcium channel activity" "molecular_function" "Enables the transmembrane transfer of a calcium ion by a voltage-gated channel. A voltage-gated channel is a channel whose open state is dependent on the voltage across the membrane in which it is embedded." "GOTerm"
GO:0072546	0.00496564	0.444938	4.15289	2.05412	0.700744	0.680684	3.42755	1.6029	10.7596	2.30402	0.00124359	0.000299451	8	6433	9	30055	0	GO:0072546 "MATCH" "1" "GO:0072546" "ER membrane protein complex" "cellular_component" "A transmembrane protein complex that is involved in protein folding in the endoplasmic reticulum. In S. cerevisiae
GO:0048025	0.00507178	0.450724	3.33715	1.73861	0.597004	0.568509	2.90872	1.48299	7.50952	2.29484	0.00155448	0.000465813	10	6433	14	30055	0	GO:0048025 "MATCH" "1" "GO:0048025" "negative regulation of mRNA splicing	rate	or extent of the antiviral response of the host cell or organism." "GOTerm"
GO:0004749	0.00568024	0.478219	4.672	2.22404	0.770898	0.713109	3.73497	1.63933	13.3149	2.24563	0.00108814	0.000232906	7	6433	7	30055	0	GO:0004749 "MATCH" "1" "GO:0004749" "ribose phosphate diphosphokinase activity" "molecular_function" "Catalysis of the reaction: D-ribose 5-phosphate + ATP = 5-phospho-alpha-D-ribose 1-diphosphate + AMP + 2 H(+)." "GOTerm"
GO:0006094	0.00569372	0.478219	3.02306	1.59601	0.557903	0.50254	2.68948	1.41671	6.45081	2.2446	0.00170993	0.00056563	11	6433	17	30055	0	GO:0006094 "MATCH" "1" "GO:0006094" "gluconeogenesis" "biological_process" "The formation of glucose from noncarbohydrate precursors	secretion	enzyme production	gene expression	etc.) as a result of a ionizing radiation stimulus. Ionizing radiation is radiation with sufficient energy to remove electrons from atoms and may arise from spontaneous decay of unstable isotopes	resulting in alpha and beta particles and gamma rays. Ionizing radiation also includes X-rays." "GOTerm"
GO:0046961	0.00569372	0.478219	3.02306	1.59601	0.557903	0.50254	2.68948	1.41671	6.45081	2.2446	0.00170993	0.00056563	11	6433	17	30055	0	GO:0046961 "MATCH" "1" "GO:0046961" "proton-transporting ATPase activity	6-bisphosphate 2-phosphatase activity" "molecular_function" "Catalysis of the reaction: D-fructose 2	6-bisphosphate + H2O = D-fructose-6-phosphate + phosphate." "GOTerm"
GO:0004471	0.00593158	0.478219	7.78667	2.96101	1.05341	0.896363	5.02565	1.86137	32.574	2.22683	0.000777242	9.9817e-05	5	6433	3	30055	0	GO:0004471 "MATCH" "1" "GO:0004471" "malate dehydrogenase (decarboxylating) (NAD+) activity" "molecular_function" "Catalysis of the reaction: (S)-malate + NAD+ = pyruvate + CO2 + NADH + H+." "GOTerm"
GO:0042274	0.00593158	0.478219	7.78667	2.96101	1.05341	0.896363	5.02565	1.86137	32.574	2.22683	0.000777242	9.9817e-05	5	6433	3	30055	0	GO:0042274 "MATCH" "1" "GO:0042274" "ribosomal small subunit biogenesis" "biological_process" "A cellular process that results in the biosynthesis of constituent macromolecules
GO:0042407	0.00593158	0.478219	7.78667	2.96101	1.05341	0.896363	5.02565	1.86137	32.574	2.22683	0.000777242	9.9817e-05	5	6433	3	30055	0	GO:0042407 "MATCH" "1" "GO:0042407" "cristae formation" "biological_process" "The assembly of cristae	from its formation to the mature structure. In all air-breathing vertebrates the lungs are developed from the ventral wall of the oesophagus as a pouch which divides into two sacs. In amphibians and many reptiles the lungs retain very nearly this primitive sac-like character	but in the higher forms the connection with the esophagus becomes elongated into the windpipe and the inner walls of the sacs become more and more divided	until	in the mammals	the air spaces become minutely divided into tubes ending in small air cells	in the walls of which the blood circulates in a fine network of capillaries. In mammals the lungs are more or less divided into lobes	and each lung occupies a separate cavity in the thorax." "GOTerm"
GO:0060263	0.00593158	0.478219	7.78667	2.96101	1.05341	0.896363	5.02565	1.86137	32.574	2.22683	0.000777242	9.9817e-05	5	6433	3	30055	0	GO:0060263 "MATCH" "1" "GO:0060263" "regulation of respiratory burst" "biological_process" "Any process that modulates the rate frequency or extent of a phase of elevated metabolic activity	frequency or extent of release of sequestered calcium ion into cytosol by the sarcoplasmic reticulum	the process in which the release of sequestered calcium ion by sarcoplasmic reticulum into cytosol occurs via calcium release channels." "GOTerm"
GO:0071816	0.00593158	0.478219	7.78667	2.96101	1.05341	0.896363	5.02565	1.86137	32.574	2.22683	0.000777242	9.9817e-05	5	6433	3	30055	0	GO:0071816 "MATCH" "1" "GO:0071816" "tail-anchored membrane protein insertion into ER membrane" "biological_process" "A process of protein insertion into the endoplasmic reticulum (ER) membrane in which a tail-anchored (TA) transmembrane protein is incorporated into an endoplasmic reticulum (ER) membrane. TA transmembrane protein	arrangement of constituent parts	or disassembly of a stereocilium. A stereocilium is an actin-based protrusion from the apical surface of inner ear receptor cells." "GOTerm"
GO:0021915	0.00595458	0.478219	0	3	1.46733	0.124077	5.87592	1.08981	58.7258	2.22515	0	0.000964898	0	6433	29	30055	1	GO:0021915 "MATCH" "1" "GO:0021915" "neural tube development" "biological_process" "The process whose specific outcome is the progression of the neural tube over time	rate or extent of cardiac muscle contraction." "GOTerm"
GO:0004535	0.00614972	0.489407	5.6064	2.48708	0.87337	0.775301	4.19885	1.71155	18.3645	2.21114	0.000932691	0.000166362	6	6433	5	30055	0	GO:0004535 "MATCH" "1" "GO:0004535" "poly(A)-specific ribonuclease activity" "molecular_function" "Catalysis of the exonucleolytic cleavage of poly(A) to 5'-AMP." "GOTerm"
GO:0005902	0.00622931	0.489407	3.504	1.809	0.63586	0.562741	3.05527	1.47707	8.31241	2.20556	0.00139904	0.000399268	9	6433	12	30055	0	GO:0005902 "MATCH" "1" "GO:0005902" "microvillus" "cellular_component" "Thin cylindrical membrane-covered projections on the surface of an animal cell containing a core bundle of actin filaments. Present in especially large numbers on the absorptive surface of intestinal cells." "GOTerm"	such as on epithelial cells that line the lumenal ducts of various tissues; or they may display a distinct twirling motion that directs fluid flow asymmetrically across the cellular surface to affect asymmetric body plan organization. Motile cilia can be found in single as well as multiple copies per cell." "GOTerm"
GO:0030285	0.00622931	0.489407	3.504	1.809	0.63586	0.562741	3.05527	1.47707	8.31241	2.20556	0.00139904	0.000399268	9	6433	12	30055	0	GO:0030285 "MATCH" "1" "GO:0030285" "integral component of synaptic vesicle membrane" "cellular_component" "The component of the synaptic vesicle membrane consisting of the gene products and protein complexes having at least some part of their peptide sequence embedded in the hydrophobic region of the membrane." "GOTerm"	and have microtubule motor activity." "GOTerm"
GO:0006874	0.0067903	0.525861	0.283152	-1.82035	0.742621	-3.27586	-0.364843	0.103245	0.776553	-2.16811	0.000621794	0.00219597	4	6433	66	30055	1	GO:0006874 "MATCH" "1" "GO:0006874" "cellular calcium ion homeostasis" "biological_process" "Any process involved in the maintenance of an internal steady state of calcium ions at the level of a cell." "GOTerm"	rate or extent of cell proliferation." "GOTerm"
GO:0070534	0.00697625	0.536429	2.95074	1.56108	0.531602	0.519156	2.603	1.43312	6.07547	2.15638	0.00186538	0.000632174	12	6433	19	30055	0	GO:0070534 "MATCH" "1" "GO:0070534" "protein K63-linked ubiquitination" "biological_process" "A protein ubiquitination process in which a polymer of ubiquitin	prevents	or reduces the frequency	rate or extent of the activity of an intracellular estrogen receptor signaling pathway." "GOTerm"
GO:0061631	0.00727928	0.555789	2.6407	1.40092	0.500207	0.420532	2.38131	1.33842	5.21008	2.13791	0.00202083	0.000765264	13	6433	23	30055	0	GO:0061631 "MATCH" "1" "GO:0061631" "ubiquitin conjugating enzyme activity" "molecular_function" "Isoenergetic transfer of ubiquitin from one protein to another via the reaction X-ubiquitin + Y -> Y-ubiquitin + X	where X is either an E2 or E3 enzyme	the X-ubiquitin linkage is a thioester bond	and the S-ubiquitin linkage is an amide bond: an isopeptide bond between the C-terminal glycine of ubiquitin and the epsilon-amino group of lysine residues in the substrate or	in the linear extension of ubiquitin chains	a peptide bond the between the C-terminal glycine and N-terminal methionine of ubiquitin residues." "GOTerm"
GO:0006415	0.00856852	0.645138	2.336	1.22404	0.428086	0.385009	2.06307	1.30587	4.17876	2.06709	0.00264262	0.00113126	17	6433	34	30055	0	GO:0006415 "MATCH" "1" "GO:0006415" "translational termination" "biological_process" "The process resulting in the release of a polypeptide chain from the ribosome
GO:0012505	0.00881058	0.658789	2.15631	1.10856	0.410618	0.303767	1.91336	1.23436	3.76686	2.055	0.00279807	0.00129762	18	6433	39	30055	0	GO:0012505 "MATCH" "1" "GO:0012505" "endomembrane system" "cellular_component" "A collection of membranous structures involved in transport within the cell. The main components of the endomembrane system are endoplasmic reticulum	rate or extent of signal transduction mediated by the ERK1 and ERK2 cascade." "GOTerm"
GO:0032320	0.00917377	0.681247	0.250286	-1.99835	0.85473	-3.67359	-0.32311	0.078368	0.799345	-2.03745	0.000466345	0.00186325	3	6433	56	30055	1	GO:0032320 "UNRESOLVED" ""
GO:0007422	0.00954956	0.704329	0.12627	-2.98541	1.46193	-5.85074	-0.120088	0.0173282	0.920131	-2.02002	0.000155448	0.00123108	1	6433	37	30055	1	GO:0007422 "MATCH" "1" "GO:0007422" "peripheral nervous system development" "biological_process" "The process whose specific outcome is the progression of the peripheral nervous system over time
GO:0009055	0.00965576	0.70735	2.16507	1.11442	0.399898	0.330632	1.8982	1.25756	3.72748	2.01521	0.00295352	0.00136417	19	6433	41	30055	0	GO:0009055 "MATCH" "1" "GO:0009055" "electron carrier activity" "molecular_function" "Any molecular entity that serves as an electron acceptor and electron donor in an electron transport chain. An electron transport chain is a process in which a series of electron carriers operate together to transfer electrons from donors to any of several different terminal electron acceptors to generate a tran…
GO:0008381	0.0100639	0.711597	0	3	1.46821	0.122365	5.87763	1.08852	58.7955	1.99723	0	0.000931625	0	6433	28	30055	1	GO:0008381 "MATCH" "1" "GO:0008381" "mechanically-gated ion channel activity" "molecular_function" "Enables the transmembrane transfer of an ion by a channel that opens in response to a mechanical stress." "GOTerm"
GO:0031514	0.0100639	0.711597	0	3	1.46821	0.122365	5.87763	1.08852	58.7955	1.99723	0	0.000931625	0	6433	28	30055	1	GO:0031514 "MATCH" "1" "GO:0031514" "motile cilium" "cellular_component" "A cilium which may have a variable arrangement of axonemal microtubules and also contains molecular motors. It may beat with a whip-like pattern that promotes cell motility or transport of fluids and other cells across a cell surface
GO:0004047	0.0104786	0.711597	4.672	2.22404	0.832705	0.591971	3.85611	1.5073	14.4812	1.9797	0.000932691	0.000199634	6	6433	6	30055	0	GO:0004047 "MATCH" "1" "GO:0004047" "aminomethyltransferase activity" "molecular_function" "Catalysis of the reaction: (6S)-tetrahydrofolate + S-aminomethyldihydrolipoylprotein = (6R)-5	and inactivation is slow." "GOTerm"
GO:0008553	0.0104786	0.711597	4.672	2.22404	0.832705	0.591971	3.85611	1.5073	14.4812	1.9797	0.000932691	0.000199634	6	6433	6	30055	0	GO:0008553 "MATCH" "1" "GO:0008553" "hydrogen-exporting ATPase activity
GO:0070469	0.0104786	0.711597	4.672	2.22404	0.832705	0.591971	3.85611	1.5073	14.4812	1.9797	0.000932691	0.000199634	6	6433	6	30055	0	GO:0070469 "MATCH" "1" "GO:0070469" "respiratory chain" "cellular_component" "The protein complexes that form the electron transport system (the respiratory chain)
GO:0001891	0.0114162	0.742849	5.84	2.54597	0.967586	0.649535	4.4424	1.56866	21.7419	1.94248	0.000777242	0.000133089	5	6433	4	30055	0	GO:0001891 "MATCH" "1" "GO:0001891" "phagocytic cup" "cellular_component" "An invagination of the cell membrane formed by an actin dependent process during phagocytosis. Following internalization it is converted into a phagosome." "GOTerm"	any glycophospholipid in which the sn-glycerol 3-phosphate residue is esterified to the 1-hydroxyl group of 1D-myo-inositol." "GOTerm"
GO:0004849	0.0114162	0.742849	5.84	2.54597	0.967586	0.649535	4.4424	1.56866	21.7419	1.94248	0.000777242	0.000133089	5	6433	4	30055	0	GO:0004849 "MATCH" "1" "GO:0004849" "uridine kinase activity" "molecular_function" "Catalysis of the reaction: ATP + uridine = ADP + UMP." "GOTerm"	the anion of hydroxybutanedioic acid	a chiral hydroxydicarboxylic acid. The (+) enantiomer is an important intermediate in metabolism as a component of both the TCA cycle and the glyoxylate cycle." "GOTerm"
GO:0044211	0.0114162	0.742849	5.84	2.54597	0.967586	0.649535	4.4424	1.56866	21.7419	1.94248	0.000777242	0.000133089	5	6433	4	30055	0	GO:0044211 "MATCH" "1" "GO:0044211" "CTP salvage" "biological_process" "Any process which produces cytidine 5'-triphosphate (CTP) from derivatives of it	via endonucleolytic cleavage and ligation" "biological_process" "Splicing of tRNA substrates via recognition of the folded RNA structure that brings the 5' and 3' splice sites into proximity and cleavage of the RNA at both the 3' and 5' splice sites by an endonucleolytic mechanism	followed by ligation of the exons." "GOTerm"
GO:0070936	0.0114476	0.742849	2.06437	1.0457	0.396934	0.267727	1.82368	1.20391	3.53983	1.94129	0.00295352	0.00143071	19	6433	43	30055	0	GO:0070936 "MATCH" "1" "GO:0070936" "protein K48-linked ubiquitination" "biological_process" "A protein ubiquitination process in which a polymer of ubiquitin	enzymes of the protein kinase family that are regulated through association with cyclins and other proteins." "GOTerm"
GO:0019083	0.011606	0.742849	2.26065	1.17674	0.453328	0.28823	2.06524	1.22114	4.18504	1.93532	0.00233173	0.00103144	15	6433	31	30055	0	GO:0019083 "MATCH" "1" "GO:0019083" "viral transcription" "biological_process" "The process by which a viral genome
GO:0007030	0.0116676	0.742849	2.1466	1.10205	0.422249	0.274459	1.92964	1.20954	3.80961	1.93302	0.00264262	0.00123108	17	6433	37	30055	0	GO:0007030 "MATCH" "1" "GO:0007030" "Golgi organization" "biological_process" "A process that is carried out at the cellular level which results in the assembly
GO:0006278	0.0117162	0.742849	0.207645	-2.26781	1.04237	-4.31083	-0.224795	0.0503862	0.855716	-1.93121	0.000310897	0.00149726	2	6433	45	30055	1	GO:0006278 "MATCH" "1" "GO:0006278" "RNA-dependent DNA biosynthetic process" "biological_process" "A DNA biosynthetic process that uses RNA as a template for RNA-dependent DNA polymerases (e.g. reverse transcriptase) that synthesize the new strand." "GOTerm"	the complex comprises the ubiquitin-conjugating enzyme UBC13 and ubiquitin-conjugating enzyme variant 1A (UEV1A)." "GOTerm"
GO:0050796	0.0117162	0.742849	0.207645	-2.26781	1.04237	-4.31083	-0.224795	0.0503862	0.855716	-1.93121	0.000310897	0.00149726	2	6433	45	30055	1	GO:0050796 "MATCH" "1" "GO:0050796" "regulation of insulin secretion" "biological_process" "Any process that modulates the frequency
GO:0030659	0.0127863	0.79469	2.01746	1.01254	0.395546	0.237281	1.78779	1.17877	3.45286	1.89326	0.00295352	0.00146398	19	6433	44	30055	0	GO:0030659 "MATCH" "1" "GO:0030659" "cytoplasmic vesicle membrane" "cellular_component" "The lipid bilayer surrounding a cytoplasmic vesicle." "GOTerm"
GO:0005770	0.012827	0.79469	2.26521	1.17965	0.43905	0.319126	2.04017	1.24757	4.11294	1.89187	0.00248718	0.00109799	16	6433	33	30055	0	GO:0005770 "MATCH" "1" "GO:0005770" "late endosome" "cellular_component" "A prelysosomal endocytic organelle differentiated from early endosomes by lower lumenal pH and different protein composition. Late endosomes are more spherical than early endosomes and are mostly juxtanuclear	arrangement of constituent parts	or disassembly of the Golgi apparatus." "GOTerm"
GO:0061630	0.012827	0.79469	2.26521	1.17965	0.43905	0.319126	2.04017	1.24757	4.11294	1.89187	0.00248718	0.00109799	16	6433	33	30055	0	GO:0061630 "MATCH" "1" "GO:0061630" "ubiquitin protein ligase activity" "molecular_function" "Catalysis of the transfer of ubiquitin to a substrate protein via the reaction X-ubiquitin + S -> X + S-ubiquitin
GO:0006661	0.013665	0.818542	3.63378	1.86147	0.72678	0.437009	3.28593	1.35379	9.75359	1.86439	0.00108814	0.000299451	7	6433	9	30055	0	GO:0006661 "MATCH" "1" "GO:0006661" "phosphatidylinositol biosynthetic process" "biological_process" "The chemical reactions and pathways resulting in the formation of phosphatidylinositol
GO:0008053	0.013665	0.818542	3.63378	1.86147	0.72678	0.437009	3.28593	1.35379	9.75359	1.86439	0.00108814	0.000299451	7	6433	9	30055	0	GO:0008053 "MATCH" "1" "GO:0008053" "mitochondrial fusion" "biological_process" "Merging of two or more mitochondria within a cell to form a single compartment." "GOTerm"
GO:0031432	0.013665	0.818542	3.63378	1.86147	0.72678	0.437009	3.28593	1.35379	9.75359	1.86439	0.00108814	0.000299451	7	6433	9	30055	0	GO:0031432 "MATCH" "1" "GO:0031432" "titin binding" "molecular_function" "Interacting selectively and non-covalently with titin	enzymes that catalyze of the hydrolysis of a glycerophospholipid." "GOTerm"
GO:0035307	0.013665	0.818542	3.63378	1.86147	0.72678	0.437009	3.28593	1.35379	9.75359	1.86439	0.00108814	0.000299451	7	6433	9	30055	0	GO:0035307 "MATCH" "1" "GO:0035307" "positive regulation of protein dephosphorylation" "biological_process" "Any process that activates or increases the frequency	fluid-filled	spherical organelle enclosed by membrane." "GOTerm"
GO:0043274	0.013665	0.818542	3.63378	1.86147	0.72678	0.437009	3.28593	1.35379	9.75359	1.86439	0.00108814	0.000299451	7	6433	9	30055	0	GO:0043274 "MATCH" "1" "GO:0043274" "phospholipase binding" "molecular_function" "Interacting selectively and non-covalently with any phospholipase
GO:0009190	0.0149587	0.875826	0	3	1.47124	0.116418	5.88358	1.08404	59.0384	1.8251	0	0.000831808	0	6433	25	30055	1	GO:0009190 "MATCH" "1" "GO:0009190" "cyclic nucleotide biosynthetic process" "biological_process" "The chemical reactions and pathways resulting in the formation of a cyclic nucleotide	rate or extent of endocytosis." "GOTerm"
GO:0004889	0.015042	0.875826	0.129778	-2.94588	1.46246	-5.81225	-0.0795128	0.0177966	0.946377	-1.8227	0.000155448	0.0011978	1	6433	36	30055	1	GO:0004889 "UNRESOLVED" ""	any compound consisting of adenosine esterified with (ortho)phosphate." "GOTerm"
GO:0005635	0.0154099	0.875826	2.25545	1.17342	0.469092	0.254011	2.09282	1.19252	4.26581	1.8122	0.00217628	0.000964898	14	6433	29	30055	0	GO:0005635 "MATCH" "1" "GO:0005635" "nuclear envelope" "cellular_component" "The double lipid bilayer enclosing the nucleus and separating its contents from the rest of the cytoplasm; includes the intermembrane space	cistron	or operon." "GOTerm"
GO:0004331	0.0156661	0.875826	3.11467	1.63908	0.658199	0.349033	2.92912	1.27371	7.61648	1.80504	0.00124359	0.000399268	8	6433	12	30055	0	GO:0004331 "MATCH" "1" "GO:0004331" "fructose-2	and ending with regulation of a downstream cellular process	e.g. transcription." "GOTerm"
GO:0008376	0.0156661	0.875826	3.11467	1.63908	0.658199	0.349033	2.92912	1.27371	7.61648	1.80504	0.00124359	0.000399268	8	6433	12	30055	0	GO:0008376 "MATCH" "1" "GO:0008376" "acetylgalactosaminyltransferase activity" "molecular_function" "Catalysis of the transfer of an N-acetylgalactosaminyl residue from UDP-N-acetyl-galactosamine to an oligosaccharide." "GOTerm"	rotational mechanism" "molecular_function" "Catalysis of the transfer of protons from one side of a membrane to the other according to the reaction: ATP + H2O + H+(in) = ADP + phosphate + H+(out)	by a rotational mechanism." "GOTerm"
GO:0060536	0.0159103	0.875826	2.5696	1.36154	0.541194	0.300824	2.42227	1.23185	5.36012	1.79832	0.00170993	0.000665447	11	6433	20	30055	0	GO:0060536 "MATCH" "1" "GO:0060536" "cartilage morphogenesis" "biological_process" "The process in which the anatomical structures of cartilage are generated and organized." "GOTerm"
GO:0048048	0.0162347	0.875826	2.92	1.54597	0.581231	0.406777	2.68516	1.32572	6.43153	1.78956	0.00155448	0.000532357	10	6433	16	30055	0	GO:0048048 "MATCH" "1" "GO:0048048" "embryonic eye morphogenesis" "biological_process" "The process occurring in the embryo by which the anatomical structures of the post-embryonic eye are generated and organized." "GOTerm"
GO:0005154	0.0165921	0.875826	4.00457	2.00165	0.802397	0.42898	3.57432	1.34628	11.9118	1.7801	0.000932691	0.000232906	6	6433	7	30055	0	GO:0005154 "MATCH" "1" "GO:0005154" "epidermal growth factor receptor binding" "molecular_function" "Interacting selectively and non-covalently with the epidermal growth factor receptor." "GOTerm"	or conversely adding a group to a double bond." "GOTerm"
GO:0005744	0.0165921	0.875826	4.00457	2.00165	0.802397	0.42898	3.57432	1.34628	11.9118	1.7801	0.000932691	0.000232906	6	6433	7	30055	0	GO:0005744 "MATCH" "1" "GO:0005744" "mitochondrial inner membrane presequence translocase complex" "cellular_component" "The protein transport machinery of the mitochondrial inner membrane that contains three essential Tim proteins: Tim17 and Tim23 are thought to build a preprotein translocation channel while Tim44 interacts transiently with the matrix heat-shock protein Hsp70 to form an ATP-driv…
GO:0046548	0.0165921	0.875826	4.00457	2.00165	0.802397	0.42898	3.57432	1.34628	11.9118	1.7801	0.000932691	0.000232906	6	6433	7	30055	0	GO:0046548 "MATCH" "1" "GO:0046548" "retinal rod cell development" "biological_process" "Development of a rod cell
GO:0060968	0.0165921	0.875826	4.00457	2.00165	0.802397	0.42898	3.57432	1.34628	11.9118	1.7801	0.000932691	0.000232906	6	6433	7	30055	0	GO:0060968 "MATCH" "1" "GO:0060968" "regulation of gene silencing" "biological_process" "Any process that modulates the rate
GO:0042127	0.01689	0.875826	2.00229	1.00165	0.40595	0.206002	1.7973	1.15349	3.47568	1.77237	0.00279807	0.00139744	18	6433	42	30055	0	GO:0042127 "MATCH" "1" "GO:0042127" "regulation of cell proliferation" "biological_process" "Any process that modulates the frequency	and ATP + protein threonine = ADP + protein threonine phosphate. This reaction requires the binding of a regulatory cyclin subunit and full activity requires stimulatory phosphorylation by a CDK-activating kinase (CAK)." "GOTerm"
GO:0003964	0.0170106	0.875826	0.222476	-2.16828	1.04396	-4.2144	-0.122156	0.0538692	0.918813	-1.76928	0.000310897	0.00139744	2	6433	42	30055	1	GO:0003964 "MATCH" "1" "GO:0003964" "RNA-directed DNA polymerase activity" "molecular_function" "Catalysis of the reaction: deoxynucleoside triphosphate + DNA(n) = diphosphate + DNA(n+1). Catalyzes RNA-template-directed extension of the 3'- end of a DNA strand by one deoxynucleotide at a time." "GOTerm"	V0 domain" "cellular_component" "The V0 domain of a proton-transporting V-type ATPase found in the vacuolar membrane." "GOTerm"
GO:0005099	0.0179124	0.875826	0.212364	-2.23539	1.04288	-4.27939	-0.191386	0.051496	0.875764	-1.74685	0.000310897	0.00146398	2	6433	44	30055	1	GO:0005099 "UNRESOLVED" ""
GO:0060255	0.0184447	0.875826	2.74824	1.45851	0.574611	0.33229	2.58472	1.25901	5.999	1.73413	0.00155448	0.00056563	10	6433	17	30055	0	GO:0060255 "MATCH" "1" "GO:0060255" "regulation of macromolecule metabolic process" "biological_process" "Any process that modulates the frequency	rate or extent of reactive oxygen species metabolic process." "GOTerm"
GO:0000398	0.0192661	0.875826	1.82129	0.86496	0.354089	0.170959	1.55896	1.12581	2.94642	1.71521	0.00357531	0.00196307	23	6433	59	30055	0	GO:0000398 "MATCH" "1" "GO:0000398" "mRNA splicing
GO:0043022	0.019335	0.875826	2.44724	1.29116	0.536596	0.239447	2.34286	1.18054	5.07309	1.71366	0.00170993	0.000698719	11	6433	21	30055	0	GO:0043022 "MATCH" "1" "GO:0043022" "ribosome binding" "molecular_function" "Interacting selectively and non-covalently with any part of a ribosome." "GOTerm"
GO:0003836	0.019549	0.875826	4.672	2.22404	0.912225	0.436113	4.01197	1.35295	16.1333	1.70888	0.000777242	0.000166362	5	6433	5	30055	0	GO:0003836 "MATCH" "1" "GO:0003836" "beta-galactoside (CMP) alpha-2
GO:0003841	0.019549	0.875826	4.672	2.22404	0.912225	0.436113	4.01197	1.35295	16.1333	1.70888	0.000777242	0.000166362	5	6433	5	30055	0	GO:0003841 "MATCH" "1" "GO:0003841" "1-acylglycerol-3-phosphate O-acyltransferase activity" "molecular_function" "Catalysis of the reaction: acyl-CoA + 1-acyl-sn-glycerol-3-phosphate = CoA + 1	to drive the unwinding of a DNA or RNA helix." "GOSlimTerm"
GO:0006172	0.019549	0.875826	4.672	2.22404	0.912225	0.436113	4.01197	1.35295	16.1333	1.70888	0.000777242	0.000166362	5	6433	5	30055	0	GO:0006172 "MATCH" "1" "GO:0006172" "ADP biosynthetic process" "biological_process" "The chemical reactions and pathways resulting in the formation of ADP	rate or extent of establishment of cell polarity." "GOTerm"
GO:0016572	0.019549	0.875826	4.672	2.22404	0.912225	0.436113	4.01197	1.35295	16.1333	1.70888	0.000777242	0.000166362	5	6433	5	30055	0	GO:0016572 "MATCH" "1" "GO:0016572" "histone phosphorylation" "biological_process" "The modification of histones by addition of phosphate groups." "GOTerm"	neurotransmitters	or digestive enzymes rapidly on demand." "GOTerm"
GO:0030100	0.019549	0.875826	4.672	2.22404	0.912225	0.436113	4.01197	1.35295	16.1333	1.70888	0.000777242	0.000166362	5	6433	5	30055	0	GO:0030100 "MATCH" "1" "GO:0030100" "regulation of endocytosis" "biological_process" "Any process that modulates the frequency
GO:0033147	0.019549	0.875826	4.672	2.22404	0.912225	0.436113	4.01197	1.35295	16.1333	1.70888	0.000777242	0.000166362	5	6433	5	30055	0	GO:0033147 "MATCH" "1" "GO:0033147" "negative regulation of intracellular estrogen receptor signaling pathway" "biological_process" "Any process that stops
GO:0042149	0.019549	0.875826	4.672	2.22404	0.912225	0.436113	4.01197	1.35295	16.1333	1.70888	0.000777242	0.000166362	5	6433	5	30055	0	GO:0042149 "MATCH" "1" "GO:0042149" "cellular response to glucose starvation" "biological_process" "Any process that results in a change in state or activity of a cell (in terms of movement	any member of a group of polypeptides that are structurally homologous to insulin and share many of its biological activities	but are immunologically distinct from it." "GOTerm"
GO:0042574	0.019549	0.875826	4.672	2.22404	0.912225	0.436113	4.01197	1.35295	16.1333	1.70888	0.000777242	0.000166362	5	6433	5	30055	0	GO:0042574 "MATCH" "1" "GO:0042574" "retinal metabolic process" "biological_process" "The chemical reactions and pathways involving retinal	in the form of chromosomes	is organized into specific structures and then physically separated and apportioned to two or more sets. In eukaryotes	chromosome segregation begins with the condensation of chromosomes	includes chromosome separation	and ends when chromosomes have completed movement to the spindle poles." "GOSlimTerm"
GO:0046033	0.019549	0.875826	4.672	2.22404	0.912225	0.436113	4.01197	1.35295	16.1333	1.70888	0.000777242	0.000166362	5	6433	5	30055	0	GO:0046033 "MATCH" "1" "GO:0046033" "AMP metabolic process" "biological_process" "The chemical reactions and pathways involving AMP	forming a vesicle coat." "GOTerm"
GO:0050650	0.019549	0.875826	4.672	2.22404	0.912225	0.436113	4.01197	1.35295	16.1333	1.70888	0.000777242	0.000166362	5	6433	5	30055	0	GO:0050650 "MATCH" "1" "GO:0050650" "chondroitin sulfate proteoglycan biosynthetic process" "biological_process" "The chemical reactions and pathways resulting in the formation of chondroitin sulfate proteoglycan
GO:2000114	0.0197546	0.877505	3.2704	1.70947	0.710692	0.316538	3.1024	1.24534	8.58845	1.70433	0.00108814	0.000332723	7	6433	10	30055	0	GO:2000114 "MATCH" "1" "GO:2000114" "regulation of establishment of cell polarity" "biological_process" "Any process that modulates the frequency
GO:0046034	0.0214733	0.877505	2.87508	1.5236	0.647984	0.253576	2.79363	1.19216	6.93371	1.6681	0.00124359	0.00043254	8	6433	13	30055	0	GO:0046034 "MATCH" "1" "GO:0046034" "ATP metabolic process" "biological_process" "The chemical reactions and pathways involving ATP	from its formation to the mature structure. The branchiomeric muscle is derived from cranial mesoderm and controls facial expression	pharyngeal and laryngeal function	operating the jaw. The muscle begins its development with the differentiation of the muscle cells and ends with the mature muscle. Branchiomeric muscles of mammals correspond to the gill musculature of fish." "GOTerm"
GO:0046939	0.0214733	0.877505	2.87508	1.5236	0.647984	0.253576	2.79363	1.19216	6.93371	1.6681	0.00124359	0.00043254	8	6433	13	30055	0	GO:0046939 "MATCH" "1" "GO:0046939" "nucleotide phosphorylation" "biological_process" "The process of introducing one or more phosphate groups into a nucleotide to produce a phosphorylated nucleoside." "GOTerm"	from its formation to the mature structure. The mature structure of the neural tube exists when the tube has been segmented into the forebrain	midbrain	hindbrain and spinal cord regions. In addition neural crest has budded away from the epithelium." "GOTerm"
GO:0071577	0.0214733	0.877505	2.87508	1.5236	0.647984	0.253576	2.79363	1.19216	6.93371	1.6681	0.00124359	0.00043254	8	6433	13	30055	0	GO:0071577 "MATCH" "1" "GO:0071577" "zinc II ion transmembrane transport" "biological_process" "A process in which a zinc II ion is transported from one side of a membrane to the other by means of some agent such as a transporter or pore." "GOTerm"	it has six members: EMC1	EMC2	AIM27	EMC4	KRE27	and EMC6." "GOTerm"
GO:0021772	0.0229199	0.877505	0	3	1.4751	0.108865	5.89113	1.07838	59.3483	1.63979	0	0.000731991	0	6433	22	30055	1	GO:0021772 "MATCH" "1" "GO:0021772" "olfactory bulb development" "biological_process" "The progression of the olfactory bulb over time from its initial formation until its mature state. The olfactory bulb coordinates neuronal signaling involved in the perception of smell. It receives input from the sensory neurons and outputs to the olfactory cortex." "GOTerm"	rate or extent of neuron differentiation." "GOTerm"
GO:0030318	0.0234504	0.877505	2.06118	1.04347	0.446746	0.167863	1.91907	1.12339	3.78181	1.62985	0.00233173	0.00113126	15	6433	34	30055	0	GO:0030318 "MATCH" "1" "GO:0030318" "melanocyte differentiation" "biological_process" "The process in which a relatively unspecialized cell acquires specialized features of a melanocyte." "GOTerm"
GO:0016849	0.0239264	0.877505	0	3	1.4737	0.1116	5.8884	1.08043	59.2359	1.62112	0	0.000765264	0	6433	23	30055	1	GO:0016849 "MATCH" "1" "GO:0016849" "phosphorus-oxygen lyase activity" "molecular_function" "Catalysis of the cleavage of a phosphorus-oxygen bond by other means than by hydrolysis or oxidation
GO:0050681	0.0239264	0.877505	0	3	1.4737	0.1116	5.8884	1.08043	59.2359	1.62112	0	0.000765264	0	6433	23	30055	1	GO:0050681 "MATCH" "1" "GO:0050681" "androgen receptor binding" "molecular_function" "Interacting selectively and non-covalently with an androgen receptor." "GOTerm"
GO:0004386	0.0244591	0.877505	0.462066	-1.11383	0.503729	-2.10112	-0.126538	0.233078	0.916027	-1.61156	0.00139904	0.00302778	9	6433	91	30055	1	GO:0004386 "MATCH" "1" "GO:0004386" "helicase activity" "molecular_function" "Catalysis of the reaction: NTP + H2O = NDP + phosphate
GO:0005219	0.0246999	0.877505	0.2336	-2.09789	1.04514	-4.14633	-0.0494421	0.0564716	0.96631	-1.6073	0.000310897	0.00133089	2	6433	40	30055	1	GO:0005219 "MATCH" "1" "GO:0005219" "ryanodine-sensitive calcium-release channel activity" "molecular_function" "Enables the transmembrane transfer of a calcium ion by a channel that opens when a ryanodine class ligand has been bound by the channel complex or one of its constituent parts." "GOTerm"	including control of cellular proliferation and death and control of metabolic function." "GOTerm"
GO:0001894	0.0247759	0.877505	3.504	1.809	0.778892	0.282403	3.3356	1.21622	10.0952	1.60597	0.000932691	0.000266179	6	6433	8	30055	0	GO:0001894 "MATCH" "1" "GO:0001894" "tissue homeostasis" "biological_process" "A homeostatic process involved in the maintenance of an internal steady state within a defined tissue of an organism	rate or extent of calcium ion-dependent exocytosis." "GOTerm"
GO:0006388	0.0247759	0.877505	3.504	1.809	0.778892	0.282403	3.3356	1.21622	10.0952	1.60597	0.000932691	0.000266179	6	6433	8	30055	0	GO:0006388 "MATCH" "1" "GO:0006388" "tRNA splicing	such as axons or dendrites." "GOTerm"
GO:0006878	0.0247759	0.877505	3.504	1.809	0.778892	0.282403	3.3356	1.21622	10.0952	1.60597	0.000932691	0.000266179	6	6433	8	30055	0	GO:0006878 "MATCH" "1" "GO:0006878" "cellular copper ion homeostasis" "biological_process" "Any process involved in the maintenance of an internal steady state of copper ions at the level of a cell." "GOTerm"	rate or extent of gene expression such that an expression pattern recurs with a regularity of approximately 24 hours." "GOTerm"
GO:0055117	0.0247759	0.877505	3.504	1.809	0.778892	0.282403	3.3356	1.21622	10.0952	1.60597	0.000932691	0.000266179	6	6433	8	30055	0	GO:0055117 "MATCH" "1" "GO:0055117" "regulation of cardiac muscle contraction" "biological_process" "Any process that modulates the frequency
GO:0045664	0.0251306	0.877505	2.336	1.22404	0.509685	0.225078	2.223	1.16884	4.66865	1.5998	0.00186538	0.000798536	12	6433	24	30055	0	GO:0045664 "MATCH" "1" "GO:0045664" "regulation of neuron differentiation" "biological_process" "Any process that modulates the frequency	without de novo synthesis." "GOTerm"
GO:0030324	0.0252609	0.877505	0.227903	-2.13351	1.04454	-4.18076	-0.0862564	0.0551397	0.941964	-1.59755	0.000310897	0.00136417	2	6433	41	30055	1	GO:0030324 "MATCH" "1" "GO:0030324" "lung development" "biological_process" "The process whose specific outcome is the progression of the lung over time	any of a group of organic compounds based of the general formula Cx(H2O)y	as carried out by individual cells." "GOTerm"
GO:0045165	0.0252609	0.877505	0.227903	-2.13351	1.04454	-4.18076	-0.0862564	0.0551397	0.941964	-1.59755	0.000310897	0.00136417	2	6433	41	30055	1	GO:0045165 "MATCH" "1" "GO:0045165" "cell fate commitment" "biological_process" "The commitment of cells to specific cell fates and their capacity to differentiate into particular kinds of cells. Positional information is established through protein signals that emanate from a localized source within a cell (the initial one-cell zygote) or within a developmental field." "GOTerm"	3-sialyltransferase activity" "molecular_function" "Catalysis of the reaction: CMP-N-acetylneuraminate + beta-D-galactosyl-(1->3)-N-acetyl-alpha-D-galactosaminyl-R = CMP + alpha-N-acetylneuraminyl-(2->3)-beta-D-galactosyl-(1->3)-N-acetyl-alpha-D-galactosaminyl-R." "GOTerm"
GO:0048812	0.0252609	0.877505	0.227903	-2.13351	1.04454	-4.18076	-0.0862564	0.0551397	0.941964	-1.59755	0.000310897	0.00136417	2	6433	41	30055	1	GO:0048812 "MATCH" "1" "GO:0048812" "neuron projection morphogenesis" "biological_process" "The process in which the anatomical structures of a neuron projection are generated and organized. A neuron projection is any process extending from a neural cell	prevents or reduces the rate or extent of progression through the cell cycle." "GOTerm"
GO:0045727	0.0258944	0.877505	2.45895	1.29804	0.563285	0.194024	2.40206	1.14395	5.28557	1.58679	0.00155448	0.000632174	10	6433	19	30055	0	GO:0045727 "MATCH" "1" "GO:0045727" "positive regulation of translation" "biological_process" "Any process that activates or increases the frequency
GO:0070374	0.0258951	0.877505	0.333715	-1.58331	0.746403	-3.04624	-0.120391	0.121058	0.919938	-1.58678	0.000621794	0.00186325	4	6433	56	30055	1	GO:0070374 "MATCH" "1" "GO:0070374" "positive regulation of ERK1 and ERK2 cascade" "biological_process" "Any process that activates or increases the frequency	the tripeptide glutamylcysteinylglycine	which acts as a coenzyme for some enzymes and as an antioxidant in the protection of sulfhydryl groups in enzymes and other proteins; it has a specific role in the reduction of hydrogen peroxide (H2O2) and oxidized ascorbate	and it participates in the gamma-glutamyl cycle." "GOTerm"
GO:0034314	0.0262837	0.877505	2.8032	1.48708	0.607971	0.295475	2.67868	1.22729	6.40268	1.58031	0.00139904	0.000499085	9	6433	15	30055	0	GO:0034314 "MATCH" "1" "GO:0034314" "Arp2/3 complex-mediated actin nucleation" "biological_process" "The actin nucleation process in which actin monomers combine to form a new branch on the side of an existing actin filament; mediated by the Arp2/3 protein complex and its interaction with other proteins." "GOTerm"
GO:0007169	0.0264587	0.877505	0.455805	-1.13351	0.534005	-2.18014	-0.0868809	0.220654	0.941556	-1.57743	0.00124359	0.00272833	8	6433	82	30055	1	GO:0007169 "MATCH" "1" "GO:0007169" "transmembrane receptor protein tyrosine kinase signaling pathway" "biological_process" "A series of molecular signals initiated by the binding of an extracellular ligand to a receptor on the surface of the target cell where the receptor possesses tyrosine kinase activity
GO:0005003	0.0266412	0.877505	0.286041	-1.80571	0.857831	-3.48702	-0.124388	0.089187	0.917393	-1.57445	0.000466345	0.00163034	3	6433	49	30055	1	GO:0005003 "MATCH" "1" "GO:0005003" "ephrin receptor activity" "molecular_function" "Combining with an ephrin to initiate a change in cell activity." "GOTerm"	from its formation to the mature structure. The peripheral nervous system is one of the two major divisions of the nervous system. Nerves in the PNS connect the central nervous system (CNS) with sensory organs	other organs	muscles	blood vessels and glands." "GOTerm"
GO:0030554	0.0266412	0.877505	0.286041	-1.80571	0.857831	-3.48702	-0.124388	0.089187	0.917393	-1.57445	0.000466345	0.00163034	3	6433	49	30055	1	GO:0030554 "MATCH" "1" "GO:0030554" "adenyl nucleotide binding" "molecular_function" "Interacting selectively and non-covalently with adenyl nucleotides	the nucleotide cyclic AMP (adenosine 3'	5'-cyclophosphate)." "GOTerm"
GO:0000079	0.0268008	0.877505	1.95572	0.967702	0.404528	0.174842	1.76056	1.12884	3.3883	1.57185	0.00279807	0.00143071	18	6433	43	30055	0	GO:0000079 "MATCH" "1" "GO:0000079" "regulation of cyclin-dependent protein serine/threonine kinase activity" "biological_process" "Any process that modulates the frequency
GO:0001948	0.0275075	0.877505	2.97309	1.57196	0.697252	0.205375	2.93855	1.15299	7.66643	1.56055	0.00108814	0.000365996	7	6433	11	30055	0	GO:0001948 "MATCH" "1" "GO:0001948" "glycoprotein binding" "molecular_function" "Interacting selectively and non-covalently with a glycoprotein	guanosine 5'-diphosphate." "GOTerm"
GO:0006749	0.0275075	0.877505	2.97309	1.57196	0.697252	0.205375	2.93855	1.15299	7.66643	1.56055	0.00108814	0.000365996	7	6433	11	30055	0	GO:0006749 "MATCH" "1" "GO:0006749" "glutathione metabolic process" "biological_process" "The chemical reactions and pathways involving glutathione
GO:0071557	0.0275075	0.877505	2.97309	1.57196	0.697252	0.205375	2.93855	1.15299	7.66643	1.56055	0.00108814	0.000365996	7	6433	11	30055	0	GO:0071557 "MATCH" "1" "GO:0071557" "histone H3-K27 demethylation" "biological_process" "The modification of histone H3 by the removal of a methyl group from lysine at position 27 of the histone." "GOTerm"
GO:0071558	0.0275075	0.877505	2.97309	1.57196	0.697252	0.205375	2.93855	1.15299	7.66643	1.56055	0.00108814	0.000365996	7	6433	11	30055	0	GO:0071558 "MATCH" "1" "GO:0071558" "histone demethylase activity (H3-K27 specific)" "molecular_function" "Catalysis of the removal of a methyl group from lysine at position 27 of the histone H3 protein." "GOTerm"	associated with a cell membrane	usually the plasma membrane (in prokaryotes) or the inner mitochondrial membrane (on eukaryotes). The respiratory chain complexes transfer electrons from an electron donor to an electron acceptor and are associated with a proton pump to create a transmembrane electrochemical gradient." "GOTerm"
GO:0003729	0.02825	0.877505	1.91127	0.934535	0.403166	0.144344	1.72473	1.10523	3.30517	1.54898	0.00279807	0.00146398	18	6433	44	30055	0	GO:0003729 "MATCH" "1" "GO:0003729" "mRNA binding" "molecular_function" "Interacting selectively and non-covalently with messenger RNA (mRNA)
GO:0006614	0.02825	0.877505	1.91127	0.934535	0.403166	0.144344	1.72473	1.10523	3.30517	1.54898	0.00279807	0.00146398	18	6433	44	30055	0	GO:0006614 "MATCH" "1" "GO:0006614" "SRP-dependent cotranslational protein targeting to membrane" "biological_process" "The targeting of proteins to a membrane that occurs during translation and is dependent upon two key components	any glycoprotein whose glycosaminoglycan units are chondroitin sulfate. Chondroitin sulfates are a group of 10-60 kDa glycosaminoglycans	widely distributed in cartilage and other mammalian connective tissues; the repeat units consist of beta-(1	4)-linked D-glucuronyl beta-(1	3)-N-acetyl-D-galactosamine sulfate." "GOTerm"
GO:0005876	0.0286154	0.877505	2.10994	1.0772	0.464131	0.16752	1.98688	1.12313	3.96379	1.5434	0.00217628	0.00103144	14	6433	31	30055	0	GO:0005876 "MATCH" "1" "GO:0005876" "spindle microtubule" "cellular_component" "Any microtubule that is part of a mitotic or meiotic spindle; anchored at one spindle pole." "GOTerm"	a gap of width 20-40 nm (also called the perinuclear space)." "GOTerm"
GO:0000179	0.0300355	0.877505	2.628	1.39397	0.600796	0.216428	2.57151	1.16185	5.94429	1.52237	0.00139904	0.000532357	9	6433	16	30055	0	GO:0000179 "MATCH" "1" "GO:0000179" "rRNA (adenine-N6	arrangement of constituent parts	or disassembly of cytoskeletal structures comprising actin filaments. Includes processes that control the spatial distribution of actin filaments	such as organizing filaments into meshworks	bundles	or other structures	as by cross-linking." "GOTerm"
GO:0002027	0.0300355	0.877505	2.628	1.39397	0.600796	0.216428	2.57151	1.16185	5.94429	1.52237	0.00139904	0.000532357	9	6433	16	30055	0	GO:0002027 "MATCH" "1" "GO:0002027" "regulation of heart rate" "biological_process" "Any process that modulates the frequency or rate of heart contraction." "GOTerm"
GO:0005164	0.0300355	0.877505	2.628	1.39397	0.600796	0.216428	2.57151	1.16185	5.94429	1.52237	0.00139904	0.000532357	9	6433	16	30055	0	GO:0005164 "MATCH" "1" "GO:0005164" "tumor necrosis factor receptor binding" "molecular_function" "Interacting selectively and non-covalently with the tumor necrosis factor receptor." "GOTerm"	prevents	or reduces the frequency	rate or extent of the activity of the transcription factor NF-kappaB." "GOTerm"
GO:0003746	0.0302519	0.877505	1.8688	0.902113	0.40186	0.114482	1.68974	1.08259	3.226	1.51925	0.00279807	0.00149726	18	6433	45	30055	0	GO:0003746 "MATCH" "1" "GO:0003746" "translation elongation factor activity" "molecular_function" "Functions in chain elongation during polypeptide synthesis at the ribosome." "GOTerm"	rate or extent of cyclic nucleotide phosphodiesterase activity	the catalysis of the reaction: nucleotide 3'	5'-cyclic phosphate + H2O = nucleotide 5'-phosphate." "GOTerm"
GO:0007010	0.0302519	0.877505	1.8688	0.902113	0.40186	0.114482	1.68974	1.08259	3.226	1.51925	0.00279807	0.00149726	18	6433	45	30055	0	GO:0007010 "MATCH" "1" "GO:0007010" "cytoskeleton organization" "biological_process" "A process that is carried out at the cellular level which results in the assembly	also named type II transmembrane proteins	contain a single C- terminal transmembrane region." "GOTerm"
GO:0001046	0.030715	0.877505	3.89334	1.96101	0.87337	0.249233	3.67278	1.18857	12.7531	1.51265	0.000777242	0.000199634	5	6433	6	30055	0	GO:0001046 "MATCH" "1" "GO:0001046" "core promoter sequence-specific DNA binding" "molecular_function" "Interacting selectively and non-covalently with a sequence of DNA that is part of a core promoter region composed of the transcription start site and binding sites for the basal transcription machinery. The transcribed region might be described as a gene	secretion	enzyme production	gene expression	etc.) as a result of deprivation of glucose." "GOTerm"
GO:0002090	0.030715	0.877505	3.89334	1.96101	0.87337	0.249233	3.67278	1.18857	12.7531	1.51265	0.000777242	0.000199634	5	6433	6	30055	0	GO:0002090 "MATCH" "1" "GO:0002090" "regulation of receptor internalization" "biological_process" "Any process that modulates the frequency	charged ions pass through a channel in the center of the receptor complex. The AMPA receptors mediate fast synaptic transmission in the CNS and are composed of subunits GluR1-4	products from separate genes. These subunits have an extracellular N-terminus and an intracellular C-terminus." "GOTerm"
GO:0003342	0.030715	0.877505	3.89334	1.96101	0.87337	0.249233	3.67278	1.18857	12.7531	1.51265	0.000777242	0.000199634	5	6433	6	30055	0	GO:0003342 "MATCH" "1" "GO:0003342" "proepicardium development" "biological_process" "The progression of the proepicardium from its formation to the mature structure. The proepicardium is an outpouching of the septum transversum." "GOTerm"
GO:0030235	0.030715	0.877505	3.89334	1.96101	0.87337	0.249233	3.67278	1.18857	12.7531	1.51265	0.000777242	0.000199634	5	6433	6	30055	0	GO:0030235 "MATCH" "1" "GO:0030235" "nitric-oxide synthase regulator activity" "molecular_function" "Modulates the activity of nitric oxide synthase." "GOTerm"	prevents	or reduces the rate or extent of endothelial cell proliferation." "GOTerm"
GO:0030552	0.030715	0.877505	3.89334	1.96101	0.87337	0.249233	3.67278	1.18857	12.7531	1.51265	0.000777242	0.000199634	5	6433	6	30055	0	GO:0030552 "MATCH" "1" "GO:0030552" "cAMP binding" "molecular_function" "Interacting selectively and non-covalently with cAMP	formed by linkages between lysine residues at position 63 of the ubiquitin monomers	is added to a protein. K63-linked ubiquitination does not target the substrate protein for degradation	but is involved in several pathways	notably as a signal to promote error-free DNA postreplication repair." "GOTerm"
GO:0060872	0.030715	0.877505	3.89334	1.96101	0.87337	0.249233	3.67278	1.18857	12.7531	1.51265	0.000777242	0.000199634	5	6433	6	30055	0	GO:0060872 "MATCH" "1" "GO:0060872" "semicircular canal development" "biological_process" "The progression of the semicircular canal from its initial formation to the mature structure." "GOTerm"	rate or extent of receptor internalization." "GOTerm"
GO:0070876	0.030715	0.877505	3.89334	1.96101	0.87337	0.249233	3.67278	1.18857	12.7531	1.51265	0.000777242	0.000199634	5	6433	6	30055	0	GO:0070876 "MATCH" "1" "GO:0070876" "SOSS complex" "cellular_component" "A protein complex that functions downstream of the MRN complex to promote DNA repair and the G2/M checkpoint. The SOSS complex associates with single-stranded DNA at DNA lesions and is composed of SOSS-B (SOSS-B1/OBFC2B or SOSS-B2/OBFC2A)
GO:0006096	0.0308605	0.877505	1.66857	0.738615	0.335553	0.0809428	1.39629	1.05771	2.63223	1.5106	0.00388621	0.00232906	25	6433	70	30055	0	GO:0006096 "MATCH" "1" "GO:0006096" "glycolytic process" "biological_process" "The chemical reactions and pathways resulting in the breakdown of a carbohydrate into pyruvate	such as pyruvate	amino acids and glycerol." "GOTerm"
GO:0010212	0.0312574	0.880242	2.336	1.22404	0.558402	0.129594	2.31849	1.09399	4.98809	1.50505	0.00155448	0.000665447	10	6433	20	30055	0	GO:0010212 "MATCH" "1" "GO:0010212" "response to ionizing radiation" "biological_process" "Any process that results in a change in state or activity of a cell or an organism (in terms of movement	often during the development of a multicellular organism." "GOTerm"
GO:0007210	0.0331186	0.923064	0.15071	-2.73015	1.46565	-5.60277	0.142458	0.0205778	1.10378	-1.47993	0.000155448	0.00103144	1	6433	31	30055	1	GO:0007210 "MATCH" "1" "GO:0007210" "serotonin receptor signaling pathway" "biological_process" "The series of molecular signals generated as a consequence of a serotonin receptor binding to one of its physiological ligands." "GOTerm"
GO:0070509	0.0335547	0.932822	0.389334	-1.36092	0.671245	-2.67654	-0.0453041	0.156416	0.969086	-1.47425	0.000777242	0.00199634	5	6433	60	30055	1	GO:0070509 "MATCH" "1" "GO:0070509" "calcium ion import" "biological_process" "The directed movement of calcium ions into a cell or organelle." "GOTerm"	are involved in Golgi to endoplasmic reticulum (retrograde) vesicle transport	and possibly also in intra-Golgi transport." "GOTerm"
GO:0032482	0.0350551	0.935806	1.98206	0.987002	0.459726	0.0859554	1.88805	1.06139	3.70134	1.45525	0.00217628	0.00109799	14	6433	33	30055	0	GO:0032482 "MATCH" "1" "GO:0032482" "Rab protein signal transduction" "biological_process" "A series of molecular signals within the cell that are mediated by a member of the Rab family of proteins switching to a GTP-bound active state." "GOTerm"	with the concomitant production of a small amount of ATP and the reduction of NAD(P) to NAD(P)H. Glycolysis begins with the metabolism of a carbohydrate to generate products that can enter the pathway and ends with the production of pyruvate. Pyruvate may be converted to acetyl-coenzyme A	ethanol	lactate	or other small molecules." "GOTerm"
GO:0007093	0.0352308	0.935806	2.47341	1.3065	0.594394	0.141513	2.47149	1.10306	5.54618	1.45308	0.00139904	0.00056563	9	6433	17	30055	0	GO:0007093 "MATCH" "1" "GO:0007093" "mitotic cell cycle checkpoint" "biological_process" "A cell cycle checkpoint that ensures accurate chromosome replication and segregation by preventing progression through a mitotic cell cycle until conditions are suitable for the cell to proceed to the next stage." "GOTerm"	rate or extent of the regulated release of insulin that contributes to the response of a cell to glucose." "GOTerm"
GO:0022008	0.0352308	0.935806	2.47341	1.3065	0.594394	0.141513	2.47149	1.10306	5.54618	1.45308	0.00139904	0.00056563	9	6433	17	30055	0	GO:0022008 "MATCH" "1" "GO:0022008" "neurogenesis" "biological_process" "Generation of cells within the nervous system." "GOTerm"	rate or extent of the assembly of a filopodium	a thin	stiff protrusion extended by the leading edge of a motile cell such as a crawling fibroblast or amoeba	or an axonal growth cone." "GOTerm"
GO:0044262	0.0352308	0.935806	2.47341	1.3065	0.594394	0.141513	2.47149	1.10306	5.54618	1.45308	0.00139904	0.00056563	9	6433	17	30055	0	GO:0044262 "MATCH" "1" "GO:0044262" "cellular carbohydrate metabolic process" "biological_process" "The chemical reactions and pathways involving carbohydrates
GO:0007140	0.0352632	0.935806	3.11467	1.63908	0.760109	0.149293	3.12886	1.10903	8.74746	1.45268	0.000932691	0.000299451	6	6433	9	30055	0	GO:0007140 "MATCH" "1" "GO:0007140" "male meiosis" "biological_process" "A cell cycle process by which the cell nucleus divides as part of a meiotic cell cycle in the male germline." "GOTerm"	adenosine 5'-diphosphate." "GOTerm"
GO:0016538	0.0352632	0.935806	3.11467	1.63908	0.760109	0.149293	3.12886	1.10903	8.74746	1.45268	0.000932691	0.000299451	6	6433	9	30055	0	GO:0016538 "MATCH" "1" "GO:0016538" "cyclin-dependent protein serine/threonine kinase regulator activity" "molecular_function" "Modulates the activity of a cyclin-dependent protein serine/threonine kinase
GO:0032088	0.0352632	0.935806	3.11467	1.63908	0.760109	0.149293	3.12886	1.10903	8.74746	1.45268	0.000932691	0.000299451	6	6433	9	30055	0	GO:0032088 "MATCH" "1" "GO:0032088" "negative regulation of NF-kappaB transcription factor activity" "biological_process" "Any process that stops	a DNA motif with the consensus sequence CANNTG that is found in the promoters of a wide array of genes expressed in neurons	muscle and other tissues." "GOTerm"
GO:0070888	0.0352632	0.935806	3.11467	1.63908	0.760109	0.149293	3.12886	1.10903	8.74746	1.45268	0.000932691	0.000299451	6	6433	9	30055	0	GO:0070888 "MATCH" "1" "GO:0070888" "E-box binding" "molecular_function" "Interacting selectively and non-covalently with an E-box	a nucleotide in which the phosphate group is in diester linkage to two positions on the sugar residue." "GOTerm"
GO:2000377	0.0352632	0.935806	3.11467	1.63908	0.760109	0.149293	3.12886	1.10903	8.74746	1.45268	0.000932691	0.000299451	6	6433	9	30055	0	GO:2000377 "MATCH" "1" "GO:2000377" "regulation of reactive oxygen species metabolic process" "biological_process" "Any process that modulates the frequency	synaptic cell surface proteins related to latrotoxin receptor	laminin and agrin. Neurexins act as cell recognition molecules at nerve terminals." "GOTerm"
GO:0019221	0.0355208	0.935806	0.352604	-1.50388	0.747811	-2.96956	-0.0381974	0.127665	0.973871	-1.44952	0.000621794	0.00176343	4	6433	53	30055	1	GO:0019221 "MATCH" "1" "GO:0019221" "cytokine-mediated signaling pathway" "biological_process" "A series of molecular signals initiated by the binding of a cytokine to a receptor on the surface of a cell
GO:0005212	0.0361528	0.935806	0	3	1.48015	0.0989584	5.90104	1.071	59.7572	1.44186	0	0.000632174	0	6433	19	30055	1	GO:0005212 "MATCH" "1" "GO:0005212" "structural constituent of eye lens" "molecular_function" "The action of a molecule that contributes to the structural integrity of the lens of an eye." "GOTerm"
GO:0031235	0.0361528	0.935806	0	3	1.48015	0.0989584	5.90104	1.071	59.7572	1.44186	0	0.000632174	0	6433	19	30055	1	GO:0031235 "MATCH" "1" "GO:0031235" "intrinsic component of the cytoplasmic side of the plasma membrane" "cellular_component" "The component of a plasma membrane consisting of gene products and protein complexes that have some covalently attached part (e.g. peptide sequence or GPI anchor) which is embedded in the cytoplasmic side of the plasma membrane only." "GOTerm"	a protein that contains covalently bound glycose (monosaccharide) residues. These also include proteoglycans." "GOTerm"
GO:0039023	0.0361528	0.935806	0	3	1.48015	0.0989584	5.90104	1.071	59.7572	1.44186	0	0.000632174	0	6433	19	30055	1	GO:0039023 "MATCH" "1" "GO:0039023" "pronephric duct morphogenesis" "biological_process" "The process in which the anatomical structures of the pronephric duct are generated and organized. The pronephric duct collects the filtrate from the pronephric tubules and opens to the exterior of the kidney." "GOTerm"	SOSS-A/INTS3 and SOSS-C/C9orf80." "GOTerm"
GO:0042043	0.0361528	0.935806	0	3	1.48015	0.0989584	5.90104	1.071	59.7572	1.44186	0	0.000632174	0	6433	19	30055	1	GO:0042043 "MATCH" "1" "GO:0042043" "neurexin family protein binding" "molecular_function" "Interacting selectively and non-covalently with neurexins	via spliceosome" "biological_process" "Any process that stops	prevents or reduces the rate or extent of mRNA splicing via a spliceosomal mechanism." "GOTerm"
GO:0060122	0.0361528	0.935806	0	3	1.48015	0.0989584	5.90104	1.071	59.7572	1.44186	0	0.000632174	0	6433	19	30055	1	GO:0060122 "MATCH" "1" "GO:0060122" "inner ear receptor stereocilium organization" "biological_process" "A process that is carried out at the cellular level which results in the assembly
GO:0097009	0.0361528	0.935806	0	3	1.48015	0.0989584	5.90104	1.071	59.7572	1.44186	0	0.000632174	0	6433	19	30055	1	GO:0097009 "MATCH" "1" "GO:0097009" "energy homeostasis" "biological_process" "Any process involved in the balance between food intake (energy input) and energy expenditure." "GOTerm"
GO:0001937	0.0363127	0.935806	0	3	1.4783	0.102587	5.89741	1.0737	59.6071	1.43994	0	0.000665447	0	6433	20	30055	1	GO:0001937 "MATCH" "1" "GO:0001937" "negative regulation of endothelial cell proliferation" "biological_process" "Any process that stops
GO:0002020	0.0363127	0.935806	0	3	1.4783	0.102587	5.89741	1.0737	59.6071	1.43994	0	0.000665447	0	6433	20	30055	1	GO:0002020 "MATCH" "1" "GO:0002020" "protease binding" "molecular_function" "Interacting selectively and non-covalently with any protease or peptidase." "GOTerm"	being concentrated near the microtubule organizing center." "GOTerm"
GO:0060287	0.0363127	0.935806	0	3	1.4783	0.102587	5.89741	1.0737	59.6071	1.43994	0	0.000665447	0	6433	20	30055	1	GO:0060287 "MATCH" "1" "GO:0060287" "epithelial cilium movement involved in determination of left/right asymmetry" "biological_process" "The movement of cilia of epithelial cells resulting in the transport of signals which determine asymmetry in an organism's body plan with respect to the left and right halves." "GOTerm"	out of or within a cell	or between cells	by means of some agent such as a transporter or pore. Inorganic cations are atoms or small molecules with a positive charge which do not contain carbon in covalent linkage." "GOTerm"
GO:0061178	0.0363127	0.935806	0	3	1.4783	0.102587	5.89741	1.0737	59.6071	1.43994	0	0.000665447	0	6433	20	30055	1	GO:0061178 "MATCH" "1" "GO:0061178" "regulation of insulin secretion involved in cellular response to glucose stimulus" "biological_process" "Any process that modulates the frequency
GO:0006813	0.0368866	0.935806	0.304696	-1.71456	0.859444	-3.39904	-0.0300787	0.0947955	0.979367	-1.43313	0.000466345	0.00153053	3	6433	46	30055	1	GO:0006813 "MATCH" "1" "GO:0006813" "potassium ion transport" "biological_process" "The directed movement of potassium ions (K+) into	via spliceosome" "biological_process" "The joining together of exons from one or more primary transcripts of messenger RNA (mRNA) and the excision of intron sequences	via a spliceosomal mechanism	so that mRNA consisting only of the joined exons is produced." "GOTerm"
GO:0030286	0.0368866	0.935806	0.304696	-1.71456	0.859444	-3.39904	-0.0300787	0.0947955	0.979367	-1.43313	0.000466345	0.00153053	3	6433	46	30055	1	GO:0030286 "MATCH" "1" "GO:0030286" "dynein complex" "cellular_component" "Any of several large complexes that contain two or three dynein heavy chains and several light chains	the signal-recognition particle (SRP) and the SRP receptor. SRP is a cytosolic particle that transiently binds to the endoplasmic reticulum (ER) signal sequence in a nascent protein	to the large ribosomal unit	and to the SRP receptor in the ER membrane." "GOTerm"
GO:0005604	0.0371146	0.935806	0.23959	-2.06136	1.04578	-4.11106	-0.0116656	0.0578694	0.991947	-1.43046	0.000310897	0.00129762	2	6433	39	30055	1	GO:0005604 "MATCH" "1" "GO:0005604" "basement membrane" "cellular_component" "A thin layer of dense material found in various animal tissues interposed between the cells and the adjacent connective tissue. It consists of the basal lamina plus an associated layer of reticulin fibers." "GOTerm"	secretion	enzyme production	gene expression	etc.) as a result of a cold stimulus	a temperature stimulus below the optimal temperature for that organism." "GOTerm"
GO:0032281	0.0371146	0.935806	0.23959	-2.06136	1.04578	-4.11106	-0.0116656	0.0578694	0.991947	-1.43046	0.000310897	0.00129762	2	6433	39	30055	1	GO:0032281 "MATCH" "1" "GO:0032281" "AMPA glutamate receptor complex" "cellular_component" "An assembly of four or five subunits which form a structure with an extracellular N-terminus and a large loop that together form the ligand binding domain. The C-terminus is intracellular. The ionotropic glutamate receptor complex itself acts as a ligand gated ion channel; on binding glutamate	or has been	modified by N-terminal myristoylation. Binding affinity is typically altered by myristoylation; for example	N-terminal myristoylation of HIV Nef increases its affinity for calmodulin." "GOTerm"
GO:0000228	0.0384779	0.963411	0	3	1.47662	0.105874	5.89413	1.07615	59.4715	1.41479	0	0.000698719	0	6433	21	30055	1	GO:0000228 "MATCH" "1" "GO:0000228" "nuclear chromosome" "cellular_component" "A chromosome that encodes the nuclear genome and is found in the nucleus of a eukaryotic cell during the cell cycle phases when the nucleus is intact." "GOTerm"
GO:0055010	0.0384779	0.963411	0	3	1.47662	0.105874	5.89413	1.07615	59.4715	1.41479	0	0.000698719	0	6433	21	30055	1	GO:0055010 "MATCH" "1" "GO:0055010" "ventricular cardiac muscle tissue morphogenesis" "biological_process" "The process in which the anatomical structures of cardiac ventricle muscle is generated and organized." "GOTerm"	using energy from ATP hydrolysis." "GOTerm"
GO:0042475	0.0387022	0.963411	2.23444	1.15991	0.528504	0.124062	2.19576	1.0898	4.58131	1.41226	0.00170993	0.000765264	11	6433	23	30055	0	GO:0042475 "MATCH" "1" "GO:0042475" "odontogenesis of dentin-containing tooth" "biological_process" "The process whose specific outcome is the progression of a dentin-containing tooth over time
GO:0007059	0.0393093	0.963411	2.09435	1.0665	0.481128	0.123507	2.00949	1.08938	4.02641	1.4055	0.00202083	0.000964898	13	6433	29	30055	0	GO:0007059 "MATCH" "1" "GO:0007059" "chromosome segregation" "biological_process" "The process in which genetic material	rate or extent of the chemical reactions and pathways resulting in the formation of proteins by the translation of mRNA." "GOTerm"
GO:0032922	0.0393093	0.963411	2.09435	1.0665	0.481128	0.123507	2.00949	1.08938	4.02641	1.4055	0.00202083	0.000964898	13	6433	29	30055	0	GO:0032922 "MATCH" "1" "GO:0032922" "circadian regulation of gene expression" "biological_process" "Any process that modulates the frequency	a compound that plays an important role in the visual process in most vertebrates. In the retina	retinal combines with opsins to form visual pigments. Retinal is one of the forms of vitamin A." "GOTerm"
GO:0005520	0.0415364	0.964321	1.74055	0.799544	0.387252	0.0405437	1.55854	1.0285	2.94556	1.38157	0.00295352	0.00169689	19	6433	51	30055	0	GO:0005520 "MATCH" "1" "GO:0005520" "insulin-like growth factor binding" "molecular_function" "Interacting selectively and non-covalently with an insulin-like growth factor
GO:0007015	0.0415364	0.964321	1.74055	0.799544	0.387252	0.0405437	1.55854	1.0285	2.94556	1.38157	0.00295352	0.00169689	19	6433	51	30055	0	GO:0007015 "MATCH" "1" "GO:0007015" "actin filament organization" "biological_process" "A process that is carried out at the cellular level which results in the assembly	arrangement of constituent parts	or disassembly of cytoskeletal structures." "GOSlimTerm"
GO:0004693	0.0419186	0.969045	2.336	1.22404	0.588644	0.0703199	2.37776	1.04995	5.1973	1.37759	0.00139904	0.000598902	9	6433	18	30055	0	GO:0004693 "MATCH" "1" "GO:0004693" "cyclin-dependent protein serine/threonine kinase activity" "molecular_function" "Catalysis of the reactions: ATP + protein serine = ADP + protein serine phosphate
GO:0043204	0.0419186	0.969045	2.336	1.22404	0.588644	0.0703199	2.37776	1.04995	5.1973	1.37759	0.00139904	0.000598902	9	6433	18	30055	0	GO:0043204 "MATCH" "1" "GO:0043204" "perikaryon" "cellular_component" "The portion of the cell soma (neuronal cell body) that excludes the nucleus." "GOTerm"
GO:0005778	0.0426543	0.973595	2.66972	1.41669	0.639099	0.164075	2.6693	1.12045	6.36119	1.37004	0.00124359	0.000465813	8	6433	14	30055	0	GO:0005778 "MATCH" "1" "GO:0005778" "peroxisomal membrane" "cellular_component" "The lipid bilayer surrounding a peroxisome." "GOTerm"
GO:0031047	0.0426543	0.973595	2.66972	1.41669	0.639099	0.164075	2.6693	1.12045	6.36119	1.37004	0.00124359	0.000465813	8	6433	14	30055	0	GO:0031047 "MATCH" "1" "GO:0031047" "gene silencing by RNA" "biological_process" "Any process in which RNA molecules inactivate expression of target genes." "GOTerm"
GO:0045786	0.0426543	0.973595	2.66972	1.41669	0.639099	0.164075	2.6693	1.12045	6.36119	1.37004	0.00124359	0.000465813	8	6433	14	30055	0	GO:0045786 "MATCH" "1" "GO:0045786" "negative regulation of cell cycle" "biological_process" "Any process that stops	during which oxygen consumption increases; this leads to the production	by an NADH dependent system	of hydrogen peroxide (H2O2)	superoxide anions and hydroxyl radicals." "GOTerm"
GO:0043525	0.043323	0.986781	2.14134	1.09851	0.524925	0.0696764	2.12734	1.04948	4.36913	1.36328	0.00170993	0.000798536	11	6433	24	30055	0	GO:0043525 "MATCH" "1" "GO:0043525" "positive regulation of neuron apoptotic process" "biological_process" "Any process that activates or increases the frequency
GO:0004004	0.0451696	1	3.33715	1.73861	0.844523	0.0833796	3.39385	1.0595	10.5112	1.34515	0.000777242	0.000232906	5	6433	7	30055	0	GO:0004004 "MATCH" "1" "GO:0004004" "ATP-dependent RNA helicase activity" "molecular_function" "Catalysis of the reaction: ATP + H2O = ADP + phosphate; this reaction drives the unwinding of an RNA helix." "GOTerm"	rate or extent of cell death of neurons by apoptotic process." "GOTerm"
GO:0005875	0.0451696	1	3.33715	1.73861	0.844523	0.0833796	3.39385	1.0595	10.5112	1.34515	0.000777242	0.000232906	5	6433	7	30055	0	GO:0005875 "MATCH" "1" "GO:0005875" "microtubule associated complex" "cellular_component" "Any multimeric complex connected to a microtubule." "GOTerm"	N6-)-dimethyltransferase activity" "molecular_function" "Catalysis of the dimethylation two adjacent A residues in the loop closing the 3'-terminal stem of the 18S rRNA	using S-adenosyl-L-methionine as a methyl donor." "GOTerm"
GO:0006622	0.0451696	1	3.33715	1.73861	0.844523	0.0833796	3.39385	1.0595	10.5112	1.34515	0.000777242	0.000232906	5	6433	7	30055	0	GO:0006622 "MATCH" "1" "GO:0006622" "protein targeting to lysosome" "biological_process" "The process of directing proteins towards the lysosome using signals contained within the protein." "GOTerm"	from its formation to the mature structure. A dentin-containing tooth is a hard	bony organ borne on the jaw or other bone of a vertebrate	and is composed mainly of dentin	a dense calcified substance	covered by a layer of enamel." "GOTerm"
GO:0009409	0.0451696	1	3.33715	1.73861	0.844523	0.0833796	3.39385	1.0595	10.5112	1.34515	0.000777242	0.000232906	5	6433	7	30055	0	GO:0009409 "MATCH" "1" "GO:0009409" "response to cold" "biological_process" "Any process that results in a change in state or activity of a cell or an organism (in terms of movement	out of or within a cell	or between cells	by means of some agent such as a transporter or pore." "GOTerm"
GO:0010880	0.0451696	1	3.33715	1.73861	0.844523	0.0833796	3.39385	1.0595	10.5112	1.34515	0.000777242	0.000232906	5	6433	7	30055	0	GO:0010880 "MATCH" "1" "GO:0010880" "regulation of release of sequestered calcium ion into cytosol by sarcoplasmic reticulum" "biological_process" "Any process that modulates the rate
GO:0014707	0.0451696	1	3.33715	1.73861	0.844523	0.0833796	3.39385	1.0595	10.5112	1.34515	0.000777242	0.000232906	5	6433	7	30055	0	GO:0014707 "MATCH" "1" "GO:0014707" "branchiomeric skeletal muscle development" "biological_process" "The process whose specific outcome is the progression of the branchiomeric skeletal muscle over time	adenosine monophosphate." "GOTerm"
GO:0031466	0.0451696	1	3.33715	1.73861	0.844523	0.0833796	3.39385	1.0595	10.5112	1.34515	0.000777242	0.000232906	5	6433	7	30055	0	GO:0031466 "MATCH" "1" "GO:0031466" "Cul5-RING ubiquitin ligase complex" "cellular_component" "A ubiquitin ligase complex in which a cullin from the Cul5 subfamily and a RING domain protein form the catalytic core; substrate specificity is conferred by an elongin-BC adaptor and a SOCS/BC box protein." "GOTerm"	composed of an array of overlapping thick and thin filaments between two adjacent Z discs." "GOTerm"
GO:0031489	0.0451696	1	3.33715	1.73861	0.844523	0.0833796	3.39385	1.0595	10.5112	1.34515	0.000777242	0.000232906	5	6433	7	30055	0	GO:0031489 "MATCH" "1" "GO:0031489" "myosin V binding" "molecular_function" "Interacting selectively and non-covalently with a class V myosin; myosin V is a dimeric molecule involved in intracellular transport." "GOTerm"	Golgi bodies	vesicles	cell membrane and nuclear envelope. Members of the endomembrane system pass materials through each other or though the use of vesicles." "GOSlimTerm"
GO:0045055	0.0451696	1	3.33715	1.73861	0.844523	0.0833796	3.39385	1.0595	10.5112	1.34515	0.000777242	0.000232906	5	6433	7	30055	0	GO:0045055 "MATCH" "1" "GO:0045055" "regulated exocytosis" "biological_process" "A process of exocytosis in which soluble proteins and other substances are initially stored in secretory vesicles for later release. It is found mainly in cells that are specialized for secreting products such as hormones	an enzyme which catalyzes of the removal of a phosphate group from a protein substrate molecule." "GOTerm"
GO:0048618	0.0451696	1	3.33715	1.73861	0.844523	0.0833796	3.39385	1.0595	10.5112	1.34515	0.000777242	0.000232906	5	6433	7	30055	0	GO:0048618 "MATCH" "1" "GO:0048618" "post-embryonic foregut morphogenesis" "biological_process" "The process in which the anatomical structures of the foregut are generated and organized	10-methylenetetrahydrofolate + NH3 + dihydrolipoylprotein." "GOTerm"
GO:0050714	0.0451696	1	3.33715	1.73861	0.844523	0.0833796	3.39385	1.0595	10.5112	1.34515	0.000777242	0.000232906	5	6433	7	30055	0	GO:0050714 "MATCH" "1" "GO:0050714" "positive regulation of protein secretion" "biological_process" "Any process that activates or increases the frequency	an intermediate molecule between DNA and protein. mRNA includes UTR and coding sequences	but does not contain introns." "GOSlimTerm"
GO:0005769	0.045424	1	1.73037	0.791082	0.37712	0.0519403	1.53022	1.03666	2.88831	1.34272	0.00310897	0.00179671	20	6433	54	30055	0	GO:0005769 "MATCH" "1" "GO:0005769" "early endosome" "cellular_component" "A membrane-bounded organelle that receives incoming material from primary endocytic vesicles that have been generated by clathrin-dependent and clathrin-independent endocytosis; vesicles fuse with the early endosome to deliver cargo for sorting into recycling or degradation pathways." "GOTerm"	rate or extent of cyclin-dependent protein serine/threonine kinase activity." "GOTerm"
GO:0034446	0.0467342	1	1.95923	0.970285	0.476291	0.036771	1.9038	1.02582	3.74197	1.33037	0.00202083	0.00103144	13	6433	31	30055	0	GO:0034446 "MATCH" "1" "GO:0034446" "substrate adhesion-dependent cell spreading" "biological_process" "The morphogenetic process that results in flattening of a cell as a consequence of its adhesion to a substrate." "GOTerm"	a macromolecular structure consisting of four noncovalently associated identical or nonidentical subunits." "GOTerm"
GO:0005858	0.0478592	1	0.173037	-2.53085	1.46904	-5.4101	0.34841	0.0235178	1.27316	-1.32003	0.000155448	0.000898353	1	6433	27	30055	1	GO:0005858 "MATCH" "1" "GO:0005858" "axonemal dynein complex" "cellular_component" "A dynein complex found in eukaryotic cilia and flagella; the motor domain heads interact with adjacent microtubules to generate a sliding force which is converted to a bending motion." "GOTerm"
GO:0031982	0.0478592	1	0.173037	-2.53085	1.46904	-5.4101	0.34841	0.0235178	1.27316	-1.32003	0.000155448	0.000898353	1	6433	27	30055	1	GO:0031982 "MATCH" "1" "GO:0031982" "vesicle" "cellular_component" "Any small
GO:0051491	0.0478592	1	0.173037	-2.53085	1.46904	-5.4101	0.34841	0.0235178	1.27316	-1.32003	0.000155448	0.000898353	1	6433	27	30055	1	GO:0051491 "MATCH" "1" "GO:0051491" "positive regulation of filopodium assembly" "biological_process" "Any process that activates or increases the frequency
GO:0004931	0.0482221	1	2.8032	1.48708	0.744741	0.0274106	2.94674	1.01918	7.71005	1.31675	0.000932691	0.000332723	6	6433	10	30055	0	GO:0004931 "MATCH" "1" "GO:0004931" "extracellular ATP-gated cation channel activity" "molecular_function" "Enables the transmembrane transfer of a cation by a channel that opens when extracellular ATP has been bound by the channel complex or one of its constituent parts." "GOTerm"	2-diacyl-sn-glycerol-3-phosphate." "GOTerm"
GO:0005513	0.0482221	1	2.8032	1.48708	0.744741	0.0274106	2.94674	1.01918	7.71005	1.31675	0.000932691	0.000332723	6	6433	10	30055	0	GO:0005513 "MATCH" "1" "GO:0005513" "detection of calcium ion" "biological_process" "The series of events in which a calcium ion stimulus is received by a cell and converted into a molecular signal." "GOTerm"
GO:0008253	0.0482221	1	2.8032	1.48708	0.744741	0.0274106	2.94674	1.01918	7.71005	1.31675	0.000932691	0.000332723	6	6433	10	30055	0	GO:0008253 "MATCH" "1" "GO:0008253" "5'-nucleotidase activity" "molecular_function" "Catalysis of the reaction: a 5'-ribonucleotide + H2O = a ribonucleoside + phosphate." "GOTerm"	formed by linkages between lysine residues at position 48 of the ubiquitin monomers	is added to a protein. K48-linked ubiquitination targets the substrate protein for degradation." "GOTerm"
GO:0051262	0.0482221	1	2.8032	1.48708	0.744741	0.0274106	2.94674	1.01918	7.71005	1.31675	0.000932691	0.000332723	6	6433	10	30055	0	GO:0051262 "MATCH" "1" "GO:0051262" "protein tetramerization" "biological_process" "The formation of a protein tetramer
GO:0072511	0.0482221	1	2.8032	1.48708	0.744741	0.0274106	2.94674	1.01918	7.71005	1.31675	0.000932691	0.000332723	6	6433	10	30055	0	GO:0072511 "MATCH" "1" "GO:0072511" "divalent inorganic cation transport" "biological_process" "The directed movement of inorganic cations with a valency of two into
GO:0004601	0.0482558	1	0.166857	-2.58331	1.4681	-5.46073	0.294105	0.0227068	1.22612	-1.31645	0.000155448	0.000931625	1	6433	28	30055	1	GO:0004601 "MATCH" "1" "GO:0004601" "peroxidase activity" "molecular_function" "Catalysis of the reaction: donor + hydrogen peroxide = oxidized donor + 2 H2O." "GOTerm"
GO:0048663	0.0482558	1	0.166857	-2.58331	1.4681	-5.46073	0.294105	0.0227068	1.22612	-1.31645	0.000155448	0.000931625	1	6433	28	30055	1	GO:0048663 "MATCH" "1" "GO:0048663" "neuron fate commitment" "biological_process" "The process in which the developmental fate of a cell becomes restricted such that it will develop into a neuron." "GOTerm"	usually in response to a termination codon (UAA	UAG	or UGA in the universal genetic code)." "GOTerm"
GO:0000184	0.0483613	1	1.65317	0.725236	0.34946	0.0403058	1.41017	1.02833	2.65768	1.3155	0.00357531	0.0021627	23	6433	65	30055	0	GO:0000184 "MATCH" "1" "GO:0000184" "nuclear-transcribed mRNA catabolic process	rate or extent of the regulated release of insulin." "GOTerm"
GO:0005248	0.0487836	1	0.37376	-1.41981	0.749384	-2.88858	0.0489515	0.135036	1.03451	-1.31173	0.000621794	0.00166362	4	6433	50	30055	1	GO:0005248 "MATCH" "1" "GO:0005248" "voltage-gated sodium channel activity" "molecular_function" "Enables the transmembrane transfer of a sodium ion by a voltage-gated channel. A voltage-gated channel is a channel whose open state is dependent on the voltage across the membrane in which it is embedded." "GOTerm"
GO:0000049	0.0488543	1	2.49174	1.31715	0.631297	0.0798309	2.55447	1.05689	5.87452	1.3111	0.00124359	0.000499085	8	6433	15	30055	0	GO:0000049 "MATCH" "1" "GO:0000049" "tRNA binding" "molecular_function" "Interacting selectively and non-covalently with transfer RNA." "GOTerm"
GO:0005385	0.0488543	1	2.49174	1.31715	0.631297	0.0798309	2.55447	1.05689	5.87452	1.3111	0.00124359	0.000499085	8	6433	15	30055	0	GO:0005385 "MATCH" "1" "GO:0005385" "zinc ion transmembrane transporter activity" "molecular_function" "Enables the transfer of zinc (Zn) ions from one side of a membrane to the other." "GOTerm"	the inwards folds of the inner mitochondrial membrane." "GOTerm"
GO:0021762	0.049188	1	2.05568	1.03962	0.52161	0.0172794	2.06195	1.01205	4.17552	1.30814	0.00170993	0.000831808	11	6433	25	30055	0	GO:0021762 "MATCH" "1" "GO:0021762" "substantia nigra development" "biological_process" "The progression of the substantia nigra over time from its initial formation until its mature state. The substantia nigra is the layer of gray substance that separates the posterior parts of the cerebral peduncles (tegmentum mesencephali) from the anterior parts; it normally includes a posterior compact part …
GO:0006396	0.0502816	1	1.62812	0.703209	0.348766	0.0196414	1.38678	1.01371	2.61494	1.29859	0.00357531	0.00219597	23	6433	66	30055	0
GO:0015293	0.0503089	1	0.161104	-2.63394	1.46722	-5.50965	0.241767	0.0219498	1.18244	-1.29836	0.000155448	0.000964898	1	6433	29	30055	1
GO:0051897	0.0503089	1	0.161104	-2.63394	1.46722	-5.50965	0.241767	0.0219498	1.18244	-1.29836	0.000155448	0.000964898	1	6433	29	30055	1
GO:0001726	0.050726	1	1.752	0.809004	0.398247	0.0284542	1.58955	1.01992	3.00956	1.29477	0.00279807	0.00159707	18	6433	48	30055	0
GO:0005759	0.050764	1	1.66857	0.738615	0.37529	0.00305875	1.47417	1.00212	2.77824	1.29444	0.00310897	0.00186325	20	6433	56	30055	0
GO:0050974	0.0513963	1	0.266972	-1.90524	1.04869	-3.96064	0.150161	0.0642284	1.10969	-1.28907	0.000310897	0.00116453	2	6433	35	30055	1
GO:0016197	0.052257	1	0.259556	-1.94588	1.04791	-3.99974	0.107975	0.0625112	1.07771	-1.28186	0.000310897	0.0011978	2	6433	36	30055	1
GO:0019827	0.0524906	1	0.318546	-1.65043	0.86064	-3.33725	0.0363951	0.0989436	1.02555	-1.27992	0.000466345	0.00146398	3	6433	44	30055	1
GO:0032402	0.0547987	1	1.92377	0.943934	0.457704	0.0468497	1.84102	1.03301	3.58263	1.26123	0.00217628	0.00113126	14	6433	34	30055	0
GO:0005262	0.0562074	1	0.452129	-1.14519	0.6165	-2.35351	0.0631258	0.195669	1.04473	-1.25021	0.000932691	0.00206288	6	6433	62	30055	1
GO:0001669	0.0567107	1	0	3	1.4845	0.0904381	5.90956	1.06469	60.1112	1.24633	0	0.00056563	0	6433	17	30055	1
GO:0009925	0.0567107	1	0	3	1.4845	0.0904381	5.90956	1.06469	60.1112	1.24633	0	0.00056563	0	6433	17	30055	1
GO:0015269	0.0567107	1	0	3	1.4845	0.0904381	5.90956	1.06469	60.1112	1.24633	0	0.00056563	0	6433	17	30055	1
GO:0030507	0.0567107	1	0	3	1.4845	0.0904381	5.90956	1.06469	60.1112	1.24633	0	0.00056563	0	6433	17	30055	1
GO:0045814	0.0567107	1	0	3	1.4845	0.0904381	5.90956	1.06469	60.1112	1.24633	0	0.00056563	0	6433	17	30055	1
GO:0097150	0.0567107	1	0	3	1.4845	0.0904381	5.90956	1.06469	60.1112	1.24633	0	0.00056563	0	6433	17	30055	1
GO:0006284	0.0570873	1	2.336	1.22404	0.624391	0.000257922	2.44782	1.00018	5.45593	1.24346	0.00124359	0.000532357	8	6433	16	30055	0
GO:0034045	0.0570873	1	2.336	1.22404	0.624391	0.000257922	2.44782	1.00018	5.45593	1.24346	0.00124359	0.000532357	8	6433	16	30055	0
GO:0048675	0.0574916	1	0.438	-1.191	0.615649	-2.39765	0.0156534	0.189774	1.01091	-1.2404	0.000932691	0.00212943	6	6433	64	30055	1
GO:0000028	0.0575625	1	3.7376	1.90211	0.967586	0.00567904	3.79855	1.00394	13.9148	1.23986	0.000621794	0.000166362	4	6433	5	30055	0
GO:0001505	0.0575625	1	3.7376	1.90211	0.967586	0.00567904	3.79855	1.00394	13.9148	1.23986	0.000621794	0.000166362	4	6433	5	30055	0
GO:0004465	0.0575625	1	3.7376	1.90211	0.967586	0.00567904	3.79855	1.00394	13.9148	1.23986	0.000621794	0.000166362	4	6433	5	30055	0
GO:0004859	0.0575625	1	3.7376	1.90211	0.967586	0.00567904	3.79855	1.00394	13.9148	1.23986	0.000621794	0.000166362	4	6433	5	30055	0
GO:0018193	0.0575625	1	3.7376	1.90211	0.967586	0.00567904	3.79855	1.00394	13.9148	1.23986	0.000621794	0.000166362	4	6433	5	30055	0
GO:0032590	0.0575625	1	3.7376	1.90211	0.967586	0.00567904	3.79855	1.00394	13.9148	1.23986	0.000621794	0.000166362	4	6433	5	30055	0
GO:0035912	0.0575625	1	3.7376	1.90211	0.967586	0.00567904	3.79855	1.00394	13.9148	1.23986	0.000621794	0.000166362	4	6433	5	30055	0
GO:0061035	0.0575625	1	3.7376	1.90211	0.967586	0.00567904	3.79855	1.00394	13.9148	1.23986	0.000621794	0.000166362	4	6433	5	30055	0
GO:0072520	0.0575625	1	3.7376	1.90211	0.967586	0.00567904	3.79855	1.00394	13.9148	1.23986	0.000621794	0.000166362	4	6433	5	30055	0
GO:0090385	0.0575625	1	3.7376	1.90211	0.967586	0.00567904	3.79855	1.00394	13.9148	1.23986	0.000621794	0.000166362	4	6433	5	30055	0
GO:0030295	0.0579451	1	0	3	1.4822	0.0949318	5.90507	1.06801	59.9243	1.23698	0	0.000598902	0	6433	18	30055	1
GO:0030666	0.0579451	1	0	3	1.4822	0.0949318	5.90507	1.06801	59.9243	1.23698	0	0.000598902	0	6433	18	30055	1
GO:0006406	0.0593409	1	2.12364	1.08654	0.549865	0.00882184	2.16425	1.00613	4.48235	1.22665	0.00155448	0.000731991	10	6433	22	30055	0
GO:0005328	0.0599953	1	0.505081	-0.985412	0.536568	-2.03707	0.0662415	0.243659	1.04699	-1.22188	0.00124359	0.00246215	8	6433	74	30055	1
GO:0042391	0.0616746	1	0.424728	-1.23539	0.67359	-2.5556	0.0848228	0.170093	1.06056	-1.20989	0.000777242	0.00182998	5	6433	55	30055	1
GO:0003873	0.0621565	1	2.72534	1.44643	0.685852	0.102189	2.79068	1.0734	6.91955	1.20651	0.00108814	0.000399268	7	6433	12	30055	0
GO:0006000	0.0621565	1	2.72534	1.44643	0.685852	0.102189	2.79068	1.0734	6.91955	1.20651	0.00108814	0.000399268	7	6433	12	30055	0
GO:0006003	0.0621565	1	2.72534	1.44643	0.685852	0.102189	2.79068	1.0734	6.91955	1.20651	0.00108814	0.000399268	7	6433	12	30055	0
GO:0032465	0.0621565	1	2.72534	1.44643	0.685852	0.102189	2.79068	1.0734	6.91955	1.20651	0.00108814	0.000399268	7	6433	12	30055	0
GO:0043491	0.0621565	1	2.72534	1.44643	0.685852	0.102189	2.79068	1.0734	6.91955	1.20651	0.00108814	0.000399268	7	6433	12	30055	0
GO:0048519	0.0621565	1	2.72534	1.44643	0.685852	0.102189	2.79068	1.0734	6.91955	1.20651	0.00108814	0.000399268	7	6433	12	30055	0
GO:0051896	0.0621565	1	2.72534	1.44643	0.685852	0.102189	2.79068	1.0734	6.91955	1.20651	0.00108814	0.000399268	7	6433	12	30055	0
GO:0043086	0.0626309	1	1.81689	0.861471	0.453974	-0.028301	1.75124	0.980574	3.36649	1.20321	0.00217628	0.0011978	14	6433	36	30055	0
GO:0022625	0.0627822	1	1.93324	0.951023	0.494799	-0.0187651	1.92081	0.987077	3.78636	1.20216	0.00186538	0.000964898	12	6433	29	30055	0
GO:0004017	0.0630305	1	2.92	1.54597	0.822224	-0.0655597	3.1575	0.955575	8.92281	1.20045	0.000777242	0.000266179	5	6433	8	30055	0
GO:0009792	0.0630305	1	2.92	1.54597	0.822224	-0.0655597	3.1575	0.955575	8.92281	1.20045	0.000777242	0.000266179	5	6433	8	30055	0
GO:0030166	0.0630305	1	2.92	1.54597	0.822224	-0.0655597	3.1575	0.955575	8.92281	1.20045	0.000777242	0.000266179	5	6433	8	30055	0
GO:0030904	0.0630305	1	2.92	1.54597	0.822224	-0.0655597	3.1575	0.955575	8.92281	1.20045	0.000777242	0.000266179	5	6433	8	30055	0
GO:0035014	0.0630305	1	2.92	1.54597	0.822224	-0.0655597	3.1575	0.955575	8.92281	1.20045	0.000777242	0.000266179	5	6433	8	30055	0
GO:0044206	0.0630305	1	2.92	1.54597	0.822224	-0.0655597	3.1575	0.955575	8.92281	1.20045	0.000777242	0.000266179	5	6433	8	30055	0
GO:0090136	0.0630305	1	2.92	1.54597	0.822224	-0.0655597	3.1575	0.955575	8.92281	1.20045	0.000777242	0.000266179	5	6433	8	30055	0
GO:0097191	0.0630305	1	2.92	1.54597	0.822224	-0.0655597	3.1575	0.955575	8.92281	1.20045	0.000777242	0.000266179	5	6433	8	30055	0
GO:0001558	0.0641745	1	1.606	0.683473	0.356	-0.0142749	1.38122	0.990154	2.60489	1.19264	0.00341987	0.00212943	22	6433	64	30055	0
GO:0003950	0.0651353	1	1.64385	0.717081	0.384313	-0.036159	1.47032	0.975248	2.77084	1.18618	0.00295352	0.00179671	19	6433	54	30055	0
GO:0046907	0.0663014	1	2.03131	1.02241	0.546112	-0.0479524	2.09277	0.967308	4.26566	1.17848	0.00155448	0.000765264	10	6433	23	30055	0
GO:0097159	0.0671675	1	0.389334	-1.36092	0.750541	-2.83195	0.110112	0.140442	1.07931	-1.17284	0.000621794	0.00159707	4	6433	48	30055	1
GO:0004089	0.067353	1	2.19859	1.13658	0.618233	-0.0751354	2.34829	0.949253	5.09221	1.17164	0.00124359	0.00056563	8	6433	17	30055	0
GO:0021984	0.067353	1	2.19859	1.13658	0.618233	-0.0751354	2.34829	0.949253	5.09221	1.17164	0.00124359	0.00056563	8	6433	17	30055	0
GO:0031323	0.0692692	1	2.51569	1.33096	0.676055	0.00591235	2.656	1.00411	6.30284	1.15946	0.00108814	0.00043254	7	6433	13	30055	0
GO:0035589	0.0692692	1	2.51569	1.33096	0.676055	0.00591235	2.656	1.00411	6.30284	1.15946	0.00108814	0.00043254	7	6433	13	30055	0
GO:0045028	0.0692692	1	2.51569	1.33096	0.676055	0.00591235	2.656	1.00411	6.30284	1.15946	0.00108814	0.00043254	7	6433	13	30055	0
GO:0090503	0.0692692	1	2.51569	1.33096	0.676055	0.00591235	2.656	1.00411	6.30284	1.15946	0.00108814	0.00043254	7	6433	13	30055	0
GO:0000981	0.0704853	1	1.6393	0.71308	0.374421	-0.0207717	1.44693	0.985705	2.72627	1.1519	0.00310897	0.00189652	20	6433	57	30055	0
GO:0001678	0.0711177	1	0.18688	-2.41981	1.47113	-5.30318	0.463552	0.025327	1.37893	-1.14802	0.000155448	0.000831808	1	6433	25	30055	1
GO:0005388	0.0711177	1	0.18688	-2.41981	1.47113	-5.30318	0.463552	0.025327	1.37893	-1.14802	0.000155448	0.000831808	1	6433	25	30055	1
GO:0008484	0.0711177	1	0.18688	-2.41981	1.47113	-5.30318	0.463552	0.025327	1.37893	-1.14802	0.000155448	0.000831808	1	6433	25	30055	1
GO:0005890	0.0726118	1	0.179692	-2.4764	1.47004	-5.35763	0.404835	0.0243889	1.32394	-1.13899	0.000155448	0.000865081	1	6433	26	30055	1
GO:0060028	0.0742787	1	1.65467	0.726542	0.406697	-0.0705699	1.52365	0.952262	2.87518	1.12914	0.00264262	0.00159707	17	6433	48	30055	0
GO:0008331	0.075934	1	0.274824	-1.86342	1.04953	-3.92046	0.193615	0.0660427	1.14363	-1.11956	0.000310897	0.00113126	2	6433	34	30055	1
GO:0015035	0.0763575	1	2.21305	1.14604	0.583452	0.00249414	2.28958	1.00173	4.88915	1.11715	0.00139904	0.000632174	9	6433	19	30055	0
GO:0032436	0.0763575	1	2.21305	1.14604	0.583452	0.00249414	2.28958	1.00173	4.88915	1.11715	0.00139904	0.000632174	9	6433	19	30055	0
GO:0003690	0.0780977	1	1.84049	0.880087	0.472	-0.0450166	1.80519	0.969279	3.49475	1.10736	0.00202083	0.00109799	13	6433	33	30055	0
GO:0005882	0.0786536	1	0.549647	-0.863421	0.481903	-1.80793	0.0810917	0.2856	1.05782	-1.10428	0.00155448	0.00282815	10	6433	85	30055	1
GO:0007190	0.0792018	1	2.336	1.22404	0.667544	-0.0843205	2.5324	0.943229	5.78535	1.10127	0.00108814	0.000465813	7	6433	14	30055	0
GO:0016925	0.0792018	1	2.336	1.22404	0.667544	-0.0843205	2.5324	0.943229	5.78535	1.10127	0.00108814	0.000465813	7	6433	14	30055	0
GO:0004714	0.0796431	1	0.543256	-0.880295	0.481608	-1.82423	0.0636387	0.282392	1.0451	-1.09885	0.00155448	0.00286142	10	6433	86	30055	1
GO:0006914	0.0800346	1	1.64894	0.721541	0.395032	-0.0527066	1.49579	0.964126	2.82018	1.09672	0.00279807	0.00169689	18	6433	51	30055	0
GO:0005024	0.0822975	1	2.1024	1.07204	0.578739	-0.0622693	2.20635	0.957756	4.61505	1.08461	0.00139904	0.000665447	9	6433	20	30055	0
GO:0048709	0.0822975	1	2.1024	1.07204	0.578739	-0.0622693	2.20635	0.957756	4.61505	1.08461	0.00139904	0.000665447	9	6433	20	30055	0
GO:0000244	0.0829049	1	3.11467	1.63908	0.931045	-0.185735	3.46389	0.879201	11.0341	1.08142	0.000621794	0.000199634	4	6433	6	30055	0
GO:0000788	0.0829049	1	3.11467	1.63908	0.931045	-0.185735	3.46389	0.879201	11.0341	1.08142	0.000621794	0.000199634	4	6433	6	30055	0
GO:0004745	0.0829049	1	3.11467	1.63908	0.931045	-0.185735	3.46389	0.879201	11.0341	1.08142	0.000621794	0.000199634	4	6433	6	30055	0
GO:0005587	0.0829049	1	3.11467	1.63908	0.931045	-0.185735	3.46389	0.879201	11.0341	1.08142	0.000621794	0.000199634	4	6433	6	30055	0
GO:0005671	0.0829049	1	3.11467	1.63908	0.931045	-0.185735	3.46389	0.879201	11.0341	1.08142	0.000621794	0.000199634	4	6433	6	30055	0
GO:0005700	0.0829049	1	3.11467	1.63908	0.931045	-0.185735	3.46389	0.879201	11.0341	1.08142	0.000621794	0.000199634	4	6433	6	30055	0
GO:0005980	0.0829049	1	3.11467	1.63908	0.931045	-0.185735	3.46389	0.879201	11.0341	1.08142	0.000621794	0.000199634	4	6433	6	30055	0
GO:0006509	0.0829049	1	3.11467	1.63908	0.931045	-0.185735	3.46389	0.879201	11.0341	1.08142	0.000621794	0.000199634	4	6433	6	30055	0
GO:0006997	0.0829049	1	3.11467	1.63908	0.931045	-0.185735	3.46389	0.879201	11.0341	1.08142	0.000621794	0.000199634	4	6433	6	30055	0
GO:0008143	0.0829049	1	3.11467	1.63908	0.931045	-0.185735	3.46389	0.879201	11.0341	1.08142	0.000621794	0.000199634	4	6433	6	30055	0
GO:0008190	0.0829049	1	3.11467	1.63908	0.931045	-0.185735	3.46389	0.879201	11.0341	1.08142	0.000621794	0.000199634	4	6433	6	30055	0
GO:0016533	0.0829049	1	3.11467	1.63908	0.931045	-0.185735	3.46389	0.879201	11.0341	1.08142	0.000621794	0.000199634	4	6433	6	30055	0
GO:0021799	0.0829049	1	3.11467	1.63908	0.931045	-0.185735	3.46389	0.879201	11.0341	1.08142	0.000621794	0.000199634	4	6433	6	30055	0
GO:0042026	0.0829049	1	3.11467	1.63908	0.931045	-0.185735	3.46389	0.879201	11.0341	1.08142	0.000621794	0.000199634	4	6433	6	30055	0
GO:0043278	0.0829049	1	3.11467	1.63908	0.931045	-0.185735	3.46389	0.879201	11.0341	1.08142	0.000621794	0.000199634	4	6433	6	30055	0
GO:0044030	0.0829049	1	3.11467	1.63908	0.931045	-0.185735	3.46389	0.879201	11.0341	1.08142	0.000621794	0.000199634	4	6433	6	30055	0
GO:0048566	0.0829049	1	3.11467	1.63908	0.931045	-0.185735	3.46389	0.879201	11.0341	1.08142	0.000621794	0.000199634	4	6433	6	30055	0
GO:0048664	0.0829049	1	3.11467	1.63908	0.931045	-0.185735	3.46389	0.879201	11.0341	1.08142	0.000621794	0.000199634	4	6433	6	30055	0
GO:0060071	0.0829049	1	3.11467	1.63908	0.931045	-0.185735	3.46389	0.879201	11.0341	1.08142	0.000621794	0.000199634	4	6433	6	30055	0
GO:0070372	0.0829049	1	3.11467	1.63908	0.931045	-0.185735	3.46389	0.879201	11.0341	1.08142	0.000621794	0.000199634	4	6433	6	30055	0
GO:0072606	0.0829049	1	3.11467	1.63908	0.931045	-0.185735	3.46389	0.879201	11.0341	1.08142	0.000621794	0.000199634	4	6433	6	30055	0
GO:0090230	0.0829049	1	3.11467	1.63908	0.931045	-0.185735	3.46389	0.879201	11.0341	1.08142	0.000621794	0.000199634	4	6433	6	30055	0
GO:0090383	0.0829049	1	3.11467	1.63908	0.931045	-0.185735	3.46389	0.879201	11.0341	1.08142	0.000621794	0.000199634	4	6433	6	30055	0
GO:1902340	0.0829049	1	3.11467	1.63908	0.931045	-0.185735	3.46389	0.879201	11.0341	1.08142	0.000621794	0.000199634	4	6433	6	30055	0
GO:0005639	0.0842831	1	2.59556	1.37604	0.804453	-0.200654	2.95274	0.870156	7.7422	1.07426	0.000777242	0.000299451	5	6433	9	30055	0
GO:0006336	0.0842831	1	2.59556	1.37604	0.804453	-0.200654	2.95274	0.870156	7.7422	1.07426	0.000777242	0.000299451	5	6433	9	30055	0
GO:0006890	0.0842831	1	2.59556	1.37604	0.804453	-0.200654	2.95274	0.870156	7.7422	1.07426	0.000777242	0.000299451	5	6433	9	30055	0
GO:0031954	0.0842831	1	2.59556	1.37604	0.804453	-0.200654	2.95274	0.870156	7.7422	1.07426	0.000777242	0.000299451	5	6433	9	30055	0
GO:0033572	0.0842831	1	2.59556	1.37604	0.804453	-0.200654	2.95274	0.870156	7.7422	1.07426	0.000777242	0.000299451	5	6433	9	30055	0
GO:0034587	0.0842831	1	2.59556	1.37604	0.804453	-0.200654	2.95274	0.870156	7.7422	1.07426	0.000777242	0.000299451	5	6433	9	30055	0
GO:0035295	0.0842831	1	2.59556	1.37604	0.804453	-0.200654	2.95274	0.870156	7.7422	1.07426	0.000777242	0.000299451	5	6433	9	30055	0
GO:0045429	0.0842831	1	2.59556	1.37604	0.804453	-0.200654	2.95274	0.870156	7.7422	1.07426	0.000777242	0.000299451	5	6433	9	30055	0
GO:0051233	0.0842831	1	2.59556	1.37604	0.804453	-0.200654	2.95274	0.870156	7.7422	1.07426	0.000777242	0.000299451	5	6433	9	30055	0
GO:0060956	0.0842831	1	2.59556	1.37604	0.804453	-0.200654	2.95274	0.870156	7.7422	1.07426	0.000777242	0.000299451	5	6433	9	30055	0
GO:0070403	0.0842831	1	2.59556	1.37604	0.804453	-0.200654	2.95274	0.870156	7.7422	1.07426	0.000777242	0.000299451	5	6433	9	30055	0
GO:0072686	0.0842831	1	2.59556	1.37604	0.804453	-0.200654	2.95274	0.870156	7.7422	1.07426	0.000777242	0.000299451	5	6433	9	30055	0
GO:0031901	0.0849581	1	1.90341	0.928586	0.515665	-0.0820991	1.93927	0.944682	3.83512	1.0708	0.00170993	0.000898353	11	6433	27	30055	0
GO:0042470	0.0872723	1	1.69891	0.76461	0.42071	-0.0599659	1.58919	0.959287	3.00879	1.05912	0.00248718	0.00146398	16	6433	44	30055	0
GO:0030182	0.0875647	1	0.577439	-0.79226	0.460661	-1.69514	0.110619	0.308825	1.07969	-1.05767	0.00170993	0.00296124	11	6433	89	30055	1
GO:0004888	0.0878398	1	0.511	-0.968604	0.573992	-2.09361	0.1564	0.234294	1.1145	-1.05631	0.00108814	0.00212943	7	6433	64	30055	1
GO:0060271	0.0888667	1	0.495516	-1.013	0.573133	-2.13632	0.110322	0.22746	1.07947	-1.05126	0.00108814	0.00219597	7	6433	66	30055	1
GO:0005261	0.0897426	1	0	3	1.48999	0.0796815	5.92032	1.05678	60.5611	1.047	0	0.000499085	0	6433	15	30055	1
GO:0017158	0.0897426	1	0	3	1.48999	0.0796815	5.92032	1.05678	60.5611	1.047	0	0.000499085	0	6433	15	30055	1
GO:0034709	0.0897426	1	0	3	1.48999	0.0796815	5.92032	1.05678	60.5611	1.047	0	0.000499085	0	6433	15	30055	1
GO:0034719	0.0897426	1	0	3	1.48999	0.0796815	5.92032	1.05678	60.5611	1.047	0	0.000499085	0	6433	15	30055	1
GO:0046580	0.0897426	1	0	3	1.48999	0.0796815	5.92032	1.05678	60.5611	1.047	0	0.000499085	0	6433	15	30055	1
GO:0048382	0.0897426	1	0	3	1.48999	0.0796815	5.92032	1.05678	60.5611	1.047	0	0.000499085	0	6433	15	30055	1
GO:0051893	0.0897426	1	0	3	1.48999	0.0796815	5.92032	1.05678	60.5611	1.047	0	0.000499085	0	6433	15	30055	1
GO:0021551	0.0903713	1	2.00229	1.00165	0.574442	-0.124236	2.12753	0.91749	4.3697	1.04397	0.00139904	0.000698719	9	6433	21	30055	0
GO:0005922	0.0907829	1	1.61396	0.690609	0.383401	-0.0608421	1.44206	0.958704	2.71709	1.042	0.00295352	0.00182998	19	6433	55	30055	0
GO:0001878	0.0909565	1	1.66116	0.732188	0.419458	-0.0899352	1.55431	0.939565	2.93694	1.04117	0.00248718	0.00149726	16	6433	45	30055	0
GO:0022627	0.0909565	1	1.66116	0.732188	0.419458	-0.0899352	1.55431	0.939565	2.93694	1.04117	0.00248718	0.00149726	16	6433	45	30055	0
GO:0048666	0.091287	1	0.415289	-1.26781	0.752464	-2.74261	0.206991	0.149414	1.15428	-1.03959	0.000621794	0.00149726	4	6433	45	30055	1
GO:0006892	0.0918577	1	2.18027	1.12451	0.660078	-0.169224	2.41824	0.889321	5.34517	1.03688	0.00108814	0.000499085	7	6433	15	30055	0
GO:0043392	0.0918577	1	2.18027	1.12451	0.660078	-0.169224	2.41824	0.889321	5.34517	1.03688	0.00108814	0.000499085	7	6433	15	30055	0
GO:1901363	0.0922678	1	0.406261	-1.29952	0.751796	-2.77301	0.173972	0.146299	1.12816	-1.03495	0.000621794	0.00153053	4	6433	46	30055	1
GO:0004983	0.0930926	1	0	3	1.48707	0.085391	5.91461	1.06098	60.3219	1.03108	0	0.000532357	0	6433	16	30055	1
GO:0005126	0.0930926	1	0	3	1.48707	0.085391	5.91461	1.06098	60.3219	1.03108	0	0.000532357	0	6433	16	30055	1
GO:0035176	0.0930926	1	0	3	1.48707	0.085391	5.91461	1.06098	60.3219	1.03108	0	0.000532357	0	6433	16	30055	1
GO:0046621	0.0930926	1	0	3	1.48707	0.085391	5.91461	1.06098	60.3219	1.03108	0	0.000532357	0	6433	16	30055	1
GO:0048704	0.0930926	1	0	3	1.48707	0.085391	5.91461	1.06098	60.3219	1.03108	0	0.000532357	0	6433	16	30055	1
GO:0050957	0.0930926	1	0	3	1.48707	0.085391	5.91461	1.06098	60.3219	1.03108	0	0.000532357	0	6433	16	30055	1
GO:0061098	0.0930926	1	0	3	1.48707	0.085391	5.91461	1.06098	60.3219	1.03108	0	0.000532357	0	6433	16	30055	1
GO:0000278	0.0946336	1	1.76779	0.821943	0.45225	-0.0644498	1.70834	0.95631	3.26784	1.02395	0.00217628	0.00123108	14	6433	37	30055	0
GO:0004181	0.0992977	1	0.378811	-1.40045	0.865823	-3.09743	0.296533	0.116837	1.22819	-1.00306	0.000466345	0.00123108	3	6433	37	30055	1
GO:0042995	0.0992977	1	0.378811	-1.40045	0.865823	-3.09743	0.296533	0.116837	1.22819	-1.00306	0.000466345	0.00123108	3	6433	37	30055	1
GO:0000149	0.100512	1	1.91127	0.934535	0.570507	-0.183638	2.05271	0.88048	4.14884	0.997784	0.00139904	0.000731991	9	6433	22	30055	0
GO:0009967	0.100512	1	1.91127	0.934535	0.570507	-0.183638	2.05271	0.88048	4.14884	0.997784	0.00139904	0.000731991	9	6433	22	30055	0
GO:0042692	0.100512	1	1.91127	0.934535	0.570507	-0.183638	2.05271	0.88048	4.14884	0.997784	0.00139904	0.000731991	9	6433	22	30055	0
GO:0001839	0.100706	1	2.54837	1.34957	0.731927	-0.0849786	2.78412	0.942799	6.88818	0.996945	0.000932691	0.000365996	6	6433	11	30055	0
GO:0019915	0.100706	1	2.54837	1.34957	0.731927	-0.0849786	2.78412	0.942799	6.88818	0.996945	0.000932691	0.000365996	6	6433	11	30055	0
GO:0045022	0.100706	1	2.54837	1.34957	0.731927	-0.0849786	2.78412	0.942799	6.88818	0.996945	0.000932691	0.000365996	6	6433	11	30055	0
GO:0045740	0.100706	1	2.54837	1.34957	0.731927	-0.0849786	2.78412	0.942799	6.88818	0.996945	0.000932691	0.000365996	6	6433	11	30055	0
GO:0071364	0.100706	1	2.54837	1.34957	0.731927	-0.0849786	2.78412	0.942799	6.88818	0.996945	0.000932691	0.000365996	6	6433	11	30055	0
GO:0007605	0.100915	1	0.533943	-0.905242	0.538063	-1.95983	0.149343	0.257059	1.10906	-0.996045	0.00124359	0.00232906	8	6433	70	30055	1
GO:0007369	0.101495	1	0.359385	-1.4764	0.864156	-3.17011	0.217316	0.111097	1.16257	-0.993557	0.000466345	0.00129762	3	6433	39	30055	1
GO:0016605	0.103413	1	1.67713	0.745994	0.449049	-0.134125	1.62611	0.911222	3.0868	0.985426	0.00217628	0.00129762	14	6433	39	30055	0
GO:0008138	0.104146	1	1.55733	0.639079	0.371975	-0.089978	1.36814	0.939537	2.58137	0.982356	0.00310897	0.00199634	20	6433	60	30055	0
GO:0005244	0.105678	1	0.212364	-2.23539	1.47499	-5.12631	0.655529	0.0286304	1.57519	-0.976015	0.000155448	0.000731991	1	6433	22	30055	1
GO:0005518	0.105678	1	0.212364	-2.23539	1.47499	-5.12631	0.655529	0.0286304	1.57519	-0.976015	0.000155448	0.000731991	1	6433	22	30055	1
GO:0007052	0.105678	1	0.212364	-2.23539	1.47499	-5.12631	0.655529	0.0286304	1.57519	-0.976015	0.000155448	0.000731991	1	6433	22	30055	1
GO:0015379	0.105678	1	0.212364	-2.23539	1.47499	-5.12631	0.655529	0.0286304	1.57519	-0.976015	0.000155448	0.000731991	1	6433	22	30055	1
GO:0040023	0.105678	1	0.212364	-2.23539	1.47499	-5.12631	0.655529	0.0286304	1.57519	-0.976015	0.000155448	0.000731991	1	6433	22	30055	1
GO:0048884	0.105678	1	0.212364	-2.23539	1.47499	-5.12631	0.655529	0.0286304	1.57519	-0.976015	0.000155448	0.000731991	1	6433	22	30055	1
GO:0000387	0.105923	1	0.203131	-2.29952	1.47359	-5.18771	0.588665	0.0274375	1.50385	-0.97501	0.000155448	0.000765264	1	6433	23	30055	1
GO:0005391	0.105923	1	0.203131	-2.29952	1.47359	-5.18771	0.588665	0.0274375	1.50385	-0.97501	0.000155448	0.000765264	1	6433	23	30055	1
GO:0006940	0.10925	1	0.194667	-2.36092	1.47231	-5.2466	0.524756	0.0263401	1.43869	-0.961577	0.000155448	0.000798536	1	6433	24	30055	1
GO:0071910	0.10925	1	0.194667	-2.36092	1.47231	-5.2466	0.524756	0.0263401	1.43869	-0.961577	0.000155448	0.000798536	1	6433	24	30055	1
GO:0042826	0.109767	1	1.6352	0.709468	0.447561	-0.167735	1.58667	0.890239	3.00356	0.959527	0.00217628	0.00133089	14	6433	40	30055	0
GO:0003712	0.109988	1	1.94667	0.961007	0.542649	-0.102565	2.02458	0.931375	4.06873	0.958656	0.00155448	0.000798536	10	6433	24	30055	0
GO:0060216	0.110549	1	1.752	0.809004	0.487952	-0.147365	1.76537	0.902898	3.39962	0.956447	0.00186538	0.00106471	12	6433	32	30055	0
GO:0003725	0.111959	1	0.45804	-1.12646	0.67579	-2.45098	0.198068	0.182886	1.14716	-0.950941	0.000777242	0.00169689	5	6433	51	30055	1
GO:0001522	0.112309	1	2.336	1.22404	0.721075	-0.18924	2.63732	0.877068	6.22176	0.949587	0.000932691	0.000399268	6	6433	12	30055	0
GO:0001614	0.112309	1	2.336	1.22404	0.721075	-0.18924	2.63732	0.877068	6.22176	0.949587	0.000932691	0.000399268	6	6433	12	30055	0
GO:0005885	0.112309	1	2.336	1.22404	0.721075	-0.18924	2.63732	0.877068	6.22176	0.949587	0.000932691	0.000399268	6	6433	12	30055	0
GO:0030670	0.112309	1	2.336	1.22404	0.721075	-0.18924	2.63732	0.877068	6.22176	0.949587	0.000932691	0.000399268	6	6433	12	30055	0
GO:0031624	0.112309	1	2.336	1.22404	0.721075	-0.18924	2.63732	0.877068	6.22176	0.949587	0.000932691	0.000399268	6	6433	12	30055	0
GO:0031647	0.112309	1	2.336	1.22404	0.721075	-0.18924	2.63732	0.877068	6.22176	0.949587	0.000932691	0.000399268	6	6433	12	30055	0
GO:0035590	0.112309	1	2.336	1.22404	0.721075	-0.18924	2.63732	0.877068	6.22176	0.949587	0.000932691	0.000399268	6	6433	12	30055	0
GO:0000236	0.112728	1	2.66972	1.41669	0.90404	-0.355199	3.18857	0.781762	9.11708	0.94797	0.000621794	0.000232906	4	6433	7	30055	0
GO:0002119	0.112728	1	2.66972	1.41669	0.90404	-0.355199	3.18857	0.781762	9.11708	0.94797	0.000621794	0.000232906	4	6433	7	30055	0
GO:0003872	0.112728	1	2.66972	1.41669	0.90404	-0.355199	3.18857	0.781762	9.11708	0.94797	0.000621794	0.000232906	4	6433	7	30055	0
GO:0004620	0.112728	1	2.66972	1.41669	0.90404	-0.355199	3.18857	0.781762	9.11708	0.94797	0.000621794	0.000232906	4	6433	7	30055	0
GO:0005657	0.112728	1	2.66972	1.41669	0.90404	-0.355199	3.18857	0.781762	9.11708	0.94797	0.000621794	0.000232906	4	6433	7	30055	0
GO:0007095	0.112728	1	2.66972	1.41669	0.90404	-0.355199	3.18857	0.781762	9.11708	0.94797	0.000621794	0.000232906	4	6433	7	30055	0
GO:0008184	0.112728	1	2.66972	1.41669	0.90404	-0.355199	3.18857	0.781762	9.11708	0.94797	0.000621794	0.000232906	4	6433	7	30055	0
GO:0008340	0.112728	1	2.66972	1.41669	0.90404	-0.355199	3.18857	0.781762	9.11708	0.94797	0.000621794	0.000232906	4	6433	7	30055	0
GO:0009312	0.112728	1	2.66972	1.41669	0.90404	-0.355199	3.18857	0.781762	9.11708	0.94797	0.000621794	0.000232906	4	6433	7	30055	0
GO:0016056	0.112728	1	2.66972	1.41669	0.90404	-0.355199	3.18857	0.781762	9.11708	0.94797	0.000621794	0.000232906	4	6433	7	30055	0
GO:0016811	0.112728	1	2.66972	1.41669	0.90404	-0.355199	3.18857	0.781762	9.11708	0.94797	0.000621794	0.000232906	4	6433	7	30055	0
GO:0021628	0.112728	1	2.66972	1.41669	0.90404	-0.355199	3.18857	0.781762	9.11708	0.94797	0.000621794	0.000232906	4	6433	7	30055	0
GO:0033120	0.112728	1	2.66972	1.41669	0.90404	-0.355199	3.18857	0.781762	9.11708	0.94797	0.000621794	0.000232906	4	6433	7	30055	0
GO:0033179	0.112728	1	2.66972	1.41669	0.90404	-0.355199	3.18857	0.781762	9.11708	0.94797	0.000621794	0.000232906	4	6433	7	30055	0
GO:0034259	0.112728	1	2.66972	1.41669	0.90404	-0.355199	3.18857	0.781762	9.11708	0.94797	0.000621794	0.000232906	4	6433	7	30055	0
GO:0036002	0.112728	1	2.66972	1.41669	0.90404	-0.355199	3.18857	0.781762	9.11708	0.94797	0.000621794	0.000232906	4	6433	7	30055	0
GO:0045453	0.112728	1	2.66972	1.41669	0.90404	-0.355199	3.18857	0.781762	9.11708	0.94797	0.000621794	0.000232906	4	6433	7	30055	0
GO:0048026	0.112728	1	2.66972	1.41669	0.90404	-0.355199	3.18857	0.781762	9.11708	0.94797	0.000621794	0.000232906	4	6433	7	30055	0
GO:0048562	0.112728	1	2.66972	1.41669	0.90404	-0.355199	3.18857	0.781762	9.11708	0.94797	0.000621794	0.000232906	4	6433	7	30055	0
GO:0048935	0.112728	1	2.66972	1.41669	0.90404	-0.355199	3.18857	0.781762	9.11708	0.94797	0.000621794	0.000232906	4	6433	7	30055	0
GO:0050771	0.112728	1	2.66972	1.41669	0.90404	-0.355199	3.18857	0.781762	9.11708	0.94797	0.000621794	0.000232906	4	6433	7	30055	0
GO:0071699	0.112728	1	2.66972	1.41669	0.90404	-0.355199	3.18857	0.781762	9.11708	0.94797	0.000621794	0.000232906	4	6433	7	30055	0
GO:0042626	0.113371	1	0.568217	-0.815487	0.508918	-1.81295	0.181973	0.284609	1.13443	-0.945499	0.00139904	0.00246215	9	6433	74	30055	1
GO:0030901	0.114196	1	0.527484	-0.9228	0.574905	-2.04959	0.203994	0.241552	1.15188	-0.942349	0.00108814	0.00206288	7	6433	62	30055	1
GO:0007212	0.115523	1	2.07645	1.05412	0.612707	-0.146767	2.255	0.903272	4.77334	0.937332	0.00124359	0.000598902	8	6433	18	30055	0
GO:0051537	0.11753	1	1.69891	0.76461	0.485928	-0.187792	1.71701	0.877948	3.28755	0.929852	0.00186538	0.00109799	12	6433	33	30055	0
GO:0007528	0.123521	1	1.79692	0.84553	0.536467	-0.205926	1.89699	0.866982	3.72434	0.90826	0.00155448	0.000865081	10	6433	26	30055	0
GO:0048593	0.123521	1	1.79692	0.84553	0.536467	-0.205926	1.89699	0.866982	3.72434	0.90826	0.00155448	0.000865081	10	6433	26	30055	0
GO:0030282	0.123744	1	0.444953	-1.16828	0.754656	-2.64737	0.310823	0.15961	1.24041	-0.907476	0.000621794	0.00139744	4	6433	42	30055	1
GO:0005852	0.124595	1	1.96716	0.976114	0.60772	-0.214996	2.16722	0.861548	4.49158	0.904501	0.00124359	0.000632174	8	6433	19	30055	0
GO:0016282	0.124595	1	1.96716	0.976114	0.60772	-0.214996	2.16722	0.861548	4.49158	0.904501	0.00124359	0.000632174	8	6433	19	30055	0
GO:0033290	0.124595	1	1.96716	0.976114	0.60772	-0.214996	2.16722	0.861548	4.49158	0.904501	0.00124359	0.000632174	8	6433	19	30055	0
GO:0034142	0.124595	1	1.96716	0.976114	0.60772	-0.214996	2.16722	0.861548	4.49158	0.904501	0.00124359	0.000632174	8	6433	19	30055	0
GO:0048596	0.124595	1	1.96716	0.976114	0.60772	-0.214996	2.16722	0.861548	4.49158	0.904501	0.00124359	0.000632174	8	6433	19	30055	0
GO:0048384	0.126248	1	0.424728	-1.23539	0.753162	-2.71156	0.240781	0.152665	1.18163	-0.898775	0.000621794	0.00146398	4	6433	44	30055	1
GO:0001916	0.127609	1	2.15631	1.10856	0.711764	-0.286467	2.5036	0.819908	5.67097	0.894119	0.000932691	0.00043254	6	6433	13	30055	0
GO:0008440	0.127609	1	2.15631	1.10856	0.711764	-0.286467	2.5036	0.819908	5.67097	0.894119	0.000932691	0.00043254	6	6433	13	30055	0
GO:0014036	0.127609	1	2.15631	1.10856	0.711764	-0.286467	2.5036	0.819908	5.67097	0.894119	0.000932691	0.00043254	6	6433	13	30055	0
GO:0016428	0.127609	1	2.15631	1.10856	0.711764	-0.286467	2.5036	0.819908	5.67097	0.894119	0.000932691	0.00043254	6	6433	13	30055	0
GO:0051239	0.127609	1	2.15631	1.10856	0.711764	-0.286467	2.5036	0.819908	5.67097	0.894119	0.000932691	0.00043254	6	6433	13	30055	0
GO:0060036	0.127609	1	2.15631	1.10856	0.711764	-0.286467	2.5036	0.819908	5.67097	0.894119	0.000932691	0.00043254	6	6433	13	30055	0
GO:0060429	0.127609	1	2.15631	1.10856	0.711764	-0.286467	2.5036	0.819908	5.67097	0.894119	0.000932691	0.00043254	6	6433	13	30055	0
GO:0007626	0.12933	1	0.557851	-0.842048	0.539299	-1.89905	0.214959	0.268119	1.16067	-0.8883	0.00124359	0.00222925	8	6433	67	30055	1
GO:0006816	0.129731	1	0.509673	-0.972356	0.619956	-2.18745	0.242735	0.21954	1.18323	-0.886956	0.000932691	0.00182998	6	6433	55	30055	1
GO:0060326	0.130008	1	1.68711	0.754556	0.466399	-0.15957	1.66868	0.895292	3.17924	0.886031	0.00202083	0.0011978	13	6433	36	30055	0
GO:0047485	0.131082	1	0.500572	-0.998351	0.61941	-2.21237	0.215671	0.215779	1.16124	-0.882458	0.000932691	0.00186325	6	6433	56	30055	1
GO:0007520	0.133321	1	1.73037	0.791082	0.533696	-0.254944	1.83711	0.83802	3.57293	0.875101	0.00155448	0.000898353	10	6433	27	30055	0
GO:0001649	0.133601	1	1.44766	0.533726	0.351468	-0.155139	1.22259	0.898046	2.33365	0.874189	0.00341987	0.00236234	22	6433	71	30055	0
GO:0035019	0.136309	1	1.8688	0.902113	0.603197	-0.280131	2.08436	0.823516	4.24086	0.865475	0.00124359	0.000665447	8	6433	20	30055	0
GO:0042476	0.136309	1	1.8688	0.902113	0.603197	-0.280131	2.08436	0.823516	4.24086	0.865475	0.00124359	0.000665447	8	6433	20	30055	0
GO:0019900	0.136997	1	0.400457	-1.32028	0.867678	-3.0209	0.380338	0.123203	1.30165	-0.863289	0.000466345	0.00116453	3	6433	35	30055	1
GO:0000413	0.137693	1	1.55733	0.639079	0.415998	-0.176263	1.45442	0.884993	2.74046	0.861087	0.00248718	0.00159707	16	6433	48	30055	0
GO:0003755	0.137693	1	1.55733	0.639079	0.415998	-0.176263	1.45442	0.884993	2.74046	0.861087	0.00248718	0.00159707	16	6433	48	30055	0
GO:0000090	0.1384	1	0.389334	-1.36092	0.866725	-3.05967	0.337829	0.119935	1.26385	-0.858863	0.000466345	0.0011978	3	6433	36	30055	1
GO:0030878	0.141935	1	1.77214	0.825492	0.510484	-0.175038	1.82602	0.885744	3.54558	0.847911	0.00170993	0.000964898	11	6433	29	30055	0
GO:0004340	0.142676	1	0	3	1.50158	0.0569542	5.94305	1.04027	61.5227	0.84565	0	0.000399268	0	6433	12	30055	1
GO:0005845	0.142676	1	0	3	1.50158	0.0569542	5.94305	1.04027	61.5227	0.84565	0	0.000399268	0	6433	12	30055	1
GO:0006177	0.142676	1	0	3	1.50158	0.0569542	5.94305	1.04027	61.5227	0.84565	0	0.000399268	0	6433	12	30055	1
GO:0006261	0.142676	1	0	3	1.50158	0.0569542	5.94305	1.04027	61.5227	0.84565	0	0.000399268	0	6433	12	30055	1
GO:0007080	0.142676	1	0	3	1.50158	0.0569542	5.94305	1.04027	61.5227	0.84565	0	0.000399268	0	6433	12	30055	1
GO:0008328	0.142676	1	0	3	1.50158	0.0569542	5.94305	1.04027	61.5227	0.84565	0	0.000399268	0	6433	12	30055	1
GO:0015280	0.142676	1	0	3	1.50158	0.0569542	5.94305	1.04027	61.5227	0.84565	0	0.000399268	0	6433	12	30055	1
GO:0016805	0.142676	1	0	3	1.50158	0.0569542	5.94305	1.04027	61.5227	0.84565	0	0.000399268	0	6433	12	30055	1
GO:0021960	0.142676	1	0	3	1.50158	0.0569542	5.94305	1.04027	61.5227	0.84565	0	0.000399268	0	6433	12	30055	1
GO:0031209	0.142676	1	0	3	1.50158	0.0569542	5.94305	1.04027	61.5227	0.84565	0	0.000399268	0	6433	12	30055	1
GO:0033268	0.142676	1	0	3	1.50158	0.0569542	5.94305	1.04027	61.5227	0.84565	0	0.000399268	0	6433	12	30055	1
GO:0036128	0.142676	1	0	3	1.50158	0.0569542	5.94305	1.04027	61.5227	0.84565	0	0.000399268	0	6433	12	30055	1
GO:0044295	0.142676	1	0	3	1.50158	0.0569542	5.94305	1.04027	61.5227	0.84565	0	0.000399268	0	6433	12	30055	1
GO:0048755	0.142676	1	0	3	1.50158	0.0569542	5.94305	1.04027	61.5227	0.84565	0	0.000399268	0	6433	12	30055	1
GO:0051156	0.142676	1	0	3	1.50158	0.0569542	5.94305	1.04027	61.5227	0.84565	0	0.000399268	0	6433	12	30055	1
GO:0070411	0.142676	1	0	3	1.50158	0.0569542	5.94305	1.04027	61.5227	0.84565	0	0.000399268	0	6433	12	30055	1
GO:0072357	0.142676	1	0	3	1.50158	0.0569542	5.94305	1.04027	61.5227	0.84565	0	0.000399268	0	6433	12	30055	1
GO:2000060	0.142676	1	0	3	1.50158	0.0569542	5.94305	1.04027	61.5227	0.84565	0	0.000399268	0	6433	12	30055	1
GO:0001933	0.14334	1	0	3	1.49713	0.0656747	5.93433	1.04657	61.1519	0.843632	0	0.00043254	0	6433	13	30055	1
GO:0001957	0.14334	1	0	3	1.49713	0.0656747	5.93433	1.04657	61.1519	0.843632	0	0.00043254	0	6433	13	30055	1
GO:0001964	0.14334	1	0	3	1.49713	0.0656747	5.93433	1.04657	61.1519	0.843632	0	0.00043254	0	6433	13	30055	1
GO:0004938	0.14334	1	0	3	1.49713	0.0656747	5.93433	1.04657	61.1519	0.843632	0	0.00043254	0	6433	13	30055	1
GO:0004999	0.14334	1	0	3	1.49713	0.0656747	5.93433	1.04657	61.1519	0.843632	0	0.00043254	0	6433	13	30055	1
GO:0005000	0.14334	1	0	3	1.49713	0.0656747	5.93433	1.04657	61.1519	0.843632	0	0.00043254	0	6433	13	30055	1
GO:0005579	0.14334	1	0	3	1.49713	0.0656747	5.93433	1.04657	61.1519	0.843632	0	0.00043254	0	6433	13	30055	1
GO:0005687	0.14334	1	0	3	1.49713	0.0656747	5.93433	1.04657	61.1519	0.843632	0	0.00043254	0	6433	13	30055	1
GO:0007131	0.14334	1	0	3	1.49713	0.0656747	5.93433	1.04657	61.1519	0.843632	0	0.00043254	0	6433	13	30055	1
GO:0008061	0.14334	1	0	3	1.49713	0.0656747	5.93433	1.04657	61.1519	0.843632	0	0.00043254	0	6433	13	30055	1
GO:0008343	0.14334	1	0	3	1.49713	0.0656747	5.93433	1.04657	61.1519	0.843632	0	0.00043254	0	6433	13	30055	1
GO:0008502	0.14334	1	0	3	1.49713	0.0656747	5.93433	1.04657	61.1519	0.843632	0	0.00043254	0	6433	13	30055	1
GO:0014047	0.14334	1	0	3	1.49713	0.0656747	5.93433	1.04657	61.1519	0.843632	0	0.00043254	0	6433	13	30055	1
GO:0030132	0.14334	1	0	3	1.49713	0.0656747	5.93433	1.04657	61.1519	0.843632	0	0.00043254	0	6433	13	30055	1
GO:0051013	0.14334	1	0	3	1.49713	0.0656747	5.93433	1.04657	61.1519	0.843632	0	0.00043254	0	6433	13	30055	1
GO:0051209	0.14334	1	0	3	1.49713	0.0656747	5.93433	1.04657	61.1519	0.843632	0	0.00043254	0	6433	13	30055	1
GO:0070286	0.14334	1	0	3	1.49713	0.0656747	5.93433	1.04657	61.1519	0.843632	0	0.00043254	0	6433	13	30055	1
GO:2000463	0.14334	1	0	3	1.49713	0.0656747	5.93433	1.04657	61.1519	0.843632	0	0.00043254	0	6433	13	30055	1
GO:0000793	0.146294	1	2.00229	1.00165	0.703684	-0.377546	2.38084	0.769746	5.20841	0.834773	0.000932691	0.000465813	6	6433	14	30055	0
GO:0008425	0.146294	1	2.00229	1.00165	0.703684	-0.377546	2.38084	0.769746	5.20841	0.834773	0.000932691	0.000465813	6	6433	14	30055	0
GO:0016627	0.146294	1	2.00229	1.00165	0.703684	-0.377546	2.38084	0.769746	5.20841	0.834773	0.000932691	0.000465813	6	6433	14	30055	0
GO:0006112	0.147608	1	0.486667	-1.03899	0.677675	-2.36721	0.289225	0.19382	1.22198	-0.83089	0.000777242	0.00159707	5	6433	48	30055	1
GO:0042734	0.147963	1	0.545067	-0.875494	0.575878	-2.00419	0.253205	0.249274	1.19185	-0.829848	0.00108814	0.00199634	7	6433	60	30055	1
GO:0002479	0.149355	1	0.346074	-1.53085	1.05706	-3.60265	0.540957	0.082318	1.45494	-0.825781	0.000310897	0.000898353	2	6433	27	30055	1
GO:0030315	0.149355	1	0.346074	-1.53085	1.05706	-3.60265	0.540957	0.082318	1.45494	-0.825781	0.000310897	0.000898353	2	6433	27	30055	1
GO:0043531	0.149355	1	0.346074	-1.53085	1.05706	-3.60265	0.540957	0.082318	1.45494	-0.825781	0.000310897	0.000898353	2	6433	27	30055	1
GO:0045765	0.149355	1	0.346074	-1.53085	1.05706	-3.60265	0.540957	0.082318	1.45494	-0.825781	0.000310897	0.000898353	2	6433	27	30055	1
GO:0071875	0.149355	1	0.346074	-1.53085	1.05706	-3.60265	0.540957	0.082318	1.45494	-0.825781	0.000310897	0.000898353	2	6433	27	30055	1
GO:0006754	0.149545	1	0.333715	-1.58331	1.05576	-3.65256	0.485935	0.0795187	1.40049	-0.825227	0.000310897	0.000931625	2	6433	28	30055	1
GO:0008137	0.149545	1	0.333715	-1.58331	1.05576	-3.65256	0.485935	0.0795187	1.40049	-0.825227	0.000310897	0.000931625	2	6433	28	30055	1
GO:0048741	0.149814	1	0.637091	-0.650428	0.443516	-1.5197	0.218848	0.348758	1.1638	-0.824448	0.00186538	0.00292797	12	6433	88	30055	1
GO:0001518	0.14988	1	0.476735	-1.06874	0.677021	-2.39568	0.258197	0.190033	1.19598	-0.824257	0.000777242	0.00163034	5	6433	49	30055	1
GO:0001205	0.150429	1	0	3	1.49331	0.07317	5.92683	1.05203	60.835	0.822669	0	0.000465813	0	6433	14	30055	1
GO:0004568	0.150429	1	0	3	1.49331	0.07317	5.92683	1.05203	60.835	0.822669	0	0.000465813	0	6433	14	30055	1
GO:0004995	0.150429	1	0	3	1.49331	0.07317	5.92683	1.05203	60.835	0.822669	0	0.000465813	0	6433	14	30055	1
GO:0005790	0.150429	1	0	3	1.49331	0.07317	5.92683	1.05203	60.835	0.822669	0	0.000465813	0	6433	14	30055	1
GO:0006032	0.150429	1	0	3	1.49331	0.07317	5.92683	1.05203	60.835	0.822669	0	0.000465813	0	6433	14	30055	1
GO:0006275	0.150429	1	0	3	1.49331	0.07317	5.92683	1.05203	60.835	0.822669	0	0.000465813	0	6433	14	30055	1
GO:0006384	0.150429	1	0	3	1.49331	0.07317	5.92683	1.05203	60.835	0.822669	0	0.000465813	0	6433	14	30055	1
GO:0007292	0.150429	1	0	3	1.49331	0.07317	5.92683	1.05203	60.835	0.822669	0	0.000465813	0	6433	14	30055	1
GO:0021545	0.150429	1	0	3	1.49331	0.07317	5.92683	1.05203	60.835	0.822669	0	0.000465813	0	6433	14	30055	1
GO:0032091	0.150429	1	0	3	1.49331	0.07317	5.92683	1.05203	60.835	0.822669	0	0.000465813	0	6433	14	30055	1
GO:0032982	0.150429	1	0	3	1.49331	0.07317	5.92683	1.05203	60.835	0.822669	0	0.000465813	0	6433	14	30055	1
GO:0034715	0.150429	1	0	3	1.49331	0.07317	5.92683	1.05203	60.835	0.822669	0	0.000465813	0	6433	14	30055	1
GO:0042312	0.150429	1	0	3	1.49331	0.07317	5.92683	1.05203	60.835	0.822669	0	0.000465813	0	6433	14	30055	1
GO:0043194	0.150429	1	0	3	1.49331	0.07317	5.92683	1.05203	60.835	0.822669	0	0.000465813	0	6433	14	30055	1
GO:0045921	0.150429	1	0	3	1.49331	0.07317	5.92683	1.05203	60.835	0.822669	0	0.000465813	0	6433	14	30055	1
GO:0046849	0.150429	1	0	3	1.49331	0.07317	5.92683	1.05203	60.835	0.822669	0	0.000465813	0	6433	14	30055	1
GO:1901998	0.150429	1	0	3	1.49331	0.07317	5.92683	1.05203	60.835	0.822669	0	0.000465813	0	6433	14	30055	1
GO:0008344	0.152609	1	0.322207	-1.63394	1.05454	-3.70081	0.432929	0.0769035	1.34997	-0.816421	0.000310897	0.000964898	2	6433	29	30055	1
GO:0001829	0.153412	1	2.8032	1.48708	1.05341	-0.577568	3.55172	0.670092	11.7267	0.814142	0.000466345	0.000166362	3	6433	5	30055	0
GO:0005025	0.153412	1	2.8032	1.48708	1.05341	-0.577568	3.55172	0.670092	11.7267	0.814142	0.000466345	0.000166362	3	6433	5	30055	0
GO:0005664	0.153412	1	2.8032	1.48708	1.05341	-0.577568	3.55172	0.670092	11.7267	0.814142	0.000466345	0.000166362	3	6433	5	30055	0
GO:0005865	0.153412	1	2.8032	1.48708	1.05341	-0.577568	3.55172	0.670092	11.7267	0.814142	0.000466345	0.000166362	3	6433	5	30055	0
GO:0006198	0.153412	1	2.8032	1.48708	1.05341	-0.577568	3.55172	0.670092	11.7267	0.814142	0.000466345	0.000166362	3	6433	5	30055	0
GO:0006782	0.153412	1	2.8032	1.48708	1.05341	-0.577568	3.55172	0.670092	11.7267	0.814142	0.000466345	0.000166362	3	6433	5	30055	0
GO:0008131	0.153412	1	2.8032	1.48708	1.05341	-0.577568	3.55172	0.670092	11.7267	0.814142	0.000466345	0.000166362	3	6433	5	30055	0
GO:0008250	0.153412	1	2.8032	1.48708	1.05341	-0.577568	3.55172	0.670092	11.7267	0.814142	0.000466345	0.000166362	3	6433	5	30055	0
GO:0009048	0.153412	1	2.8032	1.48708	1.05341	-0.577568	3.55172	0.670092	11.7267	0.814142	0.000466345	0.000166362	3	6433	5	30055	0
GO:0010458	0.153412	1	2.8032	1.48708	1.05341	-0.577568	3.55172	0.670092	11.7267	0.814142	0.000466345	0.000166362	3	6433	5	30055	0
GO:0014829	0.153412	1	2.8032	1.48708	1.05341	-0.577568	3.55172	0.670092	11.7267	0.814142	0.000466345	0.000166362	3	6433	5	30055	0
GO:0016593	0.153412	1	2.8032	1.48708	1.05341	-0.577568	3.55172	0.670092	11.7267	0.814142	0.000466345	0.000166362	3	6433	5	30055	0
GO:0016602	0.153412	1	2.8032	1.48708	1.05341	-0.577568	3.55172	0.670092	11.7267	0.814142	0.000466345	0.000166362	3	6433	5	30055	0
GO:0017166	0.153412	1	2.8032	1.48708	1.05341	-0.577568	3.55172	0.670092	11.7267	0.814142	0.000466345	0.000166362	3	6433	5	30055	0
GO:0017183	0.153412	1	2.8032	1.48708	1.05341	-0.577568	3.55172	0.670092	11.7267	0.814142	0.000466345	0.000166362	3	6433	5	30055	0
GO:0019897	0.153412	1	2.8032	1.48708	1.05341	-0.577568	3.55172	0.670092	11.7267	0.814142	0.000466345	0.000166362	3	6433	5	30055	0
GO:0022904	0.153412	1	2.8032	1.48708	1.05341	-0.577568	3.55172	0.670092	11.7267	0.814142	0.000466345	0.000166362	3	6433	5	30055	0
GO:0030485	0.153412	1	2.8032	1.48708	1.05341	-0.577568	3.55172	0.670092	11.7267	0.814142	0.000466345	0.000166362	3	6433	5	30055	0
GO:0031643	0.153412	1	2.8032	1.48708	1.05341	-0.577568	3.55172	0.670092	11.7267	0.814142	0.000466345	0.000166362	3	6433	5	30055	0
GO:0032543	0.153412	1	2.8032	1.48708	1.05341	-0.577568	3.55172	0.670092	11.7267	0.814142	0.000466345	0.000166362	3	6433	5	30055	0
GO:0033136	0.153412	1	2.8032	1.48708	1.05341	-0.577568	3.55172	0.670092	11.7267	0.814142	0.000466345	0.000166362	3	6433	5	30055	0
GO:0033503	0.153412	1	2.8032	1.48708	1.05341	-0.577568	3.55172	0.670092	11.7267	0.814142	0.000466345	0.000166362	3	6433	5	30055	0
GO:0035025	0.153412	1	2.8032	1.48708	1.05341	-0.577568	3.55172	0.670092	11.7267	0.814142	0.000466345	0.000166362	3	6433	5	30055	0
GO:0035414	0.153412	1	2.8032	1.48708	1.05341	-0.577568	3.55172	0.670092	11.7267	0.814142	0.000466345	0.000166362	3	6433	5	30055	0
GO:0043023	0.153412	1	2.8032	1.48708	1.05341	-0.577568	3.55172	0.670092	11.7267	0.814142	0.000466345	0.000166362	3	6433	5	30055	0
GO:0043248	0.153412	1	2.8032	1.48708	1.05341	-0.577568	3.55172	0.670092	11.7267	0.814142	0.000466345	0.000166362	3	6433	5	30055	0
GO:0046889	0.153412	1	2.8032	1.48708	1.05341	-0.577568	3.55172	0.670092	11.7267	0.814142	0.000466345	0.000166362	3	6433	5	30055	0
GO:0048280	0.153412	1	2.8032	1.48708	1.05341	-0.577568	3.55172	0.670092	11.7267	0.814142	0.000466345	0.000166362	3	6433	5	30055	0
GO:0055056	0.153412	1	2.8032	1.48708	1.05341	-0.577568	3.55172	0.670092	11.7267	0.814142	0.000466345	0.000166362	3	6433	5	30055	0
GO:0055062	0.153412	1	2.8032	1.48708	1.05341	-0.577568	3.55172	0.670092	11.7267	0.814142	0.000466345	0.000166362	3	6433	5	30055	0
GO:0060013	0.153412	1	2.8032	1.48708	1.05341	-0.577568	3.55172	0.670092	11.7267	0.814142	0.000466345	0.000166362	3	6433	5	30055	0
GO:0060217	0.153412	1	2.8032	1.48708	1.05341	-0.577568	3.55172	0.670092	11.7267	0.814142	0.000466345	0.000166362	3	6433	5	30055	0
GO:0060322	0.153412	1	2.8032	1.48708	1.05341	-0.577568	3.55172	0.670092	11.7267	0.814142	0.000466345	0.000166362	3	6433	5	30055	0
GO:0070266	0.153412	1	2.8032	1.48708	1.05341	-0.577568	3.55172	0.670092	11.7267	0.814142	0.000466345	0.000166362	3	6433	5	30055	0
GO:0080182	0.153412	1	2.8032	1.48708	1.05341	-0.577568	3.55172	0.670092	11.7267	0.814142	0.000466345	0.000166362	3	6433	5	30055	0
GO:0097345	0.153412	1	2.8032	1.48708	1.05341	-0.577568	3.55172	0.670092	11.7267	0.814142	0.000466345	0.000166362	3	6433	5	30055	0
GO:2000026	0.153412	1	2.8032	1.48708	1.05341	-0.577568	3.55172	0.670092	11.7267	0.814142	0.000466345	0.000166362	3	6433	5	30055	0
GO:0030176	0.153727	1	1.59532	0.673844	0.446141	-0.200575	1.54826	0.870203	2.92465	0.813249	0.00217628	0.00136417	14	6433	41	30055	0
GO:0008601	0.155072	1	1.65781	0.729277	0.505928	-0.262325	1.72088	0.833743	3.29637	0.809467	0.00170993	0.00103144	11	6433	31	30055	0
GO:0002026	0.155686	1	0.2336	-2.09789	1.47819	-4.99509	0.799312	0.0313566	1.74027	-0.807751	0.000155448	0.000665447	1	6433	20	30055	1
GO:0004971	0.155686	1	0.2336	-2.09789	1.47819	-4.99509	0.799312	0.0313566	1.74027	-0.807751	0.000155448	0.000665447	1	6433	20	30055	1
GO:0005227	0.155686	1	0.2336	-2.09789	1.47819	-4.99509	0.799312	0.0313566	1.74027	-0.807751	0.000155448	0.000665447	1	6433	20	30055	1
GO:0007585	0.155686	1	0.2336	-2.09789	1.47819	-4.99509	0.799312	0.0313566	1.74027	-0.807751	0.000155448	0.000665447	1	6433	20	30055	1
GO:0017075	0.155686	1	0.2336	-2.09789	1.47819	-4.99509	0.799312	0.0313566	1.74027	-0.807751	0.000155448	0.000665447	1	6433	20	30055	1
GO:0019226	0.155686	1	0.2336	-2.09789	1.47819	-4.99509	0.799312	0.0313566	1.74027	-0.807751	0.000155448	0.000665447	1	6433	20	30055	1
GO:0019992	0.155686	1	0.2336	-2.09789	1.47819	-4.99509	0.799312	0.0313566	1.74027	-0.807751	0.000155448	0.000665447	1	6433	20	30055	1
GO:0031572	0.155686	1	0.2336	-2.09789	1.47819	-4.99509	0.799312	0.0313566	1.74027	-0.807751	0.000155448	0.000665447	1	6433	20	30055	1
GO:0032836	0.155686	1	0.2336	-2.09789	1.47819	-4.99509	0.799312	0.0313566	1.74027	-0.807751	0.000155448	0.000665447	1	6433	20	30055	1
GO:0045444	0.155686	1	0.2336	-2.09789	1.47819	-4.99509	0.799312	0.0313566	1.74027	-0.807751	0.000155448	0.000665447	1	6433	20	30055	1
GO:0000777	0.157851	1	0.222476	-2.16828	1.47651	-5.06219	0.725635	0.0299316	1.65363	-0.801752	0.000155448	0.000698719	1	6433	21	30055	1
GO:0002161	0.157851	1	0.222476	-2.16828	1.47651	-5.06219	0.725635	0.0299316	1.65363	-0.801752	0.000155448	0.000698719	1	6433	21	30055	1
GO:0005892	0.157851	1	0.222476	-2.16828	1.47651	-5.06219	0.725635	0.0299316	1.65363	-0.801752	0.000155448	0.000698719	1	6433	21	30055	1
GO:0004114	0.159647	1	0.598975	-0.739433	0.484178	-1.6884	0.209539	0.31027	1.15632	-0.796838	0.00155448	0.00259524	10	6433	78	30055	1
GO:0003899	0.163272	1	2.336	1.22404	0.789948	-0.324228	2.77231	0.798726	6.83201	0.787087	0.000777242	0.000332723	5	6433	10	30055	0
GO:0006376	0.163272	1	2.336	1.22404	0.789948	-0.324228	2.77231	0.798726	6.83201	0.787087	0.000777242	0.000332723	5	6433	10	30055	0
GO:0006694	0.163272	1	2.336	1.22404	0.789948	-0.324228	2.77231	0.798726	6.83201	0.787087	0.000777242	0.000332723	5	6433	10	30055	0
GO:0009435	0.163272	1	2.336	1.22404	0.789948	-0.324228	2.77231	0.798726	6.83201	0.787087	0.000777242	0.000332723	5	6433	10	30055	0
GO:0015450	0.163272	1	2.336	1.22404	0.789948	-0.324228	2.77231	0.798726	6.83201	0.787087	0.000777242	0.000332723	5	6433	10	30055	0
GO:0016342	0.163272	1	2.336	1.22404	0.789948	-0.324228	2.77231	0.798726	6.83201	0.787087	0.000777242	0.000332723	5	6433	10	30055	0
GO:0019789	0.163272	1	2.336	1.22404	0.789948	-0.324228	2.77231	0.798726	6.83201	0.787087	0.000777242	0.000332723	5	6433	10	30055	0
GO:0030223	0.163272	1	2.336	1.22404	0.789948	-0.324228	2.77231	0.798726	6.83201	0.787087	0.000777242	0.000332723	5	6433	10	30055	0
GO:0032776	0.163272	1	2.336	1.22404	0.789948	-0.324228	2.77231	0.798726	6.83201	0.787087	0.000777242	0.000332723	5	6433	10	30055	0
GO:0043249	0.163272	1	2.336	1.22404	0.789948	-0.324228	2.77231	0.798726	6.83201	0.787087	0.000777242	0.000332723	5	6433	10	30055	0
GO:0045597	0.163272	1	2.336	1.22404	0.789948	-0.324228	2.77231	0.798726	6.83201	0.787087	0.000777242	0.000332723	5	6433	10	30055	0
GO:0048754	0.163272	1	2.336	1.22404	0.789948	-0.324228	2.77231	0.798726	6.83201	0.787087	0.000777242	0.000332723	5	6433	10	30055	0
GO:1900026	0.163272	1	2.336	1.22404	0.789948	-0.324228	2.77231	0.798726	6.83201	0.787087	0.000777242	0.000332723	5	6433	10	30055	0
GO:1900740	0.163272	1	2.336	1.22404	0.789948	-0.324228	2.77231	0.798726	6.83201	0.787087	0.000777242	0.000332723	5	6433	10	30055	0
GO:1901679	0.163272	1	2.336	1.22404	0.789948	-0.324228	2.77231	0.798726	6.83201	0.787087	0.000777242	0.000332723	5	6433	10	30055	0
GO:0001702	0.163944	1	2.044	1.0314	0.653476	-0.249394	2.31219	0.84125	4.96635	0.785304	0.00108814	0.000532357	7	6433	16	30055	0
GO:0005665	0.163944	1	2.044	1.0314	0.653476	-0.249394	2.31219	0.84125	4.96635	0.785304	0.00108814	0.000532357	7	6433	16	30055	0
GO:0006098	0.163944	1	2.044	1.0314	0.653476	-0.249394	2.31219	0.84125	4.96635	0.785304	0.00108814	0.000532357	7	6433	16	30055	0
GO:0006839	0.163944	1	2.044	1.0314	0.653476	-0.249394	2.31219	0.84125	4.96635	0.785304	0.00108814	0.000532357	7	6433	16	30055	0
GO:0016579	0.163944	1	2.044	1.0314	0.653476	-0.249394	2.31219	0.84125	4.96635	0.785304	0.00108814	0.000532357	7	6433	16	30055	0
GO:0045732	0.163944	1	2.044	1.0314	0.653476	-0.249394	2.31219	0.84125	4.96635	0.785304	0.00108814	0.000532357	7	6433	16	30055	0
GO:0048268	0.163944	1	2.044	1.0314	0.653476	-0.249394	2.31219	0.84125	4.96635	0.785304	0.00108814	0.000532357	7	6433	16	30055	0
GO:0060119	0.163944	1	2.044	1.0314	0.653476	-0.249394	2.31219	0.84125	4.96635	0.785304	0.00108814	0.000532357	7	6433	16	30055	0
GO:0045665	0.164496	1	1.606	0.683473	0.503851	-0.304056	1.671	0.809972	3.18436	0.783845	0.00170993	0.00106471	11	6433	32	30055	0
GO:0032012	0.165948	1	1.52112	0.605132	0.443487	-0.264086	1.47435	0.832726	2.77858	0.780028	0.00217628	0.00143071	14	6433	43	30055	0
GO:0042593	0.16653	1	0.4672	-1.09789	0.756296	-2.5802	0.384426	0.167218	1.30534	-0.778506	0.000621794	0.00133089	4	6433	40	30055	1
GO:0070098	0.16653	1	0.4672	-1.09789	0.756296	-2.5802	0.384426	0.167218	1.30534	-0.778506	0.000621794	0.00133089	4	6433	40	30055	1
GO:0006935	0.169826	1	0.528906	-0.918917	0.621106	-2.13626	0.29843	0.227468	1.22981	-0.769996	0.000932691	0.00176343	6	6433	53	30055	1
GO:0016323	0.171613	1	0.63447	-0.656377	0.463161	-1.56416	0.251403	0.338175	1.19036	-0.765451	0.00170993	0.00269506	11	6433	81	30055	1
GO:0030509	0.172281	1	1.55733	0.639079	0.429672	-0.203062	1.48122	0.868705	2.79185	0.763762	0.00233173	0.00149726	15	6433	45	30055	0
GO:0005234	0.173676	1	0.619181	-0.691566	0.462492	-1.59804	0.214902	0.330327	1.16063	-0.76026	0.00170993	0.0027616	11	6433	83	30055	1
GO:0009725	0.173685	1	1.92377	0.943934	0.647595	-0.325329	2.2132	0.798116	4.63701	0.760238	0.00108814	0.00056563	7	6433	17	30055	0
GO:0021549	0.173685	1	1.92377	0.943934	0.647595	-0.325329	2.2132	0.798116	4.63701	0.760238	0.00108814	0.00056563	7	6433	17	30055	0
GO:0042578	0.173685	1	1.92377	0.943934	0.647595	-0.325329	2.2132	0.798116	4.63701	0.760238	0.00108814	0.00056563	7	6433	17	30055	0
GO:0045596	0.173685	1	1.92377	0.943934	0.647595	-0.325329	2.2132	0.798116	4.63701	0.760238	0.00108814	0.00056563	7	6433	17	30055	0
GO:0005793	0.177628	1	1.68192	0.75011	0.560469	-0.348388	1.84861	0.785461	3.60153	0.750488	0.00139904	0.000831808	9	6433	25	30055	0
GO:0046875	0.177628	1	1.68192	0.75011	0.560469	-0.348388	1.84861	0.785461	3.60153	0.750488	0.00139904	0.000831808	9	6433	25	30055	0
GO:0097193	0.177628	1	1.68192	0.75011	0.560469	-0.348388	1.84861	0.785461	3.60153	0.750488	0.00139904	0.000831808	9	6433	25	30055	0
GO:0005764	0.179594	1	1.38897	0.47402	0.349773	-0.211524	1.15956	0.863625	2.2339	0.745708	0.00341987	0.00246215	22	6433	74	30055	0
GO:0000781	0.181196	1	2.12364	1.08654	0.777879	-0.438078	2.61115	0.738117	6.10992	0.741852	0.000777242	0.000365996	5	6433	11	30055	0
GO:0006631	0.181196	1	2.12364	1.08654	0.777879	-0.438078	2.61115	0.738117	6.10992	0.741852	0.000777242	0.000365996	5	6433	11	30055	0
GO:0016853	0.181196	1	2.12364	1.08654	0.777879	-0.438078	2.61115	0.738117	6.10992	0.741852	0.000777242	0.000365996	5	6433	11	30055	0
GO:0030133	0.181196	1	2.12364	1.08654	0.777879	-0.438078	2.61115	0.738117	6.10992	0.741852	0.000777242	0.000365996	5	6433	11	30055	0
GO:0043408	0.181196	1	2.12364	1.08654	0.777879	-0.438078	2.61115	0.738117	6.10992	0.741852	0.000777242	0.000365996	5	6433	11	30055	0
GO:0044421	0.181196	1	2.12364	1.08654	0.777879	-0.438078	2.61115	0.738117	6.10992	0.741852	0.000777242	0.000365996	5	6433	11	30055	0
GO:0044765	0.181196	1	2.12364	1.08654	0.777879	-0.438078	2.61115	0.738117	6.10992	0.741852	0.000777242	0.000365996	5	6433	11	30055	0
GO:0047496	0.181196	1	2.12364	1.08654	0.777879	-0.438078	2.61115	0.738117	6.10992	0.741852	0.000777242	0.000365996	5	6433	11	30055	0
GO:0051059	0.181196	1	2.12364	1.08654	0.777879	-0.438078	2.61115	0.738117	6.10992	0.741852	0.000777242	0.000365996	5	6433	11	30055	0
GO:0071377	0.181196	1	2.12364	1.08654	0.777879	-0.438078	2.61115	0.738117	6.10992	0.741852	0.000777242	0.000365996	5	6433	11	30055	0
GO:2000785	0.181196	1	2.12364	1.08654	0.777879	-0.438078	2.61115	0.738117	6.10992	0.741852	0.000777242	0.000365996	5	6433	11	30055	0
GO:0008092	0.181607	1	1.49107	0.576343	0.427375	-0.261297	1.41398	0.834338	2.66472	0.740867	0.00233173	0.0015638	15	6433	47	30055	0
GO:0009966	0.184548	1	1.55733	0.639079	0.48049	-0.302664	1.58082	0.810754	2.9914	0.733892	0.00186538	0.0011978	12	6433	36	30055	0
GO:0017053	0.184548	1	1.55733	0.639079	0.48049	-0.302664	1.58082	0.810754	2.9914	0.733892	0.00186538	0.0011978	12	6433	36	30055	0
GO:0032580	0.184548	1	1.55733	0.639079	0.48049	-0.302664	1.58082	0.810754	2.9914	0.733892	0.00186538	0.0011978	12	6433	36	30055	0
GO:0044446	0.186779	1	1.81689	0.861471	0.642322	-0.397456	2.1204	0.759196	4.34814	0.728673	0.00108814	0.000598902	7	6433	18	30055	0
GO:0051402	0.186779	1	1.81689	0.861471	0.642322	-0.397456	2.1204	0.759196	4.34814	0.728673	0.00108814	0.000598902	7	6433	18	30055	0
GO:0005246	0.187981	1	0.438	-1.191	0.870884	-2.8979	0.515906	0.134167	1.42989	-0.725886	0.000466345	0.00106471	3	6433	32	30055	1
GO:0008094	0.187981	1	0.438	-1.191	0.870884	-2.8979	0.515906	0.134167	1.42989	-0.725886	0.000466345	0.00106471	3	6433	32	30055	1
GO:0031145	0.187981	1	0.438	-1.191	0.870884	-2.8979	0.515906	0.134167	1.42989	-0.725886	0.000466345	0.00106471	3	6433	32	30055	1
GO:0033334	0.188452	1	0.424728	-1.23539	0.869752	-2.94007	0.469293	0.130302	1.38443	-0.724799	0.000466345	0.00109799	3	6433	33	30055	1
GO:0048821	0.191518	1	0.412236	-1.27846	0.868685	-2.98105	0.424132	0.126653	1.34177	-0.717791	0.000466345	0.00113126	3	6433	34	30055	1
GO:0006633	0.193446	1	1.49504	0.580185	0.413908	-0.23106	1.39143	0.852008	2.62339	0.713439	0.00248718	0.00166362	16	6433	50	30055	0
GO:0006730	0.193446	1	1.49504	0.580185	0.413908	-0.23106	1.39143	0.852008	2.62339	0.713439	0.00248718	0.00166362	16	6433	50	30055	0
GO:0051865	0.193611	1	1.51524	0.599551	0.478861	-0.339	1.5381	0.790589	2.90412	0.713071	0.00186538	0.00123108	12	6433	37	30055	0
GO:0061024	0.193611	1	1.51524	0.599551	0.478861	-0.339	1.5381	0.790589	2.90412	0.713071	0.00186538	0.00123108	12	6433	37	30055	0
GO:0005929	0.193786	1	0.519112	-0.945884	0.679804	-2.27828	0.386508	0.206144	1.30723	-0.712678	0.000777242	0.00149726	5	6433	45	30055	1
GO:0017022	0.197057	1	1.66857	0.738615	0.531111	-0.302343	1.77957	0.810934	3.43324	0.705408	0.00155448	0.000931625	10	6433	28	30055	0
GO:0030145	0.197057	1	1.66857	0.738615	0.531111	-0.302343	1.77957	0.810934	3.43324	0.705408	0.00155448	0.000931625	10	6433	28	30055	0
GO:0070979	0.197057	1	1.66857	0.738615	0.531111	-0.302343	1.77957	0.810934	3.43324	0.705408	0.00155448	0.000931625	10	6433	28	30055	0
GO:0019898	0.197246	1	0.631352	-0.663484	0.485665	-1.61537	0.288403	0.326381	1.22129	-0.704991	0.00155448	0.00246215	10	6433	74	30055	1
GO:0000151	0.197484	1	1.46573	0.551616	0.412921	-0.257695	1.36093	0.836423	2.5685	0.704469	0.00248718	0.00169689	16	6433	51	30055	0
GO:0002102	0.201336	1	2.336	1.22404	1.01995	-0.775018	3.2231	0.584381	9.33792	0.696078	0.000466345	0.000199634	3	6433	6	30055	0
GO:0003417	0.201336	1	2.336	1.22404	1.01995	-0.775018	3.2231	0.584381	9.33792	0.696078	0.000466345	0.000199634	3	6433	6	30055	0
GO:0004185	0.201336	1	2.336	1.22404	1.01995	-0.775018	3.2231	0.584381	9.33792	0.696078	0.000466345	0.000199634	3	6433	6	30055	0
GO:0006122	0.201336	1	2.336	1.22404	1.01995	-0.775018	3.2231	0.584381	9.33792	0.696078	0.000466345	0.000199634	3	6433	6	30055	0
GO:0006432	0.201336	1	2.336	1.22404	1.01995	-0.775018	3.2231	0.584381	9.33792	0.696078	0.000466345	0.000199634	3	6433	6	30055	0
GO:0006561	0.201336	1	2.336	1.22404	1.01995	-0.775018	3.2231	0.584381	9.33792	0.696078	0.000466345	0.000199634	3	6433	6	30055	0
GO:0006695	0.201336	1	2.336	1.22404	1.01995	-0.775018	3.2231	0.584381	9.33792	0.696078	0.000466345	0.000199634	3	6433	6	30055	0
GO:0006895	0.201336	1	2.336	1.22404	1.01995	-0.775018	3.2231	0.584381	9.33792	0.696078	0.000466345	0.000199634	3	6433	6	30055	0
GO:0010564	0.201336	1	2.336	1.22404	1.01995	-0.775018	3.2231	0.584381	9.33792	0.696078	0.000466345	0.000199634	3	6433	6	30055	0
GO:0016209	0.201336	1	2.336	1.22404	1.01995	-0.775018	3.2231	0.584381	9.33792	0.696078	0.000466345	0.000199634	3	6433	6	30055	0
GO:0016920	0.201336	1	2.336	1.22404	1.01995	-0.775018	3.2231	0.584381	9.33792	0.696078	0.000466345	0.000199634	3	6433	6	30055	0
GO:0030274	0.201336	1	2.336	1.22404	1.01995	-0.775018	3.2231	0.584381	9.33792	0.696078	0.000466345	0.000199634	3	6433	6	30055	0
GO:0030371	0.201336	1	2.336	1.22404	1.01995	-0.775018	3.2231	0.584381	9.33792	0.696078	0.000466345	0.000199634	3	6433	6	30055	0
GO:0030673	0.201336	1	2.336	1.22404	1.01995	-0.775018	3.2231	0.584381	9.33792	0.696078	0.000466345	0.000199634	3	6433	6	30055	0
GO:0031065	0.201336	1	2.336	1.22404	1.01995	-0.775018	3.2231	0.584381	9.33792	0.696078	0.000466345	0.000199634	3	6433	6	30055	0
GO:0031491	0.201336	1	2.336	1.22404	1.01995	-0.775018	3.2231	0.584381	9.33792	0.696078	0.000466345	0.000199634	3	6433	6	30055	0
GO:0031702	0.201336	1	2.336	1.22404	1.01995	-0.775018	3.2231	0.584381	9.33792	0.696078	0.000466345	0.000199634	3	6433	6	30055	0
GO:0032486	0.201336	1	2.336	1.22404	1.01995	-0.775018	3.2231	0.584381	9.33792	0.696078	0.000466345	0.000199634	3	6433	6	30055	0
GO:0032981	0.201336	1	2.336	1.22404	1.01995	-0.775018	3.2231	0.584381	9.33792	0.696078	0.000466345	0.000199634	3	6433	6	30055	0
GO:0033186	0.201336	1	2.336	1.22404	1.01995	-0.775018	3.2231	0.584381	9.33792	0.696078	0.000466345	0.000199634	3	6433	6	30055	0
GO:0035269	0.201336	1	2.336	1.22404	1.01995	-0.775018	3.2231	0.584381	9.33792	0.696078	0.000466345	0.000199634	3	6433	6	30055	0
GO:0042643	0.201336	1	2.336	1.22404	1.01995	-0.775018	3.2231	0.584381	9.33792	0.696078	0.000466345	0.000199634	3	6433	6	30055	0
GO:0043186	0.201336	1	2.336	1.22404	1.01995	-0.775018	3.2231	0.584381	9.33792	0.696078	0.000466345	0.000199634	3	6433	6	30055	0
GO:0043584	0.201336	1	2.336	1.22404	1.01995	-0.775018	3.2231	0.584381	9.33792	0.696078	0.000466345	0.000199634	3	6433	6	30055	0
GO:0045654	0.201336	1	2.336	1.22404	1.01995	-0.775018	3.2231	0.584381	9.33792	0.696078	0.000466345	0.000199634	3	6433	6	30055	0
GO:0046855	0.201336	1	2.336	1.22404	1.01995	-0.775018	3.2231	0.584381	9.33792	0.696078	0.000466345	0.000199634	3	6433	6	30055	0
GO:0048148	0.201336	1	2.336	1.22404	1.01995	-0.775018	3.2231	0.584381	9.33792	0.696078	0.000466345	0.000199634	3	6433	6	30055	0
GO:0048916	0.201336	1	2.336	1.22404	1.01995	-0.775018	3.2231	0.584381	9.33792	0.696078	0.000466345	0.000199634	3	6433	6	30055	0
GO:0051988	0.201336	1	2.336	1.22404	1.01995	-0.775018	3.2231	0.584381	9.33792	0.696078	0.000466345	0.000199634	3	6433	6	30055	0
GO:0060997	0.201336	1	2.336	1.22404	1.01995	-0.775018	3.2231	0.584381	9.33792	0.696078	0.000466345	0.000199634	3	6433	6	30055	0
GO:0071560	0.201336	1	2.336	1.22404	1.01995	-0.775018	3.2231	0.584381	9.33792	0.696078	0.000466345	0.000199634	3	6433	6	30055	0
GO:0072669	0.201336	1	2.336	1.22404	1.01995	-0.775018	3.2231	0.584381	9.33792	0.696078	0.000466345	0.000199634	3	6433	6	30055	0
GO:0090504	0.201336	1	2.336	1.22404	1.01995	-0.775018	3.2231	0.584381	9.33792	0.696078	0.000466345	0.000199634	3	6433	6	30055	0
GO:0004402	0.202873	1	1.43754	0.523602	0.41197	-0.283844	1.33105	0.821399	2.51585	0.692775	0.00248718	0.00173016	16	6433	52	30055	0
GO:0044444	0.202873	1	1.43754	0.523602	0.41197	-0.283844	1.33105	0.821399	2.51585	0.692775	0.00248718	0.00173016	16	6433	52	30055	0
GO:0005685	0.202917	1	1.72126	0.783469	0.637567	-0.466139	2.03308	0.723899	4.09277	0.692681	0.00108814	0.000632174	7	6433	19	30055	0
GO:0005795	0.202917	1	1.72126	0.783469	0.637567	-0.466139	2.03308	0.723899	4.09277	0.692681	0.00108814	0.000632174	7	6433	19	30055	0
GO:0005811	0.202917	1	1.72126	0.783469	0.637567	-0.466139	2.03308	0.723899	4.09277	0.692681	0.00108814	0.000632174	7	6433	19	30055	0
GO:0006506	0.202917	1	1.72126	0.783469	0.637567	-0.466139	2.03308	0.723899	4.09277	0.692681	0.00108814	0.000632174	7	6433	19	30055	0
GO:0010002	0.202917	1	1.72126	0.783469	0.637567	-0.466139	2.03308	0.723899	4.09277	0.692681	0.00108814	0.000632174	7	6433	19	30055	0
GO:0030099	0.202917	1	1.72126	0.783469	0.637567	-0.466139	2.03308	0.723899	4.09277	0.692681	0.00108814	0.000632174	7	6433	19	30055	0
GO:0031124	0.202917	1	1.72126	0.783469	0.637567	-0.466139	2.03308	0.723899	4.09277	0.692681	0.00108814	0.000632174	7	6433	19	30055	0
GO:0035914	0.202917	1	1.72126	0.783469	0.637567	-0.466139	2.03308	0.723899	4.09277	0.692681	0.00108814	0.000632174	7	6433	19	30055	0
GO:0045879	0.202917	1	1.72126	0.783469	0.637567	-0.466139	2.03308	0.723899	4.09277	0.692681	0.00108814	0.000632174	7	6433	19	30055	0
GO:0000794	0.203521	1	1.94667	0.961007	0.767677	-0.543613	2.46563	0.686051	5.52367	0.69139	0.000777242	0.000399268	5	6433	12	30055	0
GO:0008483	0.203521	1	1.94667	0.961007	0.767677	-0.543613	2.46563	0.686051	5.52367	0.69139	0.000777242	0.000399268	5	6433	12	30055	0
GO:0009116	0.203521	1	1.94667	0.961007	0.767677	-0.543613	2.46563	0.686051	5.52367	0.69139	0.000777242	0.000399268	5	6433	12	30055	0
GO:0010765	0.203521	1	1.94667	0.961007	0.767677	-0.543613	2.46563	0.686051	5.52367	0.69139	0.000777242	0.000399268	5	6433	12	30055	0
GO:0015718	0.203521	1	1.94667	0.961007	0.767677	-0.543613	2.46563	0.686051	5.52367	0.69139	0.000777242	0.000399268	5	6433	12	30055	0
GO:0030183	0.203521	1	1.94667	0.961007	0.767677	-0.543613	2.46563	0.686051	5.52367	0.69139	0.000777242	0.000399268	5	6433	12	30055	0
GO:0030742	0.203521	1	1.94667	0.961007	0.767677	-0.543613	2.46563	0.686051	5.52367	0.69139	0.000777242	0.000399268	5	6433	12	30055	0
GO:0031083	0.203521	1	1.94667	0.961007	0.767677	-0.543613	2.46563	0.686051	5.52367	0.69139	0.000777242	0.000399268	5	6433	12	30055	0
GO:0031295	0.203521	1	1.94667	0.961007	0.767677	-0.543613	2.46563	0.686051	5.52367	0.69139	0.000777242	0.000399268	5	6433	12	30055	0
GO:0043765	0.203521	1	1.94667	0.961007	0.767677	-0.543613	2.46563	0.686051	5.52367	0.69139	0.000777242	0.000399268	5	6433	12	30055	0
GO:0044824	0.203521	1	1.94667	0.961007	0.767677	-0.543613	2.46563	0.686051	5.52367	0.69139	0.000777242	0.000399268	5	6433	12	30055	0
GO:0048568	0.203521	1	1.94667	0.961007	0.767677	-0.543613	2.46563	0.686051	5.52367	0.69139	0.000777242	0.000399268	5	6433	12	30055	0
GO:0071806	0.203521	1	1.94667	0.961007	0.767677	-0.543613	2.46563	0.686051	5.52367	0.69139	0.000777242	0.000399268	5	6433	12	30055	0
GO:0009653	0.204938	1	1.61104	0.687989	0.528692	-0.348229	1.72421	0.785548	3.30398	0.688378	0.00155448	0.000964898	10	6433	29	30055	0
GO:0014068	0.210057	1	0.37376	-1.41981	1.05997	-3.49733	0.657698	0.0885523	1.57756	-0.677663	0.000310897	0.000831808	2	6433	25	30055	1
GO:0038084	0.210057	1	0.37376	-1.41981	1.05997	-3.49733	0.657698	0.0885523	1.57756	-0.677663	0.000310897	0.000831808	2	6433	25	30055	1
GO:0045860	0.210057	1	0.37376	-1.41981	1.05997	-3.49733	0.657698	0.0885523	1.57756	-0.677663	0.000310897	0.000831808	2	6433	25	30055	1
GO:0006334	0.211879	1	1.48137	0.566929	0.458778	-0.33226	1.46612	0.794291	2.76278	0.673913	0.00202083	0.00136417	13	6433	41	30055	0
GO:0006974	0.211879	1	1.48137	0.566929	0.458778	-0.33226	1.46612	0.794291	2.76278	0.673913	0.00202083	0.00136417	13	6433	41	30055	0
GO:0005021	0.212112	1	0.359385	-1.4764	1.05846	-3.55095	0.598151	0.0853214	1.51378	-0.673434	0.000310897	0.000865081	2	6433	26	30055	1
GO:0009950	0.212112	1	0.359385	-1.4764	1.05846	-3.55095	0.598151	0.0853214	1.51378	-0.673434	0.000310897	0.000865081	2	6433	26	30055	1
GO:0016529	0.212112	1	0.359385	-1.4764	1.05846	-3.55095	0.598151	0.0853214	1.51378	-0.673434	0.000310897	0.000865081	2	6433	26	30055	1
GO:0000790	0.212174	1	0.658872	-0.601929	0.464227	-1.5118	0.307939	0.350674	1.23794	-0.673307	0.00170993	0.00259524	11	6433	78	30055	1
GO:0008201	0.21367	1	0.642401	-0.638455	0.463508	-1.54691	0.270004	0.342241	1.20581	-0.670257	0.00170993	0.00266179	11	6433	80	30055	1
GO:0042147	0.215018	1	1.55733	0.639079	0.526425	-0.392695	1.67085	0.761706	3.18403	0.667526	0.00155448	0.00099817	10	6433	30	30055	0
GO:0001502	0.217556	1	1.77981	0.831724	0.599075	-0.342442	2.00589	0.788705	4.01636	0.66243	0.00124359	0.000698719	8	6433	21	30055	0
GO:0001731	0.217556	1	1.77981	0.831724	0.599075	-0.342442	2.00589	0.788705	4.01636	0.66243	0.00124359	0.000698719	8	6433	21	30055	0
GO:0008199	0.217556	1	1.77981	0.831724	0.599075	-0.342442	2.00589	0.788705	4.01636	0.66243	0.00124359	0.000698719	8	6433	21	30055	0
GO:0009749	0.217556	1	1.77981	0.831724	0.599075	-0.342442	2.00589	0.788705	4.01636	0.66243	0.00124359	0.000698719	8	6433	21	30055	0
GO:0051258	0.218942	1	0.56064	-0.834852	0.623	-2.05591	0.386206	0.240497	1.30695	-0.659672	0.000932691	0.00166362	6	6433	50	30055	1
GO:0042462	0.22103	1	0.549647	-0.863421	0.622345	-2.0832	0.356352	0.235991	1.28018	-0.655549	0.000932691	0.00169689	6	6433	51	30055	1
GO:0001843	0.22312	1	0.49179	-1.02389	0.758104	-2.50974	0.461971	0.175587	1.37742	-0.651461	0.000621794	0.00126435	4	6433	38	30055	1
GO:0050789	0.22312	1	0.49179	-1.02389	0.758104	-2.50974	0.461971	0.175587	1.37742	-0.651461	0.000621794	0.00126435	4	6433	38	30055	1
GO:0043010	0.224807	1	1.48655	0.571965	0.442245	-0.294819	1.43875	0.815175	2.71086	0.648191	0.00217628	0.00146398	14	6433	44	30055	0
GO:0030240	0.226157	1	1.69891	0.76461	0.595303	-0.402163	1.93138	0.756723	3.81421	0.645589	0.00124359	0.000731991	8	6433	22	30055	0
GO:0060037	0.226289	1	0.47918	-1.06136	0.757178	-2.5454	0.42268	0.1713	1.34042	-0.645337	0.000621794	0.00129762	4	6433	39	30055	1
GO:0005746	0.226636	1	0	3	1.51309	0.0344012	5.9656	1.02413	62.492	0.64467	0	0.000332723	0	6433	10	30055	1
GO:0005827	0.226636	1	0	3	1.51309	0.0344012	5.9656	1.02413	62.492	0.64467	0	0.000332723	0	6433	10	30055	1
GO:0007026	0.226636	1	0	3	1.51309	0.0344012	5.9656	1.02413	62.492	0.64467	0	0.000332723	0	6433	10	30055	1
GO:0008188	0.226636	1	0	3	1.51309	0.0344012	5.9656	1.02413	62.492	0.64467	0	0.000332723	0	6433	10	30055	1
GO:0008510	0.226636	1	0	3	1.51309	0.0344012	5.9656	1.02413	62.492	0.64467	0	0.000332723	0	6433	10	30055	1
GO:0008865	0.226636	1	0	3	1.51309	0.0344012	5.9656	1.02413	62.492	0.64467	0	0.000332723	0	6433	10	30055	1
GO:0010452	0.226636	1	0	3	1.51309	0.0344012	5.9656	1.02413	62.492	0.64467	0	0.000332723	0	6433	10	30055	1
GO:0016234	0.226636	1	0	3	1.51309	0.0344012	5.9656	1.02413	62.492	0.64467	0	0.000332723	0	6433	10	30055	1
GO:0016595	0.226636	1	0	3	1.51309	0.0344012	5.9656	1.02413	62.492	0.64467	0	0.000332723	0	6433	10	30055	1
GO:0016715	0.226636	1	0	3	1.51309	0.0344012	5.9656	1.02413	62.492	0.64467	0	0.000332723	0	6433	10	30055	1
GO:0016790	0.226636	1	0	3	1.51309	0.0344012	5.9656	1.02413	62.492	0.64467	0	0.000332723	0	6433	10	30055	1
GO:0019158	0.226636	1	0	3	1.51309	0.0344012	5.9656	1.02413	62.492	0.64467	0	0.000332723	0	6433	10	30055	1
GO:0030193	0.226636	1	0	3	1.51309	0.0344012	5.9656	1.02413	62.492	0.64467	0	0.000332723	0	6433	10	30055	1
GO:0030296	0.226636	1	0	3	1.51309	0.0344012	5.9656	1.02413	62.492	0.64467	0	0.000332723	0	6433	10	30055	1
GO:0030957	0.226636	1	0	3	1.51309	0.0344012	5.9656	1.02413	62.492	0.64467	0	0.000332723	0	6433	10	30055	1
GO:0032469	0.226636	1	0	3	1.51309	0.0344012	5.9656	1.02413	62.492	0.64467	0	0.000332723	0	6433	10	30055	1
GO:0032863	0.226636	1	0	3	1.51309	0.0344012	5.9656	1.02413	62.492	0.64467	0	0.000332723	0	6433	10	30055	1
GO:0034097	0.226636	1	0	3	1.51309	0.0344012	5.9656	1.02413	62.492	0.64467	0	0.000332723	0	6433	10	30055	1
GO:0034660	0.226636	1	0	3	1.51309	0.0344012	5.9656	1.02413	62.492	0.64467	0	0.000332723	0	6433	10	30055	1
GO:0042166	0.226636	1	0	3	1.51309	0.0344012	5.9656	1.02413	62.492	0.64467	0	0.000332723	0	6433	10	30055	1
GO:0042478	0.226636	1	0	3	1.51309	0.0344012	5.9656	1.02413	62.492	0.64467	0	0.000332723	0	6433	10	30055	1
GO:0042577	0.226636	1	0	3	1.51309	0.0344012	5.9656	1.02413	62.492	0.64467	0	0.000332723	0	6433	10	30055	1
GO:0043488	0.226636	1	0	3	1.51309	0.0344012	5.9656	1.02413	62.492	0.64467	0	0.000332723	0	6433	10	30055	1
GO:0043515	0.226636	1	0	3	1.51309	0.0344012	5.9656	1.02413	62.492	0.64467	0	0.000332723	0	6433	10	30055	1
GO:0044804	0.226636	1	0	3	1.51309	0.0344012	5.9656	1.02413	62.492	0.64467	0	0.000332723	0	6433	10	30055	1
GO:0048069	0.226636	1	0	3	1.51309	0.0344012	5.9656	1.02413	62.492	0.64467	0	0.000332723	0	6433	10	30055	1
GO:0048685	0.226636	1	0	3	1.51309	0.0344012	5.9656	1.02413	62.492	0.64467	0	0.000332723	0	6433	10	30055	1
GO:0051292	0.226636	1	0	3	1.51309	0.0344012	5.9656	1.02413	62.492	0.64467	0	0.000332723	0	6433	10	30055	1
GO:0060285	0.226636	1	0	3	1.51309	0.0344012	5.9656	1.02413	62.492	0.64467	0	0.000332723	0	6433	10	30055	1
GO:0060384	0.226636	1	0	3	1.51309	0.0344012	5.9656	1.02413	62.492	0.64467	0	0.000332723	0	6433	10	30055	1
GO:0060561	0.226636	1	0	3	1.51309	0.0344012	5.9656	1.02413	62.492	0.64467	0	0.000332723	0	6433	10	30055	1
GO:0071467	0.226636	1	0	3	1.51309	0.0344012	5.9656	1.02413	62.492	0.64467	0	0.000332723	0	6433	10	30055	1
GO:0071600	0.226636	1	0	3	1.51309	0.0344012	5.9656	1.02413	62.492	0.64467	0	0.000332723	0	6433	10	30055	1
GO:0097324	0.226636	1	0	3	1.51309	0.0344012	5.9656	1.02413	62.492	0.64467	0	0.000332723	0	6433	10	30055	1
GO:2000310	0.226636	1	0	3	1.51309	0.0344012	5.9656	1.02413	62.492	0.64467	0	0.000332723	0	6433	10	30055	1
GO:2000311	0.226636	1	0	3	1.51309	0.0344012	5.9656	1.02413	62.492	0.64467	0	0.000332723	0	6433	10	30055	1
GO:0009791	0.227176	1	0.637091	-0.650428	0.512256	-1.65443	0.353576	0.317663	1.27772	-0.643637	0.00139904	0.00219597	9	6433	66	30055	1
GO:1902476	0.229288	1	0.618353	-0.693496	0.51135	-1.69572	0.308731	0.3087	1.23862	-0.639618	0.00139904	0.00226252	9	6433	68	30055	1
GO:0000183	0.229577	1	1.79692	0.84553	0.758938	-0.641961	2.33302	0.640841	5.03859	0.639071	0.000777242	0.00043254	5	6433	13	30055	0
GO:0004003	0.229577	1	1.79692	0.84553	0.758938	-0.641961	2.33302	0.640841	5.03859	0.639071	0.000777242	0.00043254	5	6433	13	30055	0
GO:0006024	0.229577	1	1.79692	0.84553	0.758938	-0.641961	2.33302	0.640841	5.03859	0.639071	0.000777242	0.00043254	5	6433	13	30055	0
GO:0006335	0.229577	1	1.79692	0.84553	0.758938	-0.641961	2.33302	0.640841	5.03859	0.639071	0.000777242	0.00043254	5	6433	13	30055	0
GO:0008172	0.229577	1	1.79692	0.84553	0.758938	-0.641961	2.33302	0.640841	5.03859	0.639071	0.000777242	0.00043254	5	6433	13	30055	0
GO:0008174	0.229577	1	1.79692	0.84553	0.758938	-0.641961	2.33302	0.640841	5.03859	0.639071	0.000777242	0.00043254	5	6433	13	30055	0
GO:0008650	0.229577	1	1.79692	0.84553	0.758938	-0.641961	2.33302	0.640841	5.03859	0.639071	0.000777242	0.00043254	5	6433	13	30055	0
GO:0008988	0.229577	1	1.79692	0.84553	0.758938	-0.641961	2.33302	0.640841	5.03859	0.639071	0.000777242	0.00043254	5	6433	13	30055	0
GO:0009008	0.229577	1	1.79692	0.84553	0.758938	-0.641961	2.33302	0.640841	5.03859	0.639071	0.000777242	0.00043254	5	6433	13	30055	0
GO:0009019	0.229577	1	1.79692	0.84553	0.758938	-0.641961	2.33302	0.640841	5.03859	0.639071	0.000777242	0.00043254	5	6433	13	30055	0
GO:0009383	0.229577	1	1.79692	0.84553	0.758938	-0.641961	2.33302	0.640841	5.03859	0.639071	0.000777242	0.00043254	5	6433	13	30055	0
GO:0016205	0.229577	1	1.79692	0.84553	0.758938	-0.641961	2.33302	0.640841	5.03859	0.639071	0.000777242	0.00043254	5	6433	13	30055	0
GO:0016272	0.229577	1	1.79692	0.84553	0.758938	-0.641961	2.33302	0.640841	5.03859	0.639071	0.000777242	0.00043254	5	6433	13	30055	0
GO:0016279	0.229577	1	1.79692	0.84553	0.758938	-0.641961	2.33302	0.640841	5.03859	0.639071	0.000777242	0.00043254	5	6433	13	30055	0
GO:0016435	0.229577	1	1.79692	0.84553	0.758938	-0.641961	2.33302	0.640841	5.03859	0.639071	0.000777242	0.00043254	5	6433	13	30055	0
GO:0018423	0.229577	1	1.79692	0.84553	0.758938	-0.641961	2.33302	0.640841	5.03859	0.639071	0.000777242	0.00043254	5	6433	13	30055	0
GO:0018707	0.229577	1	1.79692	0.84553	0.758938	-0.641961	2.33302	0.640841	5.03859	0.639071	0.000777242	0.00043254	5	6433	13	30055	0
GO:0019702	0.229577	1	1.79692	0.84553	0.758938	-0.641961	2.33302	0.640841	5.03859	0.639071	0.000777242	0.00043254	5	6433	13	30055	0
GO:0030792	0.229577	1	1.79692	0.84553	0.758938	-0.641961	2.33302	0.640841	5.03859	0.639071	0.000777242	0.00043254	5	6433	13	30055	0
GO:0034541	0.229577	1	1.79692	0.84553	0.758938	-0.641961	2.33302	0.640841	5.03859	0.639071	0.000777242	0.00043254	5	6433	13	30055	0
GO:0034807	0.229577	1	1.79692	0.84553	0.758938	-0.641961	2.33302	0.640841	5.03859	0.639071	0.000777242	0.00043254	5	6433	13	30055	0
GO:0034931	0.229577	1	1.79692	0.84553	0.758938	-0.641961	2.33302	0.640841	5.03859	0.639071	0.000777242	0.00043254	5	6433	13	30055	0
GO:0034933	0.229577	1	1.79692	0.84553	0.758938	-0.641961	2.33302	0.640841	5.03859	0.639071	0.000777242	0.00043254	5	6433	13	30055	0
GO:0035108	0.229577	1	1.79692	0.84553	0.758938	-0.641961	2.33302	0.640841	5.03859	0.639071	0.000777242	0.00043254	5	6433	13	30055	0
GO:0035145	0.229577	1	1.79692	0.84553	0.758938	-0.641961	2.33302	0.640841	5.03859	0.639071	0.000777242	0.00043254	5	6433	13	30055	0
GO:0043425	0.229577	1	1.79692	0.84553	0.758938	-0.641961	2.33302	0.640841	5.03859	0.639071	0.000777242	0.00043254	5	6433	13	30055	0
GO:0043770	0.229577	1	1.79692	0.84553	0.758938	-0.641961	2.33302	0.640841	5.03859	0.639071	0.000777242	0.00043254	5	6433	13	30055	0
GO:0043776	0.229577	1	1.79692	0.84553	0.758938	-0.641961	2.33302	0.640841	5.03859	0.639071	0.000777242	0.00043254	5	6433	13	30055	0
GO:0043777	0.229577	1	1.79692	0.84553	0.758938	-0.641961	2.33302	0.640841	5.03859	0.639071	0.000777242	0.00043254	5	6433	13	30055	0
GO:0043780	0.229577	1	1.79692	0.84553	0.758938	-0.641961	2.33302	0.640841	5.03859	0.639071	0.000777242	0.00043254	5	6433	13	30055	0
GO:0043782	0.229577	1	1.79692	0.84553	0.758938	-0.641961	2.33302	0.640841	5.03859	0.639071	0.000777242	0.00043254	5	6433	13	30055	0
GO:0043791	0.229577	1	1.79692	0.84553	0.758938	-0.641961	2.33302	0.640841	5.03859	0.639071	0.000777242	0.00043254	5	6433	13	30055	0
GO:0043803	0.229577	1	1.79692	0.84553	0.758938	-0.641961	2.33302	0.640841	5.03859	0.639071	0.000777242	0.00043254	5	6433	13	30055	0
GO:0043827	0.229577	1	1.79692	0.84553	0.758938	-0.641961	2.33302	0.640841	5.03859	0.639071	0.000777242	0.00043254	5	6433	13	30055	0
GO:0043833	0.229577	1	1.79692	0.84553	0.758938	-0.641961	2.33302	0.640841	5.03859	0.639071	0.000777242	0.00043254	5	6433	13	30055	0
GO:0043834	0.229577	1	1.79692	0.84553	0.758938	-0.641961	2.33302	0.640841	5.03859	0.639071	0.000777242	0.00043254	5	6433	13	30055	0
GO:0043851	0.229577	1	1.79692	0.84553	0.758938	-0.641961	2.33302	0.640841	5.03859	0.639071	0.000777242	0.00043254	5	6433	13	30055	0
GO:0043852	0.229577	1	1.79692	0.84553	0.758938	-0.641961	2.33302	0.640841	5.03859	0.639071	0.000777242	0.00043254	5	6433	13	30055	0
GO:0048794	0.229577	1	1.79692	0.84553	0.758938	-0.641961	2.33302	0.640841	5.03859	0.639071	0.000777242	0.00043254	5	6433	13	30055	0
GO:0051496	0.229577	1	1.79692	0.84553	0.758938	-0.641961	2.33302	0.640841	5.03859	0.639071	0.000777242	0.00043254	5	6433	13	30055	0
GO:0051994	0.229577	1	1.79692	0.84553	0.758938	-0.641961	2.33302	0.640841	5.03859	0.639071	0.000777242	0.00043254	5	6433	13	30055	0
GO:0052624	0.229577	1	1.79692	0.84553	0.758938	-0.641961	2.33302	0.640841	5.03859	0.639071	0.000777242	0.00043254	5	6433	13	30055	0
GO:0052665	0.229577	1	1.79692	0.84553	0.758938	-0.641961	2.33302	0.640841	5.03859	0.639071	0.000777242	0.00043254	5	6433	13	30055	0
GO:0052666	0.229577	1	1.79692	0.84553	0.758938	-0.641961	2.33302	0.640841	5.03859	0.639071	0.000777242	0.00043254	5	6433	13	30055	0
GO:0052667	0.229577	1	1.79692	0.84553	0.758938	-0.641961	2.33302	0.640841	5.03859	0.639071	0.000777242	0.00043254	5	6433	13	30055	0
GO:0052735	0.229577	1	1.79692	0.84553	0.758938	-0.641961	2.33302	0.640841	5.03859	0.639071	0.000777242	0.00043254	5	6433	13	30055	0
GO:0055002	0.229577	1	1.79692	0.84553	0.758938	-0.641961	2.33302	0.640841	5.03859	0.639071	0.000777242	0.00043254	5	6433	13	30055	0
GO:0060272	0.229577	1	1.79692	0.84553	0.758938	-0.641961	2.33302	0.640841	5.03859	0.639071	0.000777242	0.00043254	5	6433	13	30055	0
GO:0070677	0.229577	1	1.79692	0.84553	0.758938	-0.641961	2.33302	0.640841	5.03859	0.639071	0.000777242	0.00043254	5	6433	13	30055	0
GO:0071424	0.229577	1	1.79692	0.84553	0.758938	-0.641961	2.33302	0.640841	5.03859	0.639071	0.000777242	0.00043254	5	6433	13	30055	0
GO:0072015	0.229577	1	1.79692	0.84553	0.758938	-0.641961	2.33302	0.640841	5.03859	0.639071	0.000777242	0.00043254	5	6433	13	30055	0
GO:0080012	0.229577	1	1.79692	0.84553	0.758938	-0.641961	2.33302	0.640841	5.03859	0.639071	0.000777242	0.00043254	5	6433	13	30055	0
GO:0090307	0.229577	1	1.79692	0.84553	0.758938	-0.641961	2.33302	0.640841	5.03859	0.639071	0.000777242	0.00043254	5	6433	13	30055	0
GO:0001662	0.229619	1	0.259556	-1.94588	1.4821	-4.85074	0.958971	0.0346563	1.94392	-0.638993	0.000155448	0.000598902	1	6433	18	30055	1
GO:0004716	0.229619	1	0.259556	-1.94588	1.4821	-4.85074	0.958971	0.0346563	1.94392	-0.638993	0.000155448	0.000598902	1	6433	18	30055	1
GO:0005001	0.229619	1	0.259556	-1.94588	1.4821	-4.85074	0.958971	0.0346563	1.94392	-0.638993	0.000155448	0.000598902	1	6433	18	30055	1
GO:0010033	0.229619	1	0.259556	-1.94588	1.4821	-4.85074	0.958971	0.0346563	1.94392	-0.638993	0.000155448	0.000598902	1	6433	18	30055	1
GO:0015701	0.229619	1	0.259556	-1.94588	1.4821	-4.85074	0.958971	0.0346563	1.94392	-0.638993	0.000155448	0.000598902	1	6433	18	30055	1
GO:0015721	0.229619	1	0.259556	-1.94588	1.4821	-4.85074	0.958971	0.0346563	1.94392	-0.638993	0.000155448	0.000598902	1	6433	18	30055	1
GO:0031054	0.229619	1	0.259556	-1.94588	1.4821	-4.85074	0.958971	0.0346563	1.94392	-0.638993	0.000155448	0.000598902	1	6433	18	30055	1
GO:0042073	0.229619	1	0.259556	-1.94588	1.4821	-4.85074	0.958971	0.0346563	1.94392	-0.638993	0.000155448	0.000598902	1	6433	18	30055	1
GO:0050731	0.229619	1	0.259556	-1.94588	1.4821	-4.85074	0.958971	0.0346563	1.94392	-0.638993	0.000155448	0.000598902	1	6433	18	30055	1
GO:0051297	0.229619	1	0.259556	-1.94588	1.4821	-4.85074	0.958971	0.0346563	1.94392	-0.638993	0.000155448	0.000598902	1	6433	18	30055	1
GO:0051966	0.229619	1	0.259556	-1.94588	1.4821	-4.85074	0.958971	0.0346563	1.94392	-0.638993	0.000155448	0.000598902	1	6433	18	30055	1
GO:0061053	0.229619	1	0.259556	-1.94588	1.4821	-4.85074	0.958971	0.0346563	1.94392	-0.638993	0.000155448	0.000598902	1	6433	18	30055	1
GO:1900034	0.229619	1	0.259556	-1.94588	1.4821	-4.85074	0.958971	0.0346563	1.94392	-0.638993	0.000155448	0.000598902	1	6433	18	30055	1
GO:0005086	0.230208	1	1.45351	0.539543	0.441054	-0.324908	1.40399	0.798349	2.64633	0.63788	0.00217628	0.00149726	14	6433	45	30055	0
GO:0030173	0.230208	1	1.45351	0.539543	0.441054	-0.324908	1.40399	0.798349	2.64633	0.63788	0.00217628	0.00149726	14	6433	45	30055	0
GO:0042787	0.230208	1	1.45351	0.539543	0.441054	-0.324908	1.40399	0.798349	2.64633	0.63788	0.00217628	0.00149726	14	6433	45	30055	0
GO:0003724	0.231112	1	0	3	1.50682	0.0466815	5.95332	1.03289	61.9623	0.636178	0	0.000365996	0	6433	11	30055	1
GO:0003896	0.231112	1	0	3	1.50682	0.0466815	5.95332	1.03289	61.9623	0.636178	0	0.000365996	0	6433	11	30055	1
GO:0004679	0.231112	1	0	3	1.50682	0.0466815	5.95332	1.03289	61.9623	0.636178	0	0.000365996	0	6433	11	30055	1
GO:0005869	0.231112	1	0	3	1.50682	0.0466815	5.95332	1.03289	61.9623	0.636178	0	0.000365996	0	6433	11	30055	1
GO:0007220	0.231112	1	0	3	1.50682	0.0466815	5.95332	1.03289	61.9623	0.636178	0	0.000365996	0	6433	11	30055	1
GO:0007566	0.231112	1	0	3	1.50682	0.0466815	5.95332	1.03289	61.9623	0.636178	0	0.000365996	0	6433	11	30055	1
GO:0007612	0.231112	1	0	3	1.50682	0.0466815	5.95332	1.03289	61.9623	0.636178	0	0.000365996	0	6433	11	30055	1
GO:0009266	0.231112	1	0	3	1.50682	0.0466815	5.95332	1.03289	61.9623	0.636178	0	0.000365996	0	6433	11	30055	1
GO:0016286	0.231112	1	0	3	1.50682	0.0466815	5.95332	1.03289	61.9623	0.636178	0	0.000365996	0	6433	11	30055	1
GO:0016780	0.231112	1	0	3	1.50682	0.0466815	5.95332	1.03289	61.9623	0.636178	0	0.000365996	0	6433	11	30055	1
GO:0017119	0.231112	1	0	3	1.50682	0.0466815	5.95332	1.03289	61.9623	0.636178	0	0.000365996	0	6433	11	30055	1
GO:0030544	0.231112	1	0	3	1.50682	0.0466815	5.95332	1.03289	61.9623	0.636178	0	0.000365996	0	6433	11	30055	1
GO:0032099	0.231112	1	0	3	1.50682	0.0466815	5.95332	1.03289	61.9623	0.636178	0	0.000365996	0	6433	11	30055	1
GO:0033564	0.231112	1	0	3	1.50682	0.0466815	5.95332	1.03289	61.9623	0.636178	0	0.000365996	0	6433	11	30055	1
GO:0035095	0.231112	1	0	3	1.50682	0.0466815	5.95332	1.03289	61.9623	0.636178	0	0.000365996	0	6433	11	30055	1
GO:0035721	0.231112	1	0	3	1.50682	0.0466815	5.95332	1.03289	61.9623	0.636178	0	0.000365996	0	6433	11	30055	1
GO:0042992	0.231112	1	0	3	1.50682	0.0466815	5.95332	1.03289	61.9623	0.636178	0	0.000365996	0	6433	11	30055	1
GO:0046914	0.231112	1	0	3	1.50682	0.0466815	5.95332	1.03289	61.9623	0.636178	0	0.000365996	0	6433	11	30055	1
GO:0060080	0.231112	1	0	3	1.50682	0.0466815	5.95332	1.03289	61.9623	0.636178	0	0.000365996	0	6433	11	30055	1
GO:0060219	0.231112	1	0	3	1.50682	0.0466815	5.95332	1.03289	61.9623	0.636178	0	0.000365996	0	6433	11	30055	1
GO:0060591	0.231112	1	0	3	1.50682	0.0466815	5.95332	1.03289	61.9623	0.636178	0	0.000365996	0	6433	11	30055	1
GO:0075733	0.231112	1	0	3	1.50682	0.0466815	5.95332	1.03289	61.9623	0.636178	0	0.000365996	0	6433	11	30055	1
GO:0007214	0.231674	1	1.55733	0.639079	0.501891	-0.344609	1.62277	0.787521	3.07965	0.635122	0.00170993	0.00109799	11	6433	33	30055	0
GO:0004702	0.234398	1	1.33486	0.416687	0.348203	-0.26578	1.09915	0.831749	2.14229	0.630045	0.00341987	0.00256197	22	6433	77	30055	0
GO:0000146	0.234735	1	0.245895	-2.02389	1.48004	-4.92471	0.876941	0.0329241	1.83648	-0.629423	0.000155448	0.000632174	1	6433	19	30055	1
GO:0000792	0.234735	1	0.245895	-2.02389	1.48004	-4.92471	0.876941	0.0329241	1.83648	-0.629423	0.000155448	0.000632174	1	6433	19	30055	1
GO:0006891	0.234735	1	0.245895	-2.02389	1.48004	-4.92471	0.876941	0.0329241	1.83648	-0.629423	0.000155448	0.000632174	1	6433	19	30055	1
GO:0008081	0.234735	1	0.245895	-2.02389	1.48004	-4.92471	0.876941	0.0329241	1.83648	-0.629423	0.000155448	0.000632174	1	6433	19	30055	1
GO:0015464	0.234735	1	0.245895	-2.02389	1.48004	-4.92471	0.876941	0.0329241	1.83648	-0.629423	0.000155448	0.000632174	1	6433	19	30055	1
GO:0021514	0.234735	1	0.245895	-2.02389	1.48004	-4.92471	0.876941	0.0329241	1.83648	-0.629423	0.000155448	0.000632174	1	6433	19	30055	1
GO:0060174	0.234735	1	0.245895	-2.02389	1.48004	-4.92471	0.876941	0.0329241	1.83648	-0.629423	0.000155448	0.000632174	1	6433	19	30055	1
GO:0071889	0.234735	1	0.245895	-2.02389	1.48004	-4.92471	0.876941	0.0329241	1.83648	-0.629423	0.000155448	0.000632174	1	6433	19	30055	1
GO:0030522	0.236466	1	1.37862	0.463229	0.386471	-0.29424	1.2207	0.815502	2.33059	0.626231	0.00279807	0.00202961	18	6433	61	30055	0
GO:0006367	0.237163	1	1.42191	0.507834	0.439913	-0.35438	1.37005	0.782206	2.58479	0.624954	0.00217628	0.00153053	14	6433	46	30055	0
GO:0008630	0.237671	1	1.62504	0.700479	0.591838	-0.459502	1.86046	0.727237	3.63124	0.624024	0.00124359	0.000765264	8	6433	23	30055	0
GO:0051092	0.239161	1	1.51153	0.59601	0.500039	-0.384049	1.57607	0.766284	2.98156	0.62131	0.00170993	0.00113126	11	6433	34	30055	0
GO:1902600	0.241859	1	1.35639	0.43977	0.385758	-0.316302	1.19584	0.803126	2.29078	0.616437	0.00279807	0.00206288	18	6433	62	30055	0
GO:0001822	0.242201	1	0.594619	-0.749963	0.578609	-1.88402	0.38409	0.270928	1.30504	-0.615824	0.00108814	0.00182998	7	6433	55	30055	1
GO:0035249	0.242201	1	0.594619	-0.749963	0.578609	-1.88402	0.38409	0.270928	1.30504	-0.615824	0.00108814	0.00182998	7	6433	55	30055	1
GO:0000080	0.244013	1	2.336	1.22404	0.883244	-0.507086	2.95517	0.703642	7.75522	0.612587	0.000621794	0.000266179	4	6433	8	30055	0
GO:0001740	0.244013	1	2.336	1.22404	0.883244	-0.507086	2.95517	0.703642	7.75522	0.612587	0.000621794	0.000266179	4	6433	8	30055	0
GO:0002576	0.244013	1	2.336	1.22404	0.883244	-0.507086	2.95517	0.703642	7.75522	0.612587	0.000621794	0.000266179	4	6433	8	30055	0
GO:0004385	0.244013	1	2.336	1.22404	0.883244	-0.507086	2.95517	0.703642	7.75522	0.612587	0.000621794	0.000266179	4	6433	8	30055	0
GO:0005092	0.244013	1	2.336	1.22404	0.883244	-0.507086	2.95517	0.703642	7.75522	0.612587	0.000621794	0.000266179	4	6433	8	30055	0
GO:0007263	0.244013	1	2.336	1.22404	0.883244	-0.507086	2.95517	0.703642	7.75522	0.612587	0.000621794	0.000266179	4	6433	8	30055	0
GO:0010259	0.244013	1	2.336	1.22404	0.883244	-0.507086	2.95517	0.703642	7.75522	0.612587	0.000621794	0.000266179	4	6433	8	30055	0
GO:0030140	0.244013	1	2.336	1.22404	0.883244	-0.507086	2.95517	0.703642	7.75522	0.612587	0.000621794	0.000266179	4	6433	8	30055	0
GO:0031589	0.244013	1	2.336	1.22404	0.883244	-0.507086	2.95517	0.703642	7.75522	0.612587	0.000621794	0.000266179	4	6433	8	30055	0
GO:0032474	0.244013	1	2.336	1.22404	0.883244	-0.507086	2.95517	0.703642	7.75522	0.612587	0.000621794	0.000266179	4	6433	8	30055	0
GO:0036089	0.244013	1	2.336	1.22404	0.883244	-0.507086	2.95517	0.703642	7.75522	0.612587	0.000621794	0.000266179	4	6433	8	30055	0
GO:0043931	0.244013	1	2.336	1.22404	0.883244	-0.507086	2.95517	0.703642	7.75522	0.612587	0.000621794	0.000266179	4	6433	8	30055	0
GO:0045595	0.244013	1	2.336	1.22404	0.883244	-0.507086	2.95517	0.703642	7.75522	0.612587	0.000621794	0.000266179	4	6433	8	30055	0
GO:0045637	0.244013	1	2.336	1.22404	0.883244	-0.507086	2.95517	0.703642	7.75522	0.612587	0.000621794	0.000266179	4	6433	8	30055	0
GO:0046627	0.244013	1	2.336	1.22404	0.883244	-0.507086	2.95517	0.703642	7.75522	0.612587	0.000621794	0.000266179	4	6433	8	30055	0
GO:0050733	0.244013	1	2.336	1.22404	0.883244	-0.507086	2.95517	0.703642	7.75522	0.612587	0.000621794	0.000266179	4	6433	8	30055	0
GO:0072332	0.244013	1	2.336	1.22404	0.883244	-0.507086	2.95517	0.703642	7.75522	0.612587	0.000621794	0.000266179	4	6433	8	30055	0
GO:2000177	0.244013	1	2.336	1.22404	0.883244	-0.507086	2.95517	0.703642	7.75522	0.612587	0.000621794	0.000266179	4	6433	8	30055	0
GO:0004435	0.244292	1	0.658029	-0.603778	0.486887	-1.55806	0.350504	0.339608	1.27501	-0.612091	0.00155448	0.00236234	10	6433	71	30055	1
GO:0030198	0.244292	1	0.658029	-0.603778	0.486887	-1.55806	0.350504	0.339608	1.27501	-0.612091	0.00155448	0.00236234	10	6433	71	30055	1
GO:0003727	0.244516	1	1.8688	0.902113	0.696606	-0.463209	2.26744	0.725371	4.81467	0.611692	0.000932691	0.000499085	6	6433	15	30055	0
GO:0003730	0.244516	1	1.8688	0.902113	0.696606	-0.463209	2.26744	0.725371	4.81467	0.611692	0.000932691	0.000499085	6	6433	15	30055	0
GO:0004869	0.244516	1	1.8688	0.902113	0.696606	-0.463209	2.26744	0.725371	4.81467	0.611692	0.000932691	0.000499085	6	6433	15	30055	0
GO:0005637	0.244516	1	1.8688	0.902113	0.696606	-0.463209	2.26744	0.725371	4.81467	0.611692	0.000932691	0.000499085	6	6433	15	30055	0
GO:0030225	0.244516	1	1.8688	0.902113	0.696606	-0.463209	2.26744	0.725371	4.81467	0.611692	0.000932691	0.000499085	6	6433	15	30055	0
GO:0030433	0.244516	1	1.8688	0.902113	0.696606	-0.463209	2.26744	0.725371	4.81467	0.611692	0.000932691	0.000499085	6	6433	15	30055	0
GO:0030971	0.244516	1	1.8688	0.902113	0.696606	-0.463209	2.26744	0.725371	4.81467	0.611692	0.000932691	0.000499085	6	6433	15	30055	0
GO:0031519	0.244516	1	1.8688	0.902113	0.696606	-0.463209	2.26744	0.725371	4.81467	0.611692	0.000932691	0.000499085	6	6433	15	30055	0
GO:0042572	0.244516	1	1.8688	0.902113	0.696606	-0.463209	2.26744	0.725371	4.81467	0.611692	0.000932691	0.000499085	6	6433	15	30055	0
GO:0043551	0.244516	1	1.8688	0.902113	0.696606	-0.463209	2.26744	0.725371	4.81467	0.611692	0.000932691	0.000499085	6	6433	15	30055	0
GO:0060972	0.244516	1	1.8688	0.902113	0.696606	-0.463209	2.26744	0.725371	4.81467	0.611692	0.000932691	0.000499085	6	6433	15	30055	0
GO:0016573	0.248391	1	1.43021	0.516222	0.425255	-0.317263	1.34971	0.802591	2.5486	0.604863	0.00233173	0.00163034	15	6433	49	30055	0
GO:0004879	0.248622	1	1.46834	0.55419	0.498287	-0.422435	1.53082	0.746164	2.88949	0.60446	0.00170993	0.00116453	11	6433	35	30055	0
GO:0031122	0.251838	1	1.55733	0.639079	0.588644	-0.514643	1.7928	0.699966	3.46487	0.598879	0.00124359	0.000798536	8	6433	24	30055	0
GO:0003341	0.254141	1	0.543256	-0.880295	0.681385	-2.21578	0.455194	0.215269	1.37097	-0.594925	0.000777242	0.00143071	5	6433	43	30055	1
GO:0007040	0.254141	1	0.543256	-0.880295	0.681385	-2.21578	0.455194	0.215269	1.37097	-0.594925	0.000777242	0.00143071	5	6433	43	30055	1
GO:0006606	0.255612	1	0.4672	-1.09789	0.87337	-2.80966	0.613888	0.142629	1.53038	-0.592419	0.000466345	0.00099817	3	6433	30	30055	1
GO:0008574	0.255612	1	0.4672	-1.09789	0.87337	-2.80966	0.613888	0.142629	1.53038	-0.592419	0.000466345	0.00099817	3	6433	30	30055	1
GO:0017154	0.255612	1	0.4672	-1.09789	0.87337	-2.80966	0.613888	0.142629	1.53038	-0.592419	0.000466345	0.00099817	3	6433	30	30055	1
GO:0021952	0.255612	1	0.4672	-1.09789	0.87337	-2.80966	0.613888	0.142629	1.53038	-0.592419	0.000466345	0.00099817	3	6433	30	30055	1
GO:0030139	0.255612	1	0.4672	-1.09789	0.87337	-2.80966	0.613888	0.142629	1.53038	-0.592419	0.000466345	0.00099817	3	6433	30	30055	1
GO:0008603	0.257852	1	0.452129	-1.14519	0.872088	-2.85445	0.564069	0.138269	1.47843	-0.588629	0.000466345	0.00103144	3	6433	31	30055	1
GO:0009267	0.257852	1	0.452129	-1.14519	0.872088	-2.85445	0.564069	0.138269	1.47843	-0.588629	0.000466345	0.00103144	3	6433	31	30055	1
GO:0042605	0.258467	1	1.752	0.809004	0.690353	-0.544064	2.16207	0.685836	4.47557	0.587595	0.000932691	0.000532357	6	6433	16	30055	0
GO:0004715	0.260558	1	1.37412	0.458507	0.423292	-0.371131	1.28814	0.773176	2.44214	0.584095	0.00233173	0.00169689	15	6433	51	30055	0
GO:0031683	0.260558	1	1.37412	0.458507	0.423292	-0.371131	1.28814	0.773176	2.44214	0.584095	0.00233173	0.00169689	15	6433	51	30055	0
GO:0019706	0.262727	1	1.47537	0.561076	0.477313	-0.374439	1.49659	0.771405	2.82175	0.580496	0.00186538	0.00126435	12	6433	38	30055	0
GO:0005977	0.26299	1	1.61723	0.693527	0.557605	-0.399359	1.78641	0.758195	3.44956	0.580062	0.00139904	0.000865081	9	6433	26	30055	0
GO:0010506	0.26299	1	1.61723	0.693527	0.557605	-0.399359	1.78641	0.758195	3.44956	0.580062	0.00139904	0.000865081	9	6433	26	30055	0
GO:0030041	0.26299	1	1.61723	0.693527	0.557605	-0.399359	1.78641	0.758195	3.44956	0.580062	0.00139904	0.000865081	9	6433	26	30055	0
GO:0003840	0.263917	1	2.07645	1.05412	0.866725	-0.644634	2.75287	0.639655	6.74055	0.578533	0.000621794	0.000299451	4	6433	9	30055	0
GO:0004540	0.263917	1	2.07645	1.05412	0.866725	-0.644634	2.75287	0.639655	6.74055	0.578533	0.000621794	0.000299451	4	6433	9	30055	0
GO:0006189	0.263917	1	2.07645	1.05412	0.866725	-0.644634	2.75287	0.639655	6.74055	0.578533	0.000621794	0.000299451	4	6433	9	30055	0
GO:0006546	0.263917	1	2.07645	1.05412	0.866725	-0.644634	2.75287	0.639655	6.74055	0.578533	0.000621794	0.000299451	4	6433	9	30055	0
GO:0007029	0.263917	1	2.07645	1.05412	0.866725	-0.644634	2.75287	0.639655	6.74055	0.578533	0.000621794	0.000299451	4	6433	9	30055	0
GO:0007584	0.263917	1	2.07645	1.05412	0.866725	-0.644634	2.75287	0.639655	6.74055	0.578533	0.000621794	0.000299451	4	6433	9	30055	0
GO:0009982	0.263917	1	2.07645	1.05412	0.866725	-0.644634	2.75287	0.639655	6.74055	0.578533	0.000621794	0.000299451	4	6433	9	30055	0
GO:0021678	0.263917	1	2.07645	1.05412	0.866725	-0.644634	2.75287	0.639655	6.74055	0.578533	0.000621794	0.000299451	4	6433	9	30055	0
GO:0030863	0.263917	1	2.07645	1.05412	0.866725	-0.644634	2.75287	0.639655	6.74055	0.578533	0.000621794	0.000299451	4	6433	9	30055	0
GO:0032991	0.263917	1	2.07645	1.05412	0.866725	-0.644634	2.75287	0.639655	6.74055	0.578533	0.000621794	0.000299451	4	6433	9	30055	0
GO:0042541	0.263917	1	2.07645	1.05412	0.866725	-0.644634	2.75287	0.639655	6.74055	0.578533	0.000621794	0.000299451	4	6433	9	30055	0
GO:0042694	0.263917	1	2.07645	1.05412	0.866725	-0.644634	2.75287	0.639655	6.74055	0.578533	0.000621794	0.000299451	4	6433	9	30055	0
GO:0051693	0.263917	1	2.07645	1.05412	0.866725	-0.644634	2.75287	0.639655	6.74055	0.578533	0.000621794	0.000299451	4	6433	9	30055	0
GO:0051924	0.263917	1	2.07645	1.05412	0.866725	-0.644634	2.75287	0.639655	6.74055	0.578533	0.000621794	0.000299451	4	6433	9	30055	0
GO:0060789	0.263917	1	2.07645	1.05412	0.866725	-0.644634	2.75287	0.639655	6.74055	0.578533	0.000621794	0.000299451	4	6433	9	30055	0
GO:0008380	0.266867	1	1.33486	0.416687	0.365253	-0.299196	1.13257	0.812705	2.19249	0.573706	0.00310897	0.00232906	20	6433	70	30055	0
GO:0051781	0.269897	1	1.43754	0.523602	0.475839	-0.409026	1.45623	0.753132	2.7439	0.568802	0.00186538	0.00129762	12	6433	39	30055	0
GO:0007519	0.270245	1	1.3843	0.469154	0.410167	-0.334758	1.27307	0.792917	2.41675	0.568242	0.00248718	0.00179671	16	6433	54	30055	0
GO:0001707	0.270839	1	1.55733	0.639079	0.55494	-0.448583	1.72674	0.732762	3.30979	0.567289	0.00139904	0.000898353	9	6433	27	30055	0
GO:0000082	0.2712	1	1.31606	0.396222	0.364679	-0.318535	1.11098	0.801884	2.15992	0.56671	0.00310897	0.00236234	20	6433	71	30055	0
GO:0000088	0.276079	1	1.64894	0.721541	0.684789	-0.62062	2.0637	0.650391	4.18058	0.558966	0.000932691	0.00056563	6	6433	17	30055	0
GO:0015631	0.276079	1	1.64894	0.721541	0.684789	-0.62062	2.0637	0.650391	4.18058	0.558966	0.000932691	0.00056563	6	6433	17	30055	0
GO:0030042	0.276079	1	1.64894	0.721541	0.684789	-0.62062	2.0637	0.650391	4.18058	0.558966	0.000932691	0.00056563	6	6433	17	30055	0
GO:0030414	0.276079	1	1.64894	0.721541	0.684789	-0.62062	2.0637	0.650391	4.18058	0.558966	0.000932691	0.00056563	6	6433	17	30055	0
GO:0031397	0.276079	1	1.64894	0.721541	0.684789	-0.62062	2.0637	0.650391	4.18058	0.558966	0.000932691	0.00056563	6	6433	17	30055	0
GO:0043014	0.276079	1	1.64894	0.721541	0.684789	-0.62062	2.0637	0.650391	4.18058	0.558966	0.000932691	0.00056563	6	6433	17	30055	0
GO:0050660	0.279409	1	1.32584	0.406905	0.356155	-0.291146	1.10496	0.817253	2.15092	0.553759	0.00326442	0.00246215	21	6433	74	30055	0
GO:0006259	0.280487	1	0.596426	-0.745585	0.625129	-1.97082	0.479646	0.255109	1.3944	-0.552087	0.000932691	0.0015638	6	6433	47	30055	1
GO:0051028	0.280487	1	0.596426	-0.745585	0.625129	-1.97082	0.479646	0.255109	1.3944	-0.552087	0.000932691	0.0015638	6	6433	47	30055	1
GO:0000045	0.2812	1	1.50172	0.586612	0.552454	-0.496178	1.6694	0.708983	3.18082	0.550985	0.00139904	0.000931625	9	6433	28	30055	0
GO:0031902	0.2812	1	1.50172	0.586612	0.552454	-0.496178	1.6694	0.708983	3.18082	0.550985	0.00139904	0.000931625	9	6433	28	30055	0
GO:0016772	0.282053	1	0.584	-0.775959	0.624391	-1.99974	0.447825	0.250045	1.36398	-0.549669	0.000932691	0.00159707	6	6433	48	30055	1
GO:0008045	0.283795	1	0.646893	-0.628401	0.512729	-1.63333	0.37653	0.322343	1.29822	-0.546995	0.00139904	0.0021627	9	6433	65	30055	1
GO:0046835	0.285483	1	1.4461	0.532164	0.457459	-0.36444	1.42877	0.77677	2.69217	0.54442	0.00202083	0.00139744	13	6433	42	30055	0
GO:0004198	0.286507	1	1.36938	0.453523	0.397399	-0.325365	1.23241	0.798096	2.34959	0.542865	0.00264262	0.0019298	17	6433	58	30055	0
GO:0042493	0.28716	1	1.29095	0.368431	0.355115	-0.327581	1.06444	0.796872	2.09136	0.541876	0.00326442	0.0025287	21	6433	76	30055	0
GO:0000042	0.289482	1	1.8688	0.902113	0.85328	-0.770284	2.57451	0.586302	5.95669	0.538378	0.000621794	0.000332723	4	6433	10	30055	0
GO:0000266	0.289482	1	1.8688	0.902113	0.85328	-0.770284	2.57451	0.586302	5.95669	0.538378	0.000621794	0.000332723	4	6433	10	30055	0
GO:0000276	0.289482	1	1.8688	0.902113	0.85328	-0.770284	2.57451	0.586302	5.95669	0.538378	0.000621794	0.000332723	4	6433	10	30055	0
GO:0001736	0.289482	1	1.8688	0.902113	0.85328	-0.770284	2.57451	0.586302	5.95669	0.538378	0.000621794	0.000332723	4	6433	10	30055	0
GO:0004861	0.289482	1	1.8688	0.902113	0.85328	-0.770284	2.57451	0.586302	5.95669	0.538378	0.000621794	0.000332723	4	6433	10	30055	0
GO:0004862	0.289482	1	1.8688	0.902113	0.85328	-0.770284	2.57451	0.586302	5.95669	0.538378	0.000621794	0.000332723	4	6433	10	30055	0
GO:0005070	0.289482	1	1.8688	0.902113	0.85328	-0.770284	2.57451	0.586302	5.95669	0.538378	0.000621794	0.000332723	4	6433	10	30055	0
GO:0005791	0.289482	1	1.8688	0.902113	0.85328	-0.770284	2.57451	0.586302	5.95669	0.538378	0.000621794	0.000332723	4	6433	10	30055	0
GO:0006002	0.289482	1	1.8688	0.902113	0.85328	-0.770284	2.57451	0.586302	5.95669	0.538378	0.000621794	0.000332723	4	6433	10	30055	0
GO:0006987	0.289482	1	1.8688	0.902113	0.85328	-0.770284	2.57451	0.586302	5.95669	0.538378	0.000621794	0.000332723	4	6433	10	30055	0
GO:0008171	0.289482	1	1.8688	0.902113	0.85328	-0.770284	2.57451	0.586302	5.95669	0.538378	0.000621794	0.000332723	4	6433	10	30055	0
GO:0008353	0.289482	1	1.8688	0.902113	0.85328	-0.770284	2.57451	0.586302	5.95669	0.538378	0.000621794	0.000332723	4	6433	10	30055	0
GO:0010171	0.289482	1	1.8688	0.902113	0.85328	-0.770284	2.57451	0.586302	5.95669	0.538378	0.000621794	0.000332723	4	6433	10	30055	0
GO:0010800	0.289482	1	1.8688	0.902113	0.85328	-0.770284	2.57451	0.586302	5.95669	0.538378	0.000621794	0.000332723	4	6433	10	30055	0
GO:0014044	0.289482	1	1.8688	0.902113	0.85328	-0.770284	2.57451	0.586302	5.95669	0.538378	0.000621794	0.000332723	4	6433	10	30055	0
GO:0016539	0.289482	1	1.8688	0.902113	0.85328	-0.770284	2.57451	0.586302	5.95669	0.538378	0.000621794	0.000332723	4	6433	10	30055	0
GO:0016712	0.289482	1	1.8688	0.902113	0.85328	-0.770284	2.57451	0.586302	5.95669	0.538378	0.000621794	0.000332723	4	6433	10	30055	0
GO:0030212	0.289482	1	1.8688	0.902113	0.85328	-0.770284	2.57451	0.586302	5.95669	0.538378	0.000621794	0.000332723	4	6433	10	30055	0
GO:0030574	0.289482	1	1.8688	0.902113	0.85328	-0.770284	2.57451	0.586302	5.95669	0.538378	0.000621794	0.000332723	4	6433	10	30055	0
GO:0031227	0.289482	1	1.8688	0.902113	0.85328	-0.770284	2.57451	0.586302	5.95669	0.538378	0.000621794	0.000332723	4	6433	10	30055	0
GO:0043027	0.289482	1	1.8688	0.902113	0.85328	-0.770284	2.57451	0.586302	5.95669	0.538378	0.000621794	0.000332723	4	6433	10	30055	0
GO:0045116	0.289482	1	1.8688	0.902113	0.85328	-0.770284	2.57451	0.586302	5.95669	0.538378	0.000621794	0.000332723	4	6433	10	30055	0
GO:0046329	0.289482	1	1.8688	0.902113	0.85328	-0.770284	2.57451	0.586302	5.95669	0.538378	0.000621794	0.000332723	4	6433	10	30055	0
GO:0046677	0.289482	1	1.8688	0.902113	0.85328	-0.770284	2.57451	0.586302	5.95669	0.538378	0.000621794	0.000332723	4	6433	10	30055	0
GO:0051480	0.289482	1	1.8688	0.902113	0.85328	-0.770284	2.57451	0.586302	5.95669	0.538378	0.000621794	0.000332723	4	6433	10	30055	0
GO:0071773	0.289482	1	1.8688	0.902113	0.85328	-0.770284	2.57451	0.586302	5.95669	0.538378	0.000621794	0.000332723	4	6433	10	30055	0
GO:0090501	0.289482	1	1.8688	0.902113	0.85328	-0.770284	2.57451	0.586302	5.95669	0.538378	0.000621794	0.000332723	4	6433	10	30055	0
GO:0000922	0.290542	1	1.34617	0.428861	0.396633	-0.348526	1.20625	0.785386	2.30737	0.536791	0.00264262	0.00196307	17	6433	59	30055	0
GO:0050821	0.290696	1	1.41247	0.498216	0.456198	-0.395915	1.39235	0.760007	2.62506	0.536561	0.00202083	0.00143071	13	6433	43	30055	0
GO:0003714	0.2919	1	0.698115	-0.518462	0.428528	-1.35836	0.321437	0.390025	1.24957	-0.534766	0.00202083	0.00289469	13	6433	87	30055	1
GO:0005543	0.2919	1	0.698115	-0.518462	0.428528	-1.35836	0.321437	0.390025	1.24957	-0.534766	0.00202083	0.00289469	13	6433	87	30055	1
GO:0007178	0.293861	1	1.44993	0.535985	0.550129	-0.542247	1.61422	0.6867	3.06146	0.531858	0.00139904	0.000964898	9	6433	29	30055	0
GO:0010629	0.293861	1	1.44993	0.535985	0.550129	-0.542247	1.61422	0.6867	3.06146	0.531858	0.00139904	0.000964898	9	6433	29	30055	0
GO:1903506	0.293861	1	1.44993	0.535985	0.550129	-0.542247	1.61422	0.6867	3.06146	0.531858	0.00139904	0.000964898	9	6433	29	30055	0
GO:0004950	0.293962	1	0.424728	-1.23539	1.06532	-3.32337	0.852592	0.0998999	1.80574	-0.531709	0.000310897	0.000731991	2	6433	22	30055	1
GO:0006450	0.293962	1	0.424728	-1.23539	1.06532	-3.32337	0.852592	0.0998999	1.80574	-0.531709	0.000310897	0.000731991	2	6433	22	30055	1
GO:0008080	0.293962	1	0.424728	-1.23539	1.06532	-3.32337	0.852592	0.0998999	1.80574	-0.531709	0.000310897	0.000731991	2	6433	22	30055	1
GO:0008091	0.293962	1	0.424728	-1.23539	1.06532	-3.32337	0.852592	0.0998999	1.80574	-0.531709	0.000310897	0.000731991	2	6433	22	30055	1
GO:0017025	0.293962	1	0.424728	-1.23539	1.06532	-3.32337	0.852592	0.0998999	1.80574	-0.531709	0.000310897	0.000731991	2	6433	22	30055	1
GO:0019228	0.293962	1	0.424728	-1.23539	1.06532	-3.32337	0.852592	0.0998999	1.80574	-0.531709	0.000310897	0.000731991	2	6433	22	30055	1
GO:0032355	0.293962	1	0.424728	-1.23539	1.06532	-3.32337	0.852592	0.0998999	1.80574	-0.531709	0.000310897	0.000731991	2	6433	22	30055	1
GO:0043542	0.293962	1	0.424728	-1.23539	1.06532	-3.32337	0.852592	0.0998999	1.80574	-0.531709	0.000310897	0.000731991	2	6433	22	30055	1
GO:0072358	0.293962	1	0.424728	-1.23539	1.06532	-3.32337	0.852592	0.0998999	1.80574	-0.531709	0.000310897	0.000731991	2	6433	22	30055	1
GO:0035116	0.294442	1	0.533943	-0.905242	0.761195	-2.39716	0.586672	0.189839	1.50178	-0.531	0.000621794	0.00116453	4	6433	35	30055	1
GO:0048844	0.294442	1	0.533943	-0.905242	0.761195	-2.39716	0.586672	0.189839	1.50178	-0.531	0.000621794	0.00116453	4	6433	35	30055	1
GO:0080025	0.294442	1	0.533943	-0.905242	0.761195	-2.39716	0.586672	0.189839	1.50178	-0.531	0.000621794	0.00116453	4	6433	35	30055	1
GO:0006812	0.294457	1	0.406261	-1.29952	1.06338	-3.38372	0.784674	0.0958077	1.7227	-0.530978	0.000310897	0.000765264	2	6433	23	30055	1
GO:0010977	0.294457	1	0.406261	-1.29952	1.06338	-3.38372	0.784674	0.0958077	1.7227	-0.530978	0.000310897	0.000765264	2	6433	23	30055	1
GO:0019838	0.294457	1	0.406261	-1.29952	1.06338	-3.38372	0.784674	0.0958077	1.7227	-0.530978	0.000310897	0.000765264	2	6433	23	30055	1
GO:0021591	0.294457	1	0.406261	-1.29952	1.06338	-3.38372	0.784674	0.0958077	1.7227	-0.530978	0.000310897	0.000765264	2	6433	23	30055	1
GO:0032008	0.294457	1	0.406261	-1.29952	1.06338	-3.38372	0.784674	0.0958077	1.7227	-0.530978	0.000310897	0.000765264	2	6433	23	30055	1
GO:0033017	0.294457	1	0.406261	-1.29952	1.06338	-3.38372	0.784674	0.0958077	1.7227	-0.530978	0.000310897	0.000765264	2	6433	23	30055	1
GO:0048665	0.294457	1	0.406261	-1.29952	1.06338	-3.38372	0.784674	0.0958077	1.7227	-0.530978	0.000310897	0.000765264	2	6433	23	30055	1
GO:0000160	0.298995	1	0.389334	-1.36092	1.06161	-3.44164	0.719796	0.0920373	1.64695	-0.524336	0.000310897	0.000798536	2	6433	24	30055	1
GO:0006071	0.298995	1	0.389334	-1.36092	1.06161	-3.44164	0.719796	0.0920373	1.64695	-0.524336	0.000310897	0.000798536	2	6433	24	30055	1
GO:0007628	0.298995	1	0.389334	-1.36092	1.06161	-3.44164	0.719796	0.0920373	1.64695	-0.524336	0.000310897	0.000798536	2	6433	24	30055	1
GO:0030992	0.298995	1	0.389334	-1.36092	1.06161	-3.44164	0.719796	0.0920373	1.64695	-0.524336	0.000310897	0.000798536	2	6433	24	30055	1
GO:0043621	0.298995	1	0.389334	-1.36092	1.06161	-3.44164	0.719796	0.0920373	1.64695	-0.524336	0.000310897	0.000798536	2	6433	24	30055	1
GO:0050662	0.298995	1	0.389334	-1.36092	1.06161	-3.44164	0.719796	0.0920373	1.64695	-0.524336	0.000310897	0.000798536	2	6433	24	30055	1
GO:0051436	0.298995	1	0.389334	-1.36092	1.06161	-3.44164	0.719796	0.0920373	1.64695	-0.524336	0.000310897	0.000798536	2	6433	24	30055	1
GO:0060828	0.298995	1	0.389334	-1.36092	1.06161	-3.44164	0.719796	0.0920373	1.64695	-0.524336	0.000310897	0.000798536	2	6433	24	30055	1
GO:0006979	0.30055	1	0.687059	-0.541493	0.488214	-1.49837	0.415388	0.353952	1.33366	-0.522083	0.00155448	0.00226252	10	6433	68	30055	1
GO:0000226	0.300859	1	0.677102	-0.562555	0.487759	-1.51855	0.393435	0.349038	1.31352	-0.521637	0.00155448	0.00229579	10	6433	69	30055	1
GO:0045121	0.300859	1	0.677102	-0.562555	0.487759	-1.51855	0.393435	0.349038	1.31352	-0.521637	0.00155448	0.00229579	10	6433	69	30055	1
GO:0008013	0.302468	1	0.667429	-0.583313	0.487317	-1.53844	0.37181	0.344258	1.29398	-0.51932	0.00155448	0.00232906	10	6433	70	30055	1
GO:0004843	0.305343	1	1.33486	0.416687	0.385067	-0.33803	1.1714	0.791121	2.25231	0.515213	0.00279807	0.00209616	18	6433	63	30055	0
GO:0000737	0.307247	1	1.6352	0.709468	0.633257	-0.531692	1.95063	0.691743	3.86543	0.512513	0.00108814	0.000665447	7	6433	20	30055	0
GO:0006513	0.307247	1	1.6352	0.709468	0.633257	-0.531692	1.95063	0.691743	3.86543	0.512513	0.00108814	0.000665447	7	6433	20	30055	0
GO:0030239	0.307247	1	1.6352	0.709468	0.633257	-0.531692	1.95063	0.691743	3.86543	0.512513	0.00108814	0.000665447	7	6433	20	30055	0
GO:0048513	0.31086	1	1.39166	0.476807	0.438818	-0.383259	1.33687	0.766704	2.52603	0.507435	0.00217628	0.0015638	14	6433	47	30055	0
GO:0006869	0.31744	1	0.704001	-0.506352	0.466191	-1.42007	0.407367	0.373694	1.32626	-0.498338	0.00170993	0.00242888	11	6433	73	30055	1
GO:0090305	0.318076	1	0.694487	-0.52598	0.465778	-1.43889	0.386928	0.368851	1.30761	-0.497469	0.00170993	0.00246215	11	6433	74	30055	1
GO:0007266	0.31886	1	1.55733	0.639079	0.629332	-0.594389	1.87255	0.662325	3.66178	0.4964	0.00108814	0.000698719	7	6433	21	30055	0
GO:0009411	0.31886	1	1.55733	0.639079	0.629332	-0.594389	1.87255	0.662325	3.66178	0.4964	0.00108814	0.000698719	7	6433	21	30055	0
GO:0035023	0.31886	1	1.55733	0.639079	0.629332	-0.594389	1.87255	0.662325	3.66178	0.4964	0.00108814	0.000698719	7	6433	21	30055	0
GO:0051017	0.31886	1	1.55733	0.639079	0.629332	-0.594389	1.87255	0.662325	3.66178	0.4964	0.00108814	0.000698719	7	6433	21	30055	0
GO:0006783	0.319469	1	1.69891	0.76461	0.842119	-0.885914	2.41513	0.541145	5.33369	0.495572	0.000621794	0.000365996	4	6433	11	30055	0
GO:0006805	0.319469	1	1.69891	0.76461	0.842119	-0.885914	2.41513	0.541145	5.33369	0.495572	0.000621794	0.000365996	4	6433	11	30055	0
GO:0007096	0.319469	1	1.69891	0.76461	0.842119	-0.885914	2.41513	0.541145	5.33369	0.495572	0.000621794	0.000365996	4	6433	11	30055	0
GO:0008023	0.319469	1	1.69891	0.76461	0.842119	-0.885914	2.41513	0.541145	5.33369	0.495572	0.000621794	0.000365996	4	6433	11	30055	0
GO:0008195	0.319469	1	1.69891	0.76461	0.842119	-0.885914	2.41513	0.541145	5.33369	0.495572	0.000621794	0.000365996	4	6433	11	30055	0
GO:0009416	0.319469	1	1.69891	0.76461	0.842119	-0.885914	2.41513	0.541145	5.33369	0.495572	0.000621794	0.000365996	4	6433	11	30055	0
GO:0010389	0.319469	1	1.69891	0.76461	0.842119	-0.885914	2.41513	0.541145	5.33369	0.495572	0.000621794	0.000365996	4	6433	11	30055	0
GO:0030111	0.319469	1	1.69891	0.76461	0.842119	-0.885914	2.41513	0.541145	5.33369	0.495572	0.000621794	0.000365996	4	6433	11	30055	0
GO:0032454	0.319469	1	1.69891	0.76461	0.842119	-0.885914	2.41513	0.541145	5.33369	0.495572	0.000621794	0.000365996	4	6433	11	30055	0
GO:0033169	0.319469	1	1.69891	0.76461	0.842119	-0.885914	2.41513	0.541145	5.33369	0.495572	0.000621794	0.000365996	4	6433	11	30055	0
GO:0036038	0.319469	1	1.69891	0.76461	0.842119	-0.885914	2.41513	0.541145	5.33369	0.495572	0.000621794	0.000365996	4	6433	11	30055	0
GO:0048255	0.319469	1	1.69891	0.76461	0.842119	-0.885914	2.41513	0.541145	5.33369	0.495572	0.000621794	0.000365996	4	6433	11	30055	0
GO:0048485	0.319469	1	1.69891	0.76461	0.842119	-0.885914	2.41513	0.541145	5.33369	0.495572	0.000621794	0.000365996	4	6433	11	30055	0
GO:0070423	0.319469	1	1.69891	0.76461	0.842119	-0.885914	2.41513	0.541145	5.33369	0.495572	0.000621794	0.000365996	4	6433	11	30055	0
GO:0071944	0.319469	1	1.69891	0.76461	0.842119	-0.885914	2.41513	0.541145	5.33369	0.495572	0.000621794	0.000365996	4	6433	11	30055	0
GO:0090303	0.319469	1	1.69891	0.76461	0.842119	-0.885914	2.41513	0.541145	5.33369	0.495572	0.000621794	0.000365996	4	6433	11	30055	0
GO:0097542	0.319469	1	1.69891	0.76461	0.842119	-0.885914	2.41513	0.541145	5.33369	0.495572	0.000621794	0.000365996	4	6433	11	30055	0
GO:0060021	0.322697	1	1.33486	0.416687	0.436753	-0.439334	1.27271	0.737475	2.41614	0.491204	0.00217628	0.00163034	14	6433	49	30055	0
GO:0005815	0.322934	1	1.30541	0.384506	0.373847	-0.34822	1.11723	0.785553	2.1693	0.490886	0.00295352	0.00226252	19	6433	68	30055	0
GO:0048706	0.327598	1	0.598975	-0.739433	0.685018	-2.08204	0.603178	0.23618	1.51906	-0.484658	0.000777242	0.00129762	5	6433	39	30055	1
GO:0005109	0.328041	1	0.584	-0.775959	0.684043	-2.11666	0.564742	0.23058	1.47912	-0.484071	0.000777242	0.00133089	5	6433	40	30055	1
GO:0006811	0.328178	1	0.65572	-0.608849	0.544329	-1.67571	0.458016	0.313011	1.37365	-0.483891	0.00124359	0.00189652	8	6433	57	30055	1
GO:0005911	0.330303	1	0.644414	-0.63394	0.54375	-1.69967	0.431791	0.307857	1.34891	-0.481087	0.00124359	0.0019298	8	6433	58	30055	1
GO:0004143	0.330753	1	0.569757	-0.811582	0.683115	-2.15046	0.527298	0.22524	1.44123	-0.480496	0.000777242	0.00136417	5	6433	41	30055	1
GO:0006909	0.333468	1	1.48655	0.571965	0.625742	-0.654467	1.7984	0.63531	3.47834	0.476946	0.00108814	0.000731991	7	6433	22	30055	0
GO:0008203	0.333468	1	1.48655	0.571965	0.625742	-0.654467	1.7984	0.63531	3.47834	0.476946	0.00108814	0.000731991	7	6433	22	30055	0
GO:0036464	0.333468	1	1.48655	0.571965	0.625742	-0.654467	1.7984	0.63531	3.47834	0.476946	0.00108814	0.000731991	7	6433	22	30055	0
GO:0042733	0.333468	1	1.48655	0.571965	0.625742	-0.654467	1.7984	0.63531	3.47834	0.476946	0.00108814	0.000731991	7	6433	22	30055	0
GO:0097481	0.333468	1	1.48655	0.571965	0.625742	-0.654467	1.7984	0.63531	3.47834	0.476946	0.00108814	0.000731991	7	6433	22	30055	0
GO:0004407	0.334939	1	0.311467	-1.68285	1.48988	-4.60295	1.23726	0.0411503	2.3575	-0.475035	0.000155448	0.000499085	1	6433	15	30055	1
GO:0004703	0.334939	1	0.311467	-1.68285	1.48988	-4.60295	1.23726	0.0411503	2.3575	-0.475035	0.000155448	0.000499085	1	6433	15	30055	1
GO:0004965	0.334939	1	0.311467	-1.68285	1.48988	-4.60295	1.23726	0.0411503	2.3575	-0.475035	0.000155448	0.000499085	1	6433	15	30055	1
GO:0005007	0.334939	1	0.311467	-1.68285	1.48988	-4.60295	1.23726	0.0411503	2.3575	-0.475035	0.000155448	0.000499085	1	6433	15	30055	1
GO:0006921	0.334939	1	0.311467	-1.68285	1.48988	-4.60295	1.23726	0.0411503	2.3575	-0.475035	0.000155448	0.000499085	1	6433	15	30055	1
GO:0007631	0.334939	1	0.311467	-1.68285	1.48988	-4.60295	1.23726	0.0411503	2.3575	-0.475035	0.000155448	0.000499085	1	6433	15	30055	1
GO:0010107	0.334939	1	0.311467	-1.68285	1.48988	-4.60295	1.23726	0.0411503	2.3575	-0.475035	0.000155448	0.000499085	1	6433	15	30055	1
GO:0015459	0.334939	1	0.311467	-1.68285	1.48988	-4.60295	1.23726	0.0411503	2.3575	-0.475035	0.000155448	0.000499085	1	6433	15	30055	1
GO:0016199	0.334939	1	0.311467	-1.68285	1.48988	-4.60295	1.23726	0.0411503	2.3575	-0.475035	0.000155448	0.000499085	1	6433	15	30055	1
GO:0016514	0.334939	1	0.311467	-1.68285	1.48988	-4.60295	1.23726	0.0411503	2.3575	-0.475035	0.000155448	0.000499085	1	6433	15	30055	1
GO:0017156	0.334939	1	0.311467	-1.68285	1.48988	-4.60295	1.23726	0.0411503	2.3575	-0.475035	0.000155448	0.000499085	1	6433	15	30055	1
GO:0021904	0.334939	1	0.311467	-1.68285	1.48988	-4.60295	1.23726	0.0411503	2.3575	-0.475035	0.000155448	0.000499085	1	6433	15	30055	1
GO:0030016	0.334939	1	0.311467	-1.68285	1.48988	-4.60295	1.23726	0.0411503	2.3575	-0.475035	0.000155448	0.000499085	1	6433	15	30055	1
GO:0030968	0.334939	1	0.311467	-1.68285	1.48988	-4.60295	1.23726	0.0411503	2.3575	-0.475035	0.000155448	0.000499085	1	6433	15	30055	1
GO:0031593	0.334939	1	0.311467	-1.68285	1.48988	-4.60295	1.23726	0.0411503	2.3575	-0.475035	0.000155448	0.000499085	1	6433	15	30055	1
GO:0031929	0.334939	1	0.311467	-1.68285	1.48988	-4.60295	1.23726	0.0411503	2.3575	-0.475035	0.000155448	0.000499085	1	6433	15	30055	1
GO:0042110	0.334939	1	0.311467	-1.68285	1.48988	-4.60295	1.23726	0.0411503	2.3575	-0.475035	0.000155448	0.000499085	1	6433	15	30055	1
GO:0042277	0.334939	1	0.311467	-1.68285	1.48988	-4.60295	1.23726	0.0411503	2.3575	-0.475035	0.000155448	0.000499085	1	6433	15	30055	1
GO:0043114	0.334939	1	0.311467	-1.68285	1.48988	-4.60295	1.23726	0.0411503	2.3575	-0.475035	0.000155448	0.000499085	1	6433	15	30055	1
GO:0043312	0.334939	1	0.311467	-1.68285	1.48988	-4.60295	1.23726	0.0411503	2.3575	-0.475035	0.000155448	0.000499085	1	6433	15	30055	1
GO:0044260	0.334939	1	0.311467	-1.68285	1.48988	-4.60295	1.23726	0.0411503	2.3575	-0.475035	0.000155448	0.000499085	1	6433	15	30055	1
GO:0045773	0.334939	1	0.311467	-1.68285	1.48988	-4.60295	1.23726	0.0411503	2.3575	-0.475035	0.000155448	0.000499085	1	6433	15	30055	1
GO:0048617	0.334939	1	0.311467	-1.68285	1.48988	-4.60295	1.23726	0.0411503	2.3575	-0.475035	0.000155448	0.000499085	1	6433	15	30055	1
GO:0061028	0.334939	1	0.311467	-1.68285	1.48988	-4.60295	1.23726	0.0411503	2.3575	-0.475035	0.000155448	0.000499085	1	6433	15	30055	1
GO:0090331	0.334939	1	0.311467	-1.68285	1.48988	-4.60295	1.23726	0.0411503	2.3575	-0.475035	0.000155448	0.000499085	1	6433	15	30055	1
GO:1990239	0.334939	1	0.311467	-1.68285	1.48988	-4.60295	1.23726	0.0411503	2.3575	-0.475035	0.000155448	0.000499085	1	6433	15	30055	1
GO:0000422	0.338065	1	0.292	-1.77596	1.48696	-4.69035	1.13844	0.0387314	2.20142	-0.471	0.000155448	0.000532357	1	6433	16	30055	1
GO:0004000	0.338065	1	0.292	-1.77596	1.48696	-4.69035	1.13844	0.0387314	2.20142	-0.471	0.000155448	0.000532357	1	6433	16	30055	1
GO:0005432	0.338065	1	0.292	-1.77596	1.48696	-4.69035	1.13844	0.0387314	2.20142	-0.471	0.000155448	0.000532357	1	6433	16	30055	1
GO:0021702	0.338065	1	0.292	-1.77596	1.48696	-4.69035	1.13844	0.0387314	2.20142	-0.471	0.000155448	0.000532357	1	6433	16	30055	1
GO:0032481	0.338065	1	0.292	-1.77596	1.48696	-4.69035	1.13844	0.0387314	2.20142	-0.471	0.000155448	0.000532357	1	6433	16	30055	1
GO:0035265	0.338065	1	0.292	-1.77596	1.48696	-4.69035	1.13844	0.0387314	2.20142	-0.471	0.000155448	0.000532357	1	6433	16	30055	1
GO:0048699	0.338065	1	0.292	-1.77596	1.48696	-4.69035	1.13844	0.0387314	2.20142	-0.471	0.000155448	0.000532357	1	6433	16	30055	1
GO:0048814	0.338065	1	0.292	-1.77596	1.48696	-4.69035	1.13844	0.0387314	2.20142	-0.471	0.000155448	0.000532357	1	6433	16	30055	1
GO:0070688	0.338065	1	0.292	-1.77596	1.48696	-4.69035	1.13844	0.0387314	2.20142	-0.471	0.000155448	0.000532357	1	6433	16	30055	1
GO:2001235	0.338065	1	0.292	-1.77596	1.48696	-4.69035	1.13844	0.0387314	2.20142	-0.471	0.000155448	0.000532357	1	6433	16	30055	1
GO:0055113	0.339048	1	1.32227	0.403012	0.421469	-0.423053	1.22908	0.745845	2.34417	0.469738	0.00233173	0.00176343	15	6433	53	30055	0
GO:0006446	0.342524	1	1.38897	0.47402	0.495051	-0.496263	1.4443	0.708941	2.72131	0.465309	0.00170993	0.00123108	11	6433	37	30055	0
GO:0014069	0.343599	1	1.2627	0.336516	0.363046	-0.375041	1.04807	0.771084	2.06777	0.463948	0.00310897	0.00246215	20	6433	74	30055	0
GO:0006936	0.34444	1	0.519112	-0.945884	0.877773	-2.66629	0.774519	0.157532	1.71062	-0.462887	0.000466345	0.000898353	3	6433	27	30055	1
GO:0006977	0.34444	1	0.519112	-0.945884	0.877773	-2.66629	0.774519	0.157532	1.71062	-0.462887	0.000466345	0.000898353	3	6433	27	30055	1
GO:0007194	0.34444	1	0.519112	-0.945884	0.877773	-2.66629	0.774519	0.157532	1.71062	-0.462887	0.000466345	0.000898353	3	6433	27	30055	1
GO:0034605	0.34444	1	0.519112	-0.945884	0.877773	-2.66629	0.774519	0.157532	1.71062	-0.462887	0.000466345	0.000898353	3	6433	27	30055	1
GO:0045296	0.34444	1	0.519112	-0.945884	0.877773	-2.66629	0.774519	0.157532	1.71062	-0.462887	0.000466345	0.000898353	3	6433	27	30055	1
GO:0051437	0.34444	1	0.519112	-0.945884	0.877773	-2.66629	0.774519	0.157532	1.71062	-0.462887	0.000466345	0.000898353	3	6433	27	30055	1
GO:0004527	0.34553	1	0.500572	-0.998351	0.876203	-2.71568	0.718975	0.15223	1.64601	-0.461514	0.000466345	0.000931625	3	6433	28	30055	1
GO:0005952	0.34553	1	0.500572	-0.998351	0.876203	-2.71568	0.718975	0.15223	1.64601	-0.461514	0.000466345	0.000931625	3	6433	28	30055	1
GO:0007016	0.34553	1	0.500572	-0.998351	0.876203	-2.71568	0.718975	0.15223	1.64601	-0.461514	0.000466345	0.000931625	3	6433	28	30055	1
GO:0009897	0.34553	1	0.500572	-0.998351	0.876203	-2.71568	0.718975	0.15223	1.64601	-0.461514	0.000466345	0.000931625	3	6433	28	30055	1
GO:0016442	0.34553	1	0.500572	-0.998351	0.876203	-2.71568	0.718975	0.15223	1.64601	-0.461514	0.000466345	0.000931625	3	6433	28	30055	1
GO:0043044	0.34553	1	0.500572	-0.998351	0.876203	-2.71568	0.718975	0.15223	1.64601	-0.461514	0.000466345	0.000931625	3	6433	28	30055	1
GO:0048589	0.34553	1	0.500572	-0.998351	0.876203	-2.71568	0.718975	0.15223	1.64601	-0.461514	0.000466345	0.000931625	3	6433	28	30055	1
GO:0030218	0.345536	1	1.29778	0.376045	0.420606	-0.448327	1.20042	0.732892	2.29806	0.461507	0.00233173	0.00179671	15	6433	54	30055	0
GO:0001085	0.346912	1	0.274824	-1.86342	1.48439	-4.77277	1.04593	0.0365808	2.06469	-0.459781	0.000155448	0.00056563	1	6433	17	30055	1
GO:0007172	0.346912	1	0.274824	-1.86342	1.48439	-4.77277	1.04593	0.0365808	2.06469	-0.459781	0.000155448	0.00056563	1	6433	17	30055	1
GO:0030007	0.346912	1	0.274824	-1.86342	1.48439	-4.77277	1.04593	0.0365808	2.06469	-0.459781	0.000155448	0.00056563	1	6433	17	30055	1
GO:0035255	0.346912	1	0.274824	-1.86342	1.48439	-4.77277	1.04593	0.0365808	2.06469	-0.459781	0.000155448	0.00056563	1	6433	17	30055	1
GO:0048936	0.346912	1	0.274824	-1.86342	1.48439	-4.77277	1.04593	0.0365808	2.06469	-0.459781	0.000155448	0.00056563	1	6433	17	30055	1
GO:0050795	0.346912	1	0.274824	-1.86342	1.48439	-4.77277	1.04593	0.0365808	2.06469	-0.459781	0.000155448	0.00056563	1	6433	17	30055	1
GO:0051117	0.346912	1	0.274824	-1.86342	1.48439	-4.77277	1.04593	0.0365808	2.06469	-0.459781	0.000155448	0.00056563	1	6433	17	30055	1
GO:0071599	0.346912	1	0.274824	-1.86342	1.48439	-4.77277	1.04593	0.0365808	2.06469	-0.459781	0.000155448	0.00056563	1	6433	17	30055	1
GO:0044281	0.348222	1	0.73176	-0.450558	0.429871	-1.29309	0.391974	0.408076	1.31219	-0.458144	0.00202083	0.0027616	13	6433	83	30055	1
GO:0010842	0.348989	1	0.678194	-0.56023	0.514238	-1.56812	0.447658	0.337248	1.36382	-0.457189	0.00139904	0.00206288	9	6433	62	30055	1
GO:0018105	0.348989	1	0.678194	-0.56023	0.514238	-1.56812	0.447658	0.337248	1.36382	-0.457189	0.00139904	0.00206288	9	6433	62	30055	1
GO:0019882	0.349864	1	0.483311	-1.04898	0.874739	-2.76343	0.66548	0.147273	1.5861	-0.456101	0.000466345	0.000964898	3	6433	29	30055	1
GO:0030513	0.349864	1	0.483311	-1.04898	0.874739	-2.76343	0.66548	0.147273	1.5861	-0.456101	0.000466345	0.000964898	3	6433	29	30055	1
GO:0031234	0.349864	1	0.483311	-1.04898	0.874739	-2.76343	0.66548	0.147273	1.5861	-0.456101	0.000466345	0.000964898	3	6433	29	30055	1
GO:0061371	0.349864	1	0.483311	-1.04898	0.874739	-2.76343	0.66548	0.147273	1.5861	-0.456101	0.000466345	0.000964898	3	6433	29	30055	1
GO:0003146	0.351324	1	1.35242	0.435546	0.493554	-0.531802	1.40289	0.69169	2.64431	0.454292	0.00170993	0.00126435	11	6433	38	30055	0
GO:0003684	0.351324	1	1.35242	0.435546	0.493554	-0.531802	1.40289	0.69169	2.64431	0.454292	0.00170993	0.00126435	11	6433	38	30055	0
GO:0050661	0.351324	1	1.35242	0.435546	0.493554	-0.531802	1.40289	0.69169	2.64431	0.454292	0.00170993	0.00126435	11	6433	38	30055	0
GO:0000980	0.35656	1	0.637091	-0.650428	0.62754	-1.88038	0.579527	0.271612	1.49436	-0.447868	0.000932691	0.00146398	6	6433	44	30055	1
GO:0001757	0.35656	1	0.637091	-0.650428	0.62754	-1.88038	0.579527	0.271612	1.49436	-0.447868	0.000932691	0.00146398	6	6433	44	30055	1
GO:0004683	0.35656	1	0.637091	-0.650428	0.62754	-1.88038	0.579527	0.271612	1.49436	-0.447868	0.000932691	0.00146398	6	6433	44	30055	1
GO:0000976	0.357202	1	1.49504	0.580185	0.58569	-0.567747	1.72812	0.67467	3.31295	0.447086	0.00124359	0.000831808	8	6433	25	30055	0
GO:0006904	0.357202	1	1.49504	0.580185	0.58569	-0.567747	1.72812	0.67467	3.31295	0.447086	0.00124359	0.000831808	8	6433	25	30055	0
GO:0042813	0.357202	1	1.49504	0.580185	0.58569	-0.567747	1.72812	0.67467	3.31295	0.447086	0.00124359	0.000831808	8	6433	25	30055	0
GO:0001527	0.357301	1	1.8688	0.902113	1.20688	-1.46333	3.26756	0.362654	9.63016	0.446965	0.000310897	0.000166362	2	6433	5	30055	0
GO:0001881	0.357301	1	1.8688	0.902113	1.20688	-1.46333	3.26756	0.362654	9.63016	0.446965	0.000310897	0.000166362	2	6433	5	30055	0
GO:0001967	0.357301	1	1.8688	0.902113	1.20688	-1.46333	3.26756	0.362654	9.63016	0.446965	0.000310897	0.000166362	2	6433	5	30055	0
GO:0002064	0.357301	1	1.8688	0.902113	1.20688	-1.46333	3.26756	0.362654	9.63016	0.446965	0.000310897	0.000166362	2	6433	5	30055	0
GO:0002070	0.357301	1	1.8688	0.902113	1.20688	-1.46333	3.26756	0.362654	9.63016	0.446965	0.000310897	0.000166362	2	6433	5	30055	0
GO:0003160	0.357301	1	1.8688	0.902113	1.20688	-1.46333	3.26756	0.362654	9.63016	0.446965	0.000310897	0.000166362	2	6433	5	30055	0
GO:0004346	0.357301	1	1.8688	0.902113	1.20688	-1.46333	3.26756	0.362654	9.63016	0.446965	0.000310897	0.000166362	2	6433	5	30055	0
GO:0004653	0.357301	1	1.8688	0.902113	1.20688	-1.46333	3.26756	0.362654	9.63016	0.446965	0.000310897	0.000166362	2	6433	5	30055	0
GO:0004792	0.357301	1	1.8688	0.902113	1.20688	-1.46333	3.26756	0.362654	9.63016	0.446965	0.000310897	0.000166362	2	6433	5	30055	0
GO:0004937	0.357301	1	1.8688	0.902113	1.20688	-1.46333	3.26756	0.362654	9.63016	0.446965	0.000310897	0.000166362	2	6433	5	30055	0
GO:0005315	0.357301	1	1.8688	0.902113	1.20688	-1.46333	3.26756	0.362654	9.63016	0.446965	0.000310897	0.000166362	2	6433	5	30055	0
GO:0005662	0.357301	1	1.8688	0.902113	1.20688	-1.46333	3.26756	0.362654	9.63016	0.446965	0.000310897	0.000166362	2	6433	5	30055	0
GO:0005903	0.357301	1	1.8688	0.902113	1.20688	-1.46333	3.26756	0.362654	9.63016	0.446965	0.000310897	0.000166362	2	6433	5	30055	0
GO:0006212	0.357301	1	1.8688	0.902113	1.20688	-1.46333	3.26756	0.362654	9.63016	0.446965	0.000310897	0.000166362	2	6433	5	30055	0
GO:0006214	0.357301	1	1.8688	0.902113	1.20688	-1.46333	3.26756	0.362654	9.63016	0.446965	0.000310897	0.000166362	2	6433	5	30055	0
GO:0006621	0.357301	1	1.8688	0.902113	1.20688	-1.46333	3.26756	0.362654	9.63016	0.446965	0.000310897	0.000166362	2	6433	5	30055	0
GO:0008177	0.357301	1	1.8688	0.902113	1.20688	-1.46333	3.26756	0.362654	9.63016	0.446965	0.000310897	0.000166362	2	6433	5	30055	0
GO:0009156	0.357301	1	1.8688	0.902113	1.20688	-1.46333	3.26756	0.362654	9.63016	0.446965	0.000310897	0.000166362	2	6433	5	30055	0
GO:0009298	0.357301	1	1.8688	0.902113	1.20688	-1.46333	3.26756	0.362654	9.63016	0.446965	0.000310897	0.000166362	2	6433	5	30055	0
GO:0010801	0.357301	1	1.8688	0.902113	1.20688	-1.46333	3.26756	0.362654	9.63016	0.446965	0.000310897	0.000166362	2	6433	5	30055	0
GO:0010961	0.357301	1	1.8688	0.902113	1.20688	-1.46333	3.26756	0.362654	9.63016	0.446965	0.000310897	0.000166362	2	6433	5	30055	0
GO:0014045	0.357301	1	1.8688	0.902113	1.20688	-1.46333	3.26756	0.362654	9.63016	0.446965	0.000310897	0.000166362	2	6433	5	30055	0
GO:0014731	0.357301	1	1.8688	0.902113	1.20688	-1.46333	3.26756	0.362654	9.63016	0.446965	0.000310897	0.000166362	2	6433	5	30055	0
GO:0015711	0.357301	1	1.8688	0.902113	1.20688	-1.46333	3.26756	0.362654	9.63016	0.446965	0.000310897	0.000166362	2	6433	5	30055	0
GO:0016024	0.357301	1	1.8688	0.902113	1.20688	-1.46333	3.26756	0.362654	9.63016	0.446965	0.000310897	0.000166362	2	6433	5	30055	0
GO:0016050	0.357301	1	1.8688	0.902113	1.20688	-1.46333	3.26756	0.362654	9.63016	0.446965	0.000310897	0.000166362	2	6433	5	30055	0
GO:0016327	0.357301	1	1.8688	0.902113	1.20688	-1.46333	3.26756	0.362654	9.63016	0.446965	0.000310897	0.000166362	2	6433	5	30055	0
GO:0016888	0.357301	1	1.8688	0.902113	1.20688	-1.46333	3.26756	0.362654	9.63016	0.446965	0.000310897	0.000166362	2	6433	5	30055	0
GO:0018342	0.357301	1	1.8688	0.902113	1.20688	-1.46333	3.26756	0.362654	9.63016	0.446965	0.000310897	0.000166362	2	6433	5	30055	0
GO:0019887	0.357301	1	1.8688	0.902113	1.20688	-1.46333	3.26756	0.362654	9.63016	0.446965	0.000310897	0.000166362	2	6433	5	30055	0
GO:0021529	0.357301	1	1.8688	0.902113	1.20688	-1.46333	3.26756	0.362654	9.63016	0.446965	0.000310897	0.000166362	2	6433	5	30055	0
GO:0021796	0.357301	1	1.8688	0.902113	1.20688	-1.46333	3.26756	0.362654	9.63016	0.446965	0.000310897	0.000166362	2	6433	5	30055	0
GO:0021903	0.357301	1	1.8688	0.902113	1.20688	-1.46333	3.26756	0.362654	9.63016	0.446965	0.000310897	0.000166362	2	6433	5	30055	0
GO:0021999	0.357301	1	1.8688	0.902113	1.20688	-1.46333	3.26756	0.362654	9.63016	0.446965	0.000310897	0.000166362	2	6433	5	30055	0
GO:0030432	0.357301	1	1.8688	0.902113	1.20688	-1.46333	3.26756	0.362654	9.63016	0.446965	0.000310897	0.000166362	2	6433	5	30055	0
GO:0030835	0.357301	1	1.8688	0.902113	1.20688	-1.46333	3.26756	0.362654	9.63016	0.446965	0.000310897	0.000166362	2	6433	5	30055	0
GO:0031430	0.357301	1	1.8688	0.902113	1.20688	-1.46333	3.26756	0.362654	9.63016	0.446965	0.000310897	0.000166362	2	6433	5	30055	0
GO:0031545	0.357301	1	1.8688	0.902113	1.20688	-1.46333	3.26756	0.362654	9.63016	0.446965	0.000310897	0.000166362	2	6433	5	30055	0
GO:0032874	0.357301	1	1.8688	0.902113	1.20688	-1.46333	3.26756	0.362654	9.63016	0.446965	0.000310897	0.000166362	2	6433	5	30055	0
GO:0032924	0.357301	1	1.8688	0.902113	1.20688	-1.46333	3.26756	0.362654	9.63016	0.446965	0.000310897	0.000166362	2	6433	5	30055	0
GO:0033688	0.357301	1	1.8688	0.902113	1.20688	-1.46333	3.26756	0.362654	9.63016	0.446965	0.000310897	0.000166362	2	6433	5	30055	0
GO:0034329	0.357301	1	1.8688	0.902113	1.20688	-1.46333	3.26756	0.362654	9.63016	0.446965	0.000310897	0.000166362	2	6433	5	30055	0
GO:0034713	0.357301	1	1.8688	0.902113	1.20688	-1.46333	3.26756	0.362654	9.63016	0.446965	0.000310897	0.000166362	2	6433	5	30055	0
GO:0035067	0.357301	1	1.8688	0.902113	1.20688	-1.46333	3.26756	0.362654	9.63016	0.446965	0.000310897	0.000166362	2	6433	5	30055	0
GO:0035148	0.357301	1	1.8688	0.902113	1.20688	-1.46333	3.26756	0.362654	9.63016	0.446965	0.000310897	0.000166362	2	6433	5	30055	0
GO:0035284	0.357301	1	1.8688	0.902113	1.20688	-1.46333	3.26756	0.362654	9.63016	0.446965	0.000310897	0.000166362	2	6433	5	30055	0
GO:0035519	0.357301	1	1.8688	0.902113	1.20688	-1.46333	3.26756	0.362654	9.63016	0.446965	0.000310897	0.000166362	2	6433	5	30055	0
GO:0042056	0.357301	1	1.8688	0.902113	1.20688	-1.46333	3.26756	0.362654	9.63016	0.446965	0.000310897	0.000166362	2	6433	5	30055	0
GO:0042273	0.357301	1	1.8688	0.902113	1.20688	-1.46333	3.26756	0.362654	9.63016	0.446965	0.000310897	0.000166362	2	6433	5	30055	0
GO:0042663	0.357301	1	1.8688	0.902113	1.20688	-1.46333	3.26756	0.362654	9.63016	0.446965	0.000310897	0.000166362	2	6433	5	30055	0
GO:0042706	0.357301	1	1.8688	0.902113	1.20688	-1.46333	3.26756	0.362654	9.63016	0.446965	0.000310897	0.000166362	2	6433	5	30055	0
GO:0042769	0.357301	1	1.8688	0.902113	1.20688	-1.46333	3.26756	0.362654	9.63016	0.446965	0.000310897	0.000166362	2	6433	5	30055	0
GO:0043046	0.357301	1	1.8688	0.902113	1.20688	-1.46333	3.26756	0.362654	9.63016	0.446965	0.000310897	0.000166362	2	6433	5	30055	0
GO:0043162	0.357301	1	1.8688	0.902113	1.20688	-1.46333	3.26756	0.362654	9.63016	0.446965	0.000310897	0.000166362	2	6433	5	30055	0
GO:0043314	0.357301	1	1.8688	0.902113	1.20688	-1.46333	3.26756	0.362654	9.63016	0.446965	0.000310897	0.000166362	2	6433	5	30055	0
GO:0045098	0.357301	1	1.8688	0.902113	1.20688	-1.46333	3.26756	0.362654	9.63016	0.446965	0.000310897	0.000166362	2	6433	5	30055	0
GO:0045162	0.357301	1	1.8688	0.902113	1.20688	-1.46333	3.26756	0.362654	9.63016	0.446965	0.000310897	0.000166362	2	6433	5	30055	0
GO:0045178	0.357301	1	1.8688	0.902113	1.20688	-1.46333	3.26756	0.362654	9.63016	0.446965	0.000310897	0.000166362	2	6433	5	30055	0
GO:0046513	0.357301	1	1.8688	0.902113	1.20688	-1.46333	3.26756	0.362654	9.63016	0.446965	0.000310897	0.000166362	2	6433	5	30055	0
GO:0048332	0.357301	1	1.8688	0.902113	1.20688	-1.46333	3.26756	0.362654	9.63016	0.446965	0.000310897	0.000166362	2	6433	5	30055	0
GO:0048554	0.357301	1	1.8688	0.902113	1.20688	-1.46333	3.26756	0.362654	9.63016	0.446965	0.000310897	0.000166362	2	6433	5	30055	0
GO:0048644	0.357301	1	1.8688	0.902113	1.20688	-1.46333	3.26756	0.362654	9.63016	0.446965	0.000310897	0.000166362	2	6433	5	30055	0
GO:0048914	0.357301	1	1.8688	0.902113	1.20688	-1.46333	3.26756	0.362654	9.63016	0.446965	0.000310897	0.000166362	2	6433	5	30055	0
GO:0050678	0.357301	1	1.8688	0.902113	1.20688	-1.46333	3.26756	0.362654	9.63016	0.446965	0.000310897	0.000166362	2	6433	5	30055	0
GO:0050775	0.357301	1	1.8688	0.902113	1.20688	-1.46333	3.26756	0.362654	9.63016	0.446965	0.000310897	0.000166362	2	6433	5	30055	0
GO:0051604	0.357301	1	1.8688	0.902113	1.20688	-1.46333	3.26756	0.362654	9.63016	0.446965	0.000310897	0.000166362	2	6433	5	30055	0
GO:0051932	0.357301	1	1.8688	0.902113	1.20688	-1.46333	3.26756	0.362654	9.63016	0.446965	0.000310897	0.000166362	2	6433	5	30055	0
GO:0055123	0.357301	1	1.8688	0.902113	1.20688	-1.46333	3.26756	0.362654	9.63016	0.446965	0.000310897	0.000166362	2	6433	5	30055	0
GO:0060346	0.357301	1	1.8688	0.902113	1.20688	-1.46333	3.26756	0.362654	9.63016	0.446965	0.000310897	0.000166362	2	6433	5	30055	0
GO:0061351	0.357301	1	1.8688	0.902113	1.20688	-1.46333	3.26756	0.362654	9.63016	0.446965	0.000310897	0.000166362	2	6433	5	30055	0
GO:0070613	0.357301	1	1.8688	0.902113	1.20688	-1.46333	3.26756	0.362654	9.63016	0.446965	0.000310897	0.000166362	2	6433	5	30055	0
GO:0090023	0.357301	1	1.8688	0.902113	1.20688	-1.46333	3.26756	0.362654	9.63016	0.446965	0.000310897	0.000166362	2	6433	5	30055	0
GO:0097105	0.357301	1	1.8688	0.902113	1.20688	-1.46333	3.26756	0.362654	9.63016	0.446965	0.000310897	0.000166362	2	6433	5	30055	0
GO:0097197	0.357301	1	1.8688	0.902113	1.20688	-1.46333	3.26756	0.362654	9.63016	0.446965	0.000310897	0.000166362	2	6433	5	30055	0
GO:0097502	0.357301	1	1.8688	0.902113	1.20688	-1.46333	3.26756	0.362654	9.63016	0.446965	0.000310897	0.000166362	2	6433	5	30055	0
GO:1902396	0.357301	1	1.8688	0.902113	1.20688	-1.46333	3.26756	0.362654	9.63016	0.446965	0.000310897	0.000166362	2	6433	5	30055	0
GO:2000009	0.357301	1	1.8688	0.902113	1.20688	-1.46333	3.26756	0.362654	9.63016	0.446965	0.000310897	0.000166362	2	6433	5	30055	0
GO:2000675	0.357301	1	1.8688	0.902113	1.20688	-1.46333	3.26756	0.362654	9.63016	0.446965	0.000310897	0.000166362	2	6433	5	30055	0
GO:2000678	0.357301	1	1.8688	0.902113	1.20688	-1.46333	3.26756	0.362654	9.63016	0.446965	0.000310897	0.000166362	2	6433	5	30055	0
GO:2001014	0.357301	1	1.8688	0.902113	1.20688	-1.46333	3.26756	0.362654	9.63016	0.446965	0.000310897	0.000166362	2	6433	5	30055	0
GO:0005158	0.357484	1	0.622934	-0.682849	0.626701	-1.91116	0.545463	0.265878	1.45949	-0.446743	0.000932691	0.00149726	6	6433	45	30055	1
GO:0009405	0.360389	1	0.609392	-0.714558	0.625899	-1.9413	0.512181	0.260382	1.4262	-0.443229	0.000932691	0.00153053	6	6433	46	30055	1
GO:0043229	0.360389	1	0.609392	-0.714558	0.625899	-1.9413	0.512181	0.260382	1.4262	-0.443229	0.000932691	0.00153053	6	6433	46	30055	1
GO:0000062	0.360718	1	1.66857	0.738615	0.751366	-0.734035	2.21126	0.60122	4.63081	0.442832	0.000777242	0.000465813	5	6433	14	30055	0
GO:0007034	0.360718	1	1.66857	0.738615	0.751366	-0.734035	2.21126	0.60122	4.63081	0.442832	0.000777242	0.000465813	5	6433	14	30055	0
GO:0021634	0.360718	1	1.66857	0.738615	0.751366	-0.734035	2.21126	0.60122	4.63081	0.442832	0.000777242	0.000465813	5	6433	14	30055	0
GO:0043021	0.360718	1	1.66857	0.738615	0.751366	-0.734035	2.21126	0.60122	4.63081	0.442832	0.000777242	0.000465813	5	6433	14	30055	0
GO:0048738	0.360718	1	1.66857	0.738615	0.751366	-0.734035	2.21126	0.60122	4.63081	0.442832	0.000777242	0.000465813	5	6433	14	30055	0
GO:0061418	0.360718	1	1.66857	0.738615	0.751366	-0.734035	2.21126	0.60122	4.63081	0.442832	0.000777242	0.000465813	5	6433	14	30055	0
GO:0070679	0.360718	1	1.66857	0.738615	0.751366	-0.734035	2.21126	0.60122	4.63081	0.442832	0.000777242	0.000465813	5	6433	14	30055	0
GO:0001030	0.365278	1	0	3	1.53019	0.000889489	5.99911	1.00062	63.9606	0.437377	0	0.000266179	0	6433	8	30055	1
GO:0001031	0.365278	1	0	3	1.53019	0.000889489	5.99911	1.00062	63.9606	0.437377	0	0.000266179	0	6433	8	30055	1
GO:0001032	0.365278	1	0	3	1.53019	0.000889489	5.99911	1.00062	63.9606	0.437377	0	0.000266179	0	6433	8	30055	1
GO:0001835	0.365278	1	0	3	1.53019	0.000889489	5.99911	1.00062	63.9606	0.437377	0	0.000266179	0	6433	8	30055	1
GO:0001895	0.365278	1	0	3	1.53019	0.000889489	5.99911	1.00062	63.9606	0.437377	0	0.000266179	0	6433	8	30055	1
GO:0001931	0.365278	1	0	3	1.53019	0.000889489	5.99911	1.00062	63.9606	0.437377	0	0.000266179	0	6433	8	30055	1
GO:0002092	0.365278	1	0	3	1.53019	0.000889489	5.99911	1.00062	63.9606	0.437377	0	0.000266179	0	6433	8	30055	1
GO:0002523	0.365278	1	0	3	1.53019	0.000889489	5.99911	1.00062	63.9606	0.437377	0	0.000266179	0	6433	8	30055	1
GO:0004332	0.365278	1	0	3	1.53019	0.000889489	5.99911	1.00062	63.9606	0.437377	0	0.000266179	0	6433	8	30055	1
GO:0004823	0.365278	1	0	3	1.53019	0.000889489	5.99911	1.00062	63.9606	0.437377	0	0.000266179	0	6433	8	30055	1
GO:0004968	0.365278	1	0	3	1.53019	0.000889489	5.99911	1.00062	63.9606	0.437377	0	0.000266179	0	6433	8	30055	1
GO:0004977	0.365278	1	0	3	1.53019	0.000889489	5.99911	1.00062	63.9606	0.437377	0	0.000266179	0	6433	8	30055	1
GO:0004994	0.365278	1	0	3	1.53019	0.000889489	5.99911	1.00062	63.9606	0.437377	0	0.000266179	0	6433	8	30055	1
GO:0004996	0.365278	1	0	3	1.53019	0.000889489	5.99911	1.00062	63.9606	0.437377	0	0.000266179	0	6433	8	30055	1
GO:0005114	0.365278	1	0	3	1.53019	0.000889489	5.99911	1.00062	63.9606	0.437377	0	0.000266179	0	6433	8	30055	1
GO:0005184	0.365278	1	0	3	1.53019	0.000889489	5.99911	1.00062	63.9606	0.437377	0	0.000266179	0	6433	8	30055	1
GO:0005548	0.365278	1	0	3	1.53019	0.000889489	5.99911	1.00062	63.9606	0.437377	0	0.000266179	0	6433	8	30055	1
GO:0005955	0.365278	1	0	3	1.53019	0.000889489	5.99911	1.00062	63.9606	0.437377	0	0.000266179	0	6433	8	30055	1
GO:0006269	0.365278	1	0	3	1.53019	0.000889489	5.99911	1.00062	63.9606	0.437377	0	0.000266179	0	6433	8	30055	1
GO:0006362	0.365278	1	0	3	1.53019	0.000889489	5.99911	1.00062	63.9606	0.437377	0	0.000266179	0	6433	8	30055	1
GO:0006418	0.365278	1	0	3	1.53019	0.000889489	5.99911	1.00062	63.9606	0.437377	0	0.000266179	0	6433	8	30055	1
GO:0006429	0.365278	1	0	3	1.53019	0.000889489	5.99911	1.00062	63.9606	0.437377	0	0.000266179	0	6433	8	30055	1
GO:0006865	0.365278	1	0	3	1.53019	0.000889489	5.99911	1.00062	63.9606	0.437377	0	0.000266179	0	6433	8	30055	1
GO:0006957	0.365278	1	0	3	1.53019	0.000889489	5.99911	1.00062	63.9606	0.437377	0	0.000266179	0	6433	8	30055	1
GO:0007183	0.365278	1	0	3	1.53019	0.000889489	5.99911	1.00062	63.9606	0.437377	0	0.000266179	0	6433	8	30055	1
GO:0009166	0.365278	1	0	3	1.53019	0.000889489	5.99911	1.00062	63.9606	0.437377	0	0.000266179	0	6433	8	30055	1
GO:0010594	0.365278	1	0	3	1.53019	0.000889489	5.99911	1.00062	63.9606	0.437377	0	0.000266179	0	6433	8	30055	1
GO:0010613	0.365278	1	0	3	1.53019	0.000889489	5.99911	1.00062	63.9606	0.437377	0	0.000266179	0	6433	8	30055	1
GO:0014051	0.365278	1	0	3	1.53019	0.000889489	5.99911	1.00062	63.9606	0.437377	0	0.000266179	0	6433	8	30055	1
GO:0014706	0.365278	1	0	3	1.53019	0.000889489	5.99911	1.00062	63.9606	0.437377	0	0.000266179	0	6433	8	30055	1
GO:0015250	0.365278	1	0	3	1.53019	0.000889489	5.99911	1.00062	63.9606	0.437377	0	0.000266179	0	6433	8	30055	1
GO:0015485	0.365278	1	0	3	1.53019	0.000889489	5.99911	1.00062	63.9606	0.437377	0	0.000266179	0	6433	8	30055	1
GO:0016081	0.365278	1	0	3	1.53019	0.000889489	5.99911	1.00062	63.9606	0.437377	0	0.000266179	0	6433	8	30055	1
GO:0016281	0.365278	1	0	3	1.53019	0.000889489	5.99911	1.00062	63.9606	0.437377	0	0.000266179	0	6433	8	30055	1
GO:0017145	0.365278	1	0	3	1.53019	0.000889489	5.99911	1.00062	63.9606	0.437377	0	0.000266179	0	6433	8	30055	1
GO:0021744	0.365278	1	0	3	1.53019	0.000889489	5.99911	1.00062	63.9606	0.437377	0	0.000266179	0	6433	8	30055	1
GO:0030991	0.365278	1	0	3	1.53019	0.000889489	5.99911	1.00062	63.9606	0.437377	0	0.000266179	0	6433	8	30055	1
GO:0031210	0.365278	1	0	3	1.53019	0.000889489	5.99911	1.00062	63.9606	0.437377	0	0.000266179	0	6433	8	30055	1
GO:0031443	0.365278	1	0	3	1.53019	0.000889489	5.99911	1.00062	63.9606	0.437377	0	0.000266179	0	6433	8	30055	1
GO:0031663	0.365278	1	0	3	1.53019	0.000889489	5.99911	1.00062	63.9606	0.437377	0	0.000266179	0	6433	8	30055	1
GO:0032319	0.365278	1	0	3	1.53019	0.000889489	5.99911	1.00062	63.9606	0.437377	0	0.000266179	0	6433	8	30055	1
GO:0032797	0.365278	1	0	3	1.53019	0.000889489	5.99911	1.00062	63.9606	0.437377	0	0.000266179	0	6433	8	30055	1
GO:0032876	0.365278	1	0	3	1.53019	0.000889489	5.99911	1.00062	63.9606	0.437377	0	0.000266179	0	6433	8	30055	1
GO:0033677	0.365278	1	0	3	1.53019	0.000889489	5.99911	1.00062	63.9606	0.437377	0	0.000266179	0	6433	8	30055	1
GO:0035331	0.365278	1	0	3	1.53019	0.000889489	5.99911	1.00062	63.9606	0.437377	0	0.000266179	0	6433	8	30055	1
GO:0035475	0.365278	1	0	3	1.53019	0.000889489	5.99911	1.00062	63.9606	0.437377	0	0.000266179	0	6433	8	30055	1
GO:0035678	0.365278	1	0	3	1.53019	0.000889489	5.99911	1.00062	63.9606	0.437377	0	0.000266179	0	6433	8	30055	1
GO:0038170	0.365278	1	0	3	1.53019	0.000889489	5.99911	1.00062	63.9606	0.437377	0	0.000266179	0	6433	8	30055	1
GO:0038194	0.365278	1	0	3	1.53019	0.000889489	5.99911	1.00062	63.9606	0.437377	0	0.000266179	0	6433	8	30055	1
GO:0042471	0.365278	1	0	3	1.53019	0.000889489	5.99911	1.00062	63.9606	0.437377	0	0.000266179	0	6433	8	30055	1
GO:0042594	0.365278	1	0	3	1.53019	0.000889489	5.99911	1.00062	63.9606	0.437377	0	0.000266179	0	6433	8	30055	1
GO:0043168	0.365278	1	0	3	1.53019	0.000889489	5.99911	1.00062	63.9606	0.437377	0	0.000266179	0	6433	8	30055	1
GO:0044782	0.365278	1	0	3	1.53019	0.000889489	5.99911	1.00062	63.9606	0.437377	0	0.000266179	0	6433	8	30055	1
GO:0045499	0.365278	1	0	3	1.53019	0.000889489	5.99911	1.00062	63.9606	0.437377	0	0.000266179	0	6433	8	30055	1
GO:0046373	0.365278	1	0	3	1.53019	0.000889489	5.99911	1.00062	63.9606	0.437377	0	0.000266179	0	6433	8	30055	1
GO:0046556	0.365278	1	0	3	1.53019	0.000889489	5.99911	1.00062	63.9606	0.437377	0	0.000266179	0	6433	8	30055	1
GO:0048188	0.365278	1	0	3	1.53019	0.000889489	5.99911	1.00062	63.9606	0.437377	0	0.000266179	0	6433	8	30055	1
GO:0048259	0.365278	1	0	3	1.53019	0.000889489	5.99911	1.00062	63.9606	0.437377	0	0.000266179	0	6433	8	30055	1
GO:0048340	0.365278	1	0	3	1.53019	0.000889489	5.99911	1.00062	63.9606	0.437377	0	0.000266179	0	6433	8	30055	1
GO:0048843	0.365278	1	0	3	1.53019	0.000889489	5.99911	1.00062	63.9606	0.437377	0	0.000266179	0	6433	8	30055	1
GO:0048885	0.365278	1	0	3	1.53019	0.000889489	5.99911	1.00062	63.9606	0.437377	0	0.000266179	0	6433	8	30055	1
GO:0050715	0.365278	1	0	3	1.53019	0.000889489	5.99911	1.00062	63.9606	0.437377	0	0.000266179	0	6433	8	30055	1
GO:0050905	0.365278	1	0	3	1.53019	0.000889489	5.99911	1.00062	63.9606	0.437377	0	0.000266179	0	6433	8	30055	1
GO:0050927	0.365278	1	0	3	1.53019	0.000889489	5.99911	1.00062	63.9606	0.437377	0	0.000266179	0	6433	8	30055	1
GO:0050953	0.365278	1	0	3	1.53019	0.000889489	5.99911	1.00062	63.9606	0.437377	0	0.000266179	0	6433	8	30055	1
GO:0051899	0.365278	1	0	3	1.53019	0.000889489	5.99911	1.00062	63.9606	0.437377	0	0.000266179	0	6433	8	30055	1
GO:0060081	0.365278	1	0	3	1.53019	0.000889489	5.99911	1.00062	63.9606	0.437377	0	0.000266179	0	6433	8	30055	1
GO:0060134	0.365278	1	0	3	1.53019	0.000889489	5.99911	1.00062	63.9606	0.437377	0	0.000266179	0	6433	8	30055	1
GO:0060290	0.365278	1	0	3	1.53019	0.000889489	5.99911	1.00062	63.9606	0.437377	0	0.000266179	0	6433	8	30055	1
GO:0060338	0.365278	1	0	3	1.53019	0.000889489	5.99911	1.00062	63.9606	0.437377	0	0.000266179	0	6433	8	30055	1
GO:0060391	0.365278	1	0	3	1.53019	0.000889489	5.99911	1.00062	63.9606	0.437377	0	0.000266179	0	6433	8	30055	1
GO:0060612	0.365278	1	0	3	1.53019	0.000889489	5.99911	1.00062	63.9606	0.437377	0	0.000266179	0	6433	8	30055	1
GO:0061031	0.365278	1	0	3	1.53019	0.000889489	5.99911	1.00062	63.9606	0.437377	0	0.000266179	0	6433	8	30055	1
GO:0070032	0.365278	1	0	3	1.53019	0.000889489	5.99911	1.00062	63.9606	0.437377	0	0.000266179	0	6433	8	30055	1
GO:0070182	0.365278	1	0	3	1.53019	0.000889489	5.99911	1.00062	63.9606	0.437377	0	0.000266179	0	6433	8	30055	1
GO:0071678	0.365278	1	0	3	1.53019	0.000889489	5.99911	1.00062	63.9606	0.437377	0	0.000266179	0	6433	8	30055	1
GO:0085029	0.365278	1	0	3	1.53019	0.000889489	5.99911	1.00062	63.9606	0.437377	0	0.000266179	0	6433	8	30055	1
GO:0090288	0.365278	1	0	3	1.53019	0.000889489	5.99911	1.00062	63.9606	0.437377	0	0.000266179	0	6433	8	30055	1
GO:0090299	0.365278	1	0	3	1.53019	0.000889489	5.99911	1.00062	63.9606	0.437377	0	0.000266179	0	6433	8	30055	1
GO:0097211	0.365278	1	0	3	1.53019	0.000889489	5.99911	1.00062	63.9606	0.437377	0	0.000266179	0	6433	8	30055	1
GO:1900176	0.365278	1	0	3	1.53019	0.000889489	5.99911	1.00062	63.9606	0.437377	0	0.000266179	0	6433	8	30055	1
GO:1901215	0.365278	1	0	3	1.53019	0.000889489	5.99911	1.00062	63.9606	0.437377	0	0.000266179	0	6433	8	30055	1
GO:1902531	0.365278	1	0	3	1.53019	0.000889489	5.99911	1.00062	63.9606	0.437377	0	0.000266179	0	6433	8	30055	1
GO:2000049	0.365278	1	0	3	1.53019	0.000889489	5.99911	1.00062	63.9606	0.437377	0	0.000266179	0	6433	8	30055	1
GO:0000975	0.367287	1	1.43754	0.523602	0.58295	-0.61896	1.66616	0.65114	3.17369	0.434994	0.00124359	0.000865081	8	6433	26	30055	0
GO:0001841	0.367287	1	1.43754	0.523602	0.58295	-0.61896	1.66616	0.65114	3.17369	0.434994	0.00124359	0.000865081	8	6433	26	30055	0
GO:0006461	0.367287	1	1.43754	0.523602	0.58295	-0.61896	1.66616	0.65114	3.17369	0.434994	0.00124359	0.000865081	8	6433	26	30055	0
GO:0031594	0.367287	1	1.43754	0.523602	0.58295	-0.61896	1.66616	0.65114	3.17369	0.434994	0.00124359	0.000865081	8	6433	26	30055	0
GO:0043523	0.367287	1	1.43754	0.523602	0.58295	-0.61896	1.66616	0.65114	3.17369	0.434994	0.00124359	0.000865081	8	6433	26	30055	0
GO:0045859	0.371754	1	1.33486	0.416687	0.471817	-0.508057	1.34143	0.703169	2.53402	0.429744	0.00186538	0.00139744	12	6433	42	30055	0
GO:0051225	0.371754	1	1.33486	0.416687	0.471817	-0.508057	1.34143	0.703169	2.53402	0.429744	0.00186538	0.00139744	12	6433	42	30055	0
GO:0051091	0.374454	1	1.28103	0.357308	0.394476	-0.41585	1.13047	0.749578	2.18929	0.426601	0.00264262	0.00206288	17	6433	62	30055	0
GO:0005030	0.375841	1	0	3	1.52071	0.0194606	5.98054	1.01358	63.1425	0.424996	0	0.000299451	0	6433	9	30055	1
GO:0005828	0.375841	1	0	3	1.52071	0.0194606	5.98054	1.01358	63.1425	0.424996	0	0.000299451	0	6433	9	30055	1
GO:0006346	0.375841	1	0	3	1.52071	0.0194606	5.98054	1.01358	63.1425	0.424996	0	0.000299451	0	6433	9	30055	1
GO:0006958	0.375841	1	0	3	1.52071	0.0194606	5.98054	1.01358	63.1425	0.424996	0	0.000299451	0	6433	9	30055	1
GO:0006995	0.375841	1	0	3	1.52071	0.0194606	5.98054	1.01358	63.1425	0.424996	0	0.000299451	0	6433	9	30055	1
GO:0007403	0.375841	1	0	3	1.52071	0.0194606	5.98054	1.01358	63.1425	0.424996	0	0.000299451	0	6433	9	30055	1
GO:0007423	0.375841	1	0	3	1.52071	0.0194606	5.98054	1.01358	63.1425	0.424996	0	0.000299451	0	6433	9	30055	1
GO:0007508	0.375841	1	0	3	1.52071	0.0194606	5.98054	1.01358	63.1425	0.424996	0	0.000299451	0	6433	9	30055	1
GO:0007525	0.375841	1	0	3	1.52071	0.0194606	5.98054	1.01358	63.1425	0.424996	0	0.000299451	0	6433	9	30055	1
GO:0007614	0.375841	1	0	3	1.52071	0.0194606	5.98054	1.01358	63.1425	0.424996	0	0.000299451	0	6433	9	30055	1
GO:0010575	0.375841	1	0	3	1.52071	0.0194606	5.98054	1.01358	63.1425	0.424996	0	0.000299451	0	6433	9	30055	1
GO:0010996	0.375841	1	0	3	1.52071	0.0194606	5.98054	1.01358	63.1425	0.424996	0	0.000299451	0	6433	9	30055	1
GO:0014808	0.375841	1	0	3	1.52071	0.0194606	5.98054	1.01358	63.1425	0.424996	0	0.000299451	0	6433	9	30055	1
GO:0015267	0.375841	1	0	3	1.52071	0.0194606	5.98054	1.01358	63.1425	0.424996	0	0.000299451	0	6433	9	30055	1
GO:0015908	0.375841	1	0	3	1.52071	0.0194606	5.98054	1.01358	63.1425	0.424996	0	0.000299451	0	6433	9	30055	1
GO:0016594	0.375841	1	0	3	1.52071	0.0194606	5.98054	1.01358	63.1425	0.424996	0	0.000299451	0	6433	9	30055	1
GO:0021513	0.375841	1	0	3	1.52071	0.0194606	5.98054	1.01358	63.1425	0.424996	0	0.000299451	0	6433	9	30055	1
GO:0030275	0.375841	1	0	3	1.52071	0.0194606	5.98054	1.01358	63.1425	0.424996	0	0.000299451	0	6433	9	30055	1
GO:0031095	0.375841	1	0	3	1.52071	0.0194606	5.98054	1.01358	63.1425	0.424996	0	0.000299451	0	6433	9	30055	1
GO:0031931	0.375841	1	0	3	1.52071	0.0194606	5.98054	1.01358	63.1425	0.424996	0	0.000299451	0	6433	9	30055	1
GO:0035254	0.375841	1	0	3	1.52071	0.0194606	5.98054	1.01358	63.1425	0.424996	0	0.000299451	0	6433	9	30055	1
GO:0035887	0.375841	1	0	3	1.52071	0.0194606	5.98054	1.01358	63.1425	0.424996	0	0.000299451	0	6433	9	30055	1
GO:0038007	0.375841	1	0	3	1.52071	0.0194606	5.98054	1.01358	63.1425	0.424996	0	0.000299451	0	6433	9	30055	1
GO:0038179	0.375841	1	0	3	1.52071	0.0194606	5.98054	1.01358	63.1425	0.424996	0	0.000299451	0	6433	9	30055	1
GO:0042113	0.375841	1	0	3	1.52071	0.0194606	5.98054	1.01358	63.1425	0.424996	0	0.000299451	0	6433	9	30055	1
GO:0042623	0.375841	1	0	3	1.52071	0.0194606	5.98054	1.01358	63.1425	0.424996	0	0.000299451	0	6433	9	30055	1
GO:0042891	0.375841	1	0	3	1.52071	0.0194606	5.98054	1.01358	63.1425	0.424996	0	0.000299451	0	6433	9	30055	1
GO:0042895	0.375841	1	0	3	1.52071	0.0194606	5.98054	1.01358	63.1425	0.424996	0	0.000299451	0	6433	9	30055	1
GO:0043153	0.375841	1	0	3	1.52071	0.0194606	5.98054	1.01358	63.1425	0.424996	0	0.000299451	0	6433	9	30055	1
GO:0043169	0.375841	1	0	3	1.52071	0.0194606	5.98054	1.01358	63.1425	0.424996	0	0.000299451	0	6433	9	30055	1
GO:0045639	0.375841	1	0	3	1.52071	0.0194606	5.98054	1.01358	63.1425	0.424996	0	0.000299451	0	6433	9	30055	1
GO:0046827	0.375841	1	0	3	1.52071	0.0194606	5.98054	1.01358	63.1425	0.424996	0	0.000299451	0	6433	9	30055	1
GO:0048172	0.375841	1	0	3	1.52071	0.0194606	5.98054	1.01358	63.1425	0.424996	0	0.000299451	0	6433	9	30055	1
GO:0048925	0.375841	1	0	3	1.52071	0.0194606	5.98054	1.01358	63.1425	0.424996	0	0.000299451	0	6433	9	30055	1
GO:0050877	0.375841	1	0	3	1.52071	0.0194606	5.98054	1.01358	63.1425	0.424996	0	0.000299451	0	6433	9	30055	1
GO:0051298	0.375841	1	0	3	1.52071	0.0194606	5.98054	1.01358	63.1425	0.424996	0	0.000299451	0	6433	9	30055	1
GO:0060484	0.375841	1	0	3	1.52071	0.0194606	5.98054	1.01358	63.1425	0.424996	0	0.000299451	0	6433	9	30055	1
GO:0061512	0.375841	1	0	3	1.52071	0.0194606	5.98054	1.01358	63.1425	0.424996	0	0.000299451	0	6433	9	30055	1
GO:0071313	0.375841	1	0	3	1.52071	0.0194606	5.98054	1.01358	63.1425	0.424996	0	0.000299451	0	6433	9	30055	1
GO:0071698	0.375841	1	0	3	1.52071	0.0194606	5.98054	1.01358	63.1425	0.424996	0	0.000299451	0	6433	9	30055	1
GO:2000727	0.375841	1	0	3	1.52071	0.0194606	5.98054	1.01358	63.1425	0.424996	0	0.000299451	0	6433	9	30055	1
GO:0001973	0.378724	1	1.55733	0.639079	0.744741	-0.820586	2.09874	0.566212	4.28336	0.421677	0.000777242	0.000499085	5	6433	15	30055	0
GO:0004177	0.378724	1	1.55733	0.639079	0.744741	-0.820586	2.09874	0.566212	4.28336	0.421677	0.000777242	0.000499085	5	6433	15	30055	0
GO:0006626	0.378724	1	1.55733	0.639079	0.744741	-0.820586	2.09874	0.566212	4.28336	0.421677	0.000777242	0.000499085	5	6433	15	30055	0
GO:0006986	0.378724	1	1.55733	0.639079	0.744741	-0.820586	2.09874	0.566212	4.28336	0.421677	0.000777242	0.000499085	5	6433	15	30055	0
GO:0007163	0.378724	1	1.55733	0.639079	0.744741	-0.820586	2.09874	0.566212	4.28336	0.421677	0.000777242	0.000499085	5	6433	15	30055	0
GO:0007213	0.378724	1	1.55733	0.639079	0.744741	-0.820586	2.09874	0.566212	4.28336	0.421677	0.000777242	0.000499085	5	6433	15	30055	0
GO:0032793	0.378724	1	1.55733	0.639079	0.744741	-0.820586	2.09874	0.566212	4.28336	0.421677	0.000777242	0.000499085	5	6433	15	30055	0
GO:0071203	0.378724	1	1.55733	0.639079	0.744741	-0.820586	2.09874	0.566212	4.28336	0.421677	0.000777242	0.000499085	5	6433	15	30055	0
GO:0005125	0.379454	1	1.2607	0.334224	0.3938	-0.437609	1.10606	0.738357	2.15257	0.420841	0.00264262	0.00209616	17	6433	63	30055	0
GO:0005861	0.379847	1	1.3843	0.469154	0.580402	-0.668412	1.60672	0.629199	3.04559	0.420391	0.00124359	0.000898353	8	6433	27	30055	0
GO:0006338	0.379847	1	1.3843	0.469154	0.580402	-0.668412	1.60672	0.629199	3.04559	0.420391	0.00124359	0.000898353	8	6433	27	30055	0
GO:0043433	0.379847	1	1.3843	0.469154	0.580402	-0.668412	1.60672	0.629199	3.04559	0.420391	0.00124359	0.000898353	8	6433	27	30055	0
GO:0071902	0.379847	1	1.3843	0.469154	0.580402	-0.668412	1.60672	0.629199	3.04559	0.420391	0.00124359	0.000898353	8	6433	27	30055	0
GO:0006310	0.379997	1	1.30381	0.382739	0.470594	-0.539608	1.30509	0.687958	2.47098	0.42022	0.00186538	0.00143071	12	6433	43	30055	0
GO:0035118	0.379997	1	1.30381	0.382739	0.470594	-0.539608	1.30509	0.687958	2.47098	0.42022	0.00186538	0.00143071	12	6433	43	30055	0
GO:0097503	0.379997	1	1.30381	0.382739	0.470594	-0.539608	1.30509	0.687958	2.47098	0.42022	0.00186538	0.00143071	12	6433	43	30055	0
GO:0007205	0.383563	1	0.654081	-0.61246	0.58187	-1.7529	0.527985	0.296704	1.44191	-0.416163	0.00108814	0.00166362	7	6433	50	30055	1
GO:0021522	0.383563	1	0.654081	-0.61246	0.58187	-1.7529	0.527985	0.296704	1.44191	-0.416163	0.00108814	0.00166362	7	6433	50	30055	1
GO:0048514	0.383563	1	0.654081	-0.61246	0.58187	-1.7529	0.527985	0.296704	1.44191	-0.416163	0.00108814	0.00166362	7	6433	50	30055	1
GO:0001658	0.385566	1	0.584	-0.775959	0.764848	-2.27503	0.723116	0.206608	1.65074	-0.413902	0.000621794	0.00106471	4	6433	32	30055	1
GO:0005267	0.385566	1	0.584	-0.775959	0.764848	-2.27503	0.723116	0.206608	1.65074	-0.413902	0.000621794	0.00106471	4	6433	32	30055	1
GO:0007413	0.385566	1	0.584	-0.775959	0.764848	-2.27503	0.723116	0.206608	1.65074	-0.413902	0.000621794	0.00106471	4	6433	32	30055	1
GO:0014704	0.385566	1	0.584	-0.775959	0.764848	-2.27503	0.723116	0.206608	1.65074	-0.413902	0.000621794	0.00106471	4	6433	32	30055	1
GO:0016358	0.385566	1	0.584	-0.775959	0.764848	-2.27503	0.723116	0.206608	1.65074	-0.413902	0.000621794	0.00106471	4	6433	32	30055	1
GO:0000786	0.386624	1	1.34969	0.432628	0.453834	-0.45687	1.32213	0.728565	2.50034	0.412711	0.00202083	0.00149726	13	6433	45	30055	0
GO:0005814	0.387146	1	0.566303	-0.820353	0.763558	-2.3169	0.676194	0.200698	1.59792	-0.412125	0.000621794	0.00109799	4	6433	33	30055	1
GO:0044767	0.387146	1	0.566303	-0.820353	0.763558	-2.3169	0.676194	0.200698	1.59792	-0.412125	0.000621794	0.00109799	4	6433	33	30055	1
GO:0006099	0.39135	1	1.32035	0.400919	0.452725	-0.486405	1.28824	0.713802	2.4423	0.407435	0.00202083	0.00153053	13	6433	46	30055	0
GO:0016746	0.39135	1	1.32035	0.400919	0.452725	-0.486405	1.28824	0.713802	2.4423	0.407435	0.00202083	0.00153053	13	6433	46	30055	0
GO:0030199	0.391387	1	0.549647	-0.863421	0.762343	-2.35759	0.630743	0.195117	1.54836	-0.407393	0.000621794	0.00113126	4	6433	34	30055	1
GO:0003319	0.395824	1	2.00229	1.00165	0.995357	-0.949215	2.95251	0.517914	7.74096	0.402498	0.000466345	0.000232906	3	6433	7	30055	0
GO:0004579	0.395824	1	2.00229	1.00165	0.995357	-0.949215	2.95251	0.517914	7.74096	0.402498	0.000466345	0.000232906	3	6433	7	30055	0
GO:0004731	0.395824	1	2.00229	1.00165	0.995357	-0.949215	2.95251	0.517914	7.74096	0.402498	0.000466345	0.000232906	3	6433	7	30055	0
GO:0004860	0.395824	1	2.00229	1.00165	0.995357	-0.949215	2.95251	0.517914	7.74096	0.402498	0.000466345	0.000232906	3	6433	7	30055	0
GO:0006301	0.395824	1	2.00229	1.00165	0.995357	-0.949215	2.95251	0.517914	7.74096	0.402498	0.000466345	0.000232906	3	6433	7	30055	0
GO:0006978	0.395824	1	2.00229	1.00165	0.995357	-0.949215	2.95251	0.517914	7.74096	0.402498	0.000466345	0.000232906	3	6433	7	30055	0
GO:0009253	0.395824	1	2.00229	1.00165	0.995357	-0.949215	2.95251	0.517914	7.74096	0.402498	0.000466345	0.000232906	3	6433	7	30055	0
GO:0010165	0.395824	1	2.00229	1.00165	0.995357	-0.949215	2.95251	0.517914	7.74096	0.402498	0.000466345	0.000232906	3	6433	7	30055	0
GO:0010569	0.395824	1	2.00229	1.00165	0.995357	-0.949215	2.95251	0.517914	7.74096	0.402498	0.000466345	0.000232906	3	6433	7	30055	0
GO:0015780	0.395824	1	2.00229	1.00165	0.995357	-0.949215	2.95251	0.517914	7.74096	0.402498	0.000466345	0.000232906	3	6433	7	30055	0
GO:0016012	0.395824	1	2.00229	1.00165	0.995357	-0.949215	2.95251	0.517914	7.74096	0.402498	0.000466345	0.000232906	3	6433	7	30055	0
GO:0017123	0.395824	1	2.00229	1.00165	0.995357	-0.949215	2.95251	0.517914	7.74096	0.402498	0.000466345	0.000232906	3	6433	7	30055	0
GO:0021542	0.395824	1	2.00229	1.00165	0.995357	-0.949215	2.95251	0.517914	7.74096	0.402498	0.000466345	0.000232906	3	6433	7	30055	0
GO:0022400	0.395824	1	2.00229	1.00165	0.995357	-0.949215	2.95251	0.517914	7.74096	0.402498	0.000466345	0.000232906	3	6433	7	30055	0
GO:0030532	0.395824	1	2.00229	1.00165	0.995357	-0.949215	2.95251	0.517914	7.74096	0.402498	0.000466345	0.000232906	3	6433	7	30055	0
GO:0031369	0.395824	1	2.00229	1.00165	0.995357	-0.949215	2.95251	0.517914	7.74096	0.402498	0.000466345	0.000232906	3	6433	7	30055	0
GO:0042427	0.395824	1	2.00229	1.00165	0.995357	-0.949215	2.95251	0.517914	7.74096	0.402498	0.000466345	0.000232906	3	6433	7	30055	0
GO:0042770	0.395824	1	2.00229	1.00165	0.995357	-0.949215	2.95251	0.517914	7.74096	0.402498	0.000466345	0.000232906	3	6433	7	30055	0
GO:0044458	0.395824	1	2.00229	1.00165	0.995357	-0.949215	2.95251	0.517914	7.74096	0.402498	0.000466345	0.000232906	3	6433	7	30055	0
GO:0045862	0.395824	1	2.00229	1.00165	0.995357	-0.949215	2.95251	0.517914	7.74096	0.402498	0.000466345	0.000232906	3	6433	7	30055	0
GO:0046658	0.395824	1	2.00229	1.00165	0.995357	-0.949215	2.95251	0.517914	7.74096	0.402498	0.000466345	0.000232906	3	6433	7	30055	0
GO:0046966	0.395824	1	2.00229	1.00165	0.995357	-0.949215	2.95251	0.517914	7.74096	0.402498	0.000466345	0.000232906	3	6433	7	30055	0
GO:0048368	0.395824	1	2.00229	1.00165	0.995357	-0.949215	2.95251	0.517914	7.74096	0.402498	0.000466345	0.000232906	3	6433	7	30055	0
GO:0048742	0.395824	1	2.00229	1.00165	0.995357	-0.949215	2.95251	0.517914	7.74096	0.402498	0.000466345	0.000232906	3	6433	7	30055	0
GO:0048863	0.395824	1	2.00229	1.00165	0.995357	-0.949215	2.95251	0.517914	7.74096	0.402498	0.000466345	0.000232906	3	6433	7	30055	0
GO:0048932	0.395824	1	2.00229	1.00165	0.995357	-0.949215	2.95251	0.517914	7.74096	0.402498	0.000466345	0.000232906	3	6433	7	30055	0
GO:0060017	0.395824	1	2.00229	1.00165	0.995357	-0.949215	2.95251	0.517914	7.74096	0.402498	0.000466345	0.000232906	3	6433	7	30055	0
GO:0061179	0.395824	1	2.00229	1.00165	0.995357	-0.949215	2.95251	0.517914	7.74096	0.402498	0.000466345	0.000232906	3	6433	7	30055	0
GO:0070742	0.395824	1	2.00229	1.00165	0.995357	-0.949215	2.95251	0.517914	7.74096	0.402498	0.000466345	0.000232906	3	6433	7	30055	0
GO:0070887	0.395824	1	2.00229	1.00165	0.995357	-0.949215	2.95251	0.517914	7.74096	0.402498	0.000466345	0.000232906	3	6433	7	30055	0
GO:0072554	0.395824	1	2.00229	1.00165	0.995357	-0.949215	2.95251	0.517914	7.74096	0.402498	0.000466345	0.000232906	3	6433	7	30055	0
GO:1900052	0.395824	1	2.00229	1.00165	0.995357	-0.949215	2.95251	0.517914	7.74096	0.402498	0.000466345	0.000232906	3	6433	7	30055	0
GO:1901844	0.395824	1	2.00229	1.00165	0.995357	-0.949215	2.95251	0.517914	7.74096	0.402498	0.000466345	0.000232906	3	6433	7	30055	0
GO:2000379	0.395824	1	2.00229	1.00165	0.995357	-0.949215	2.95251	0.517914	7.74096	0.402498	0.000466345	0.000232906	3	6433	7	30055	0
GO:2001240	0.395824	1	2.00229	1.00165	0.995357	-0.949215	2.95251	0.517914	7.74096	0.402498	0.000466345	0.000232906	3	6433	7	30055	0
GO:0008360	0.3973	1	1.23671	0.306504	0.381899	-0.442006	1.05501	0.736111	2.07774	0.400882	0.00279807	0.00226252	18	6433	68	30055	0
GO:0009887	0.397651	1	1.29226	0.369892	0.45166	-0.515345	1.25513	0.699625	2.38689	0.400498	0.00202083	0.0015638	13	6433	47	30055	0
GO:0000381	0.398109	1	1.4016	0.487076	0.54795	-0.586887	1.56104	0.665778	2.95066	0.399998	0.00139904	0.00099817	9	6433	30	30055	0
GO:0004553	0.398109	1	1.4016	0.487076	0.54795	-0.586887	1.56104	0.665778	2.95066	0.399998	0.00139904	0.00099817	9	6433	30	30055	0
GO:0006520	0.398109	1	1.4016	0.487076	0.54795	-0.586887	1.56104	0.665778	2.95066	0.399998	0.00139904	0.00099817	9	6433	30	30055	0
GO:0008643	0.398109	1	1.4016	0.487076	0.54795	-0.586887	1.56104	0.665778	2.95066	0.399998	0.00139904	0.00099817	9	6433	30	30055	0
GO:0009617	0.398109	1	1.4016	0.487076	0.54795	-0.586887	1.56104	0.665778	2.95066	0.399998	0.00139904	0.00099817	9	6433	30	30055	0
GO:0030010	0.398109	1	1.4016	0.487076	0.54795	-0.586887	1.56104	0.665778	2.95066	0.399998	0.00139904	0.00099817	9	6433	30	30055	0
GO:0043227	0.398109	1	1.4016	0.487076	0.54795	-0.586887	1.56104	0.665778	2.95066	0.399998	0.00139904	0.00099817	9	6433	30	30055	0
GO:0051539	0.398109	1	1.4016	0.487076	0.54795	-0.586887	1.56104	0.665778	2.95066	0.399998	0.00139904	0.00099817	9	6433	30	30055	0
GO:0009987	0.399937	1	0.747521	-0.419815	0.448114	-1.2981	0.458473	0.406661	1.37409	-0.398009	0.00186538	0.00249543	12	6433	75	30055	1
GO:0016486	0.400191	1	1.46	0.54597	0.738896	-0.902239	1.99418	0.535056	3.98389	0.397733	0.000777242	0.000532357	5	6433	16	30055	0
GO:0019432	0.400191	1	1.46	0.54597	0.738896	-0.902239	1.99418	0.535056	3.98389	0.397733	0.000777242	0.000532357	5	6433	16	30055	0
GO:0032835	0.400191	1	1.46	0.54597	0.738896	-0.902239	1.99418	0.535056	3.98389	0.397733	0.000777242	0.000532357	5	6433	16	30055	0
GO:0033116	0.400191	1	1.46	0.54597	0.738896	-0.902239	1.99418	0.535056	3.98389	0.397733	0.000777242	0.000532357	5	6433	16	30055	0
GO:0045600	0.400191	1	1.46	0.54597	0.738896	-0.902239	1.99418	0.535056	3.98389	0.397733	0.000777242	0.000532357	5	6433	16	30055	0
GO:0070654	0.400191	1	1.46	0.54597	0.738896	-0.902239	1.99418	0.535056	3.98389	0.397733	0.000777242	0.000532357	5	6433	16	30055	0
GO:0017048	0.405218	1	0.705208	-0.503879	0.546854	-1.57569	0.567935	0.335482	1.4824	-0.392311	0.00124359	0.00176343	8	6433	53	30055	1
GO:0004383	0.405243	1	0.692149	-0.530846	0.546189	-1.60136	0.539664	0.329567	1.45363	-0.392285	0.00124359	0.00179671	8	6433	54	30055	1
GO:0001917	0.406858	1	0.4672	-1.09789	1.06975	-3.19455	0.99878	0.10923	1.99831	-0.390557	0.000310897	0.000665447	2	6433	20	30055	1
GO:0006521	0.406858	1	0.4672	-1.09789	1.06975	-3.19455	0.99878	0.10923	1.99831	-0.390557	0.000310897	0.000665447	2	6433	20	30055	1
GO:0007217	0.406858	1	0.4672	-1.09789	1.06975	-3.19455	0.99878	0.10923	1.99831	-0.390557	0.000310897	0.000665447	2	6433	20	30055	1
GO:0048168	0.406858	1	0.4672	-1.09789	1.06975	-3.19455	0.99878	0.10923	1.99831	-0.390557	0.000310897	0.000665447	2	6433	20	30055	1
GO:0050880	0.406858	1	0.4672	-1.09789	1.06975	-3.19455	0.99878	0.10923	1.99831	-0.390557	0.000310897	0.000665447	2	6433	20	30055	1
GO:0061337	0.406858	1	0.4672	-1.09789	1.06975	-3.19455	0.99878	0.10923	1.99831	-0.390557	0.000310897	0.000665447	2	6433	20	30055	1
GO:0050896	0.406877	1	0.679564	-0.557318	0.545547	-1.62657	0.511934	0.323857	1.42596	-0.390537	0.00124359	0.00182998	8	6433	55	30055	1
GO:0004518	0.409941	1	0.444953	-1.16828	1.06743	-3.2604	0.923846	0.104357	1.89717	-0.387279	0.000310897	0.000698719	2	6433	21	30055	1
GO:0021554	0.409941	1	0.444953	-1.16828	1.06743	-3.2604	0.923846	0.104357	1.89717	-0.387279	0.000310897	0.000698719	2	6433	21	30055	1
GO:0032266	0.409941	1	0.444953	-1.16828	1.06743	-3.2604	0.923846	0.104357	1.89717	-0.387279	0.000310897	0.000698719	2	6433	21	30055	1
GO:0032777	0.409941	1	0.444953	-1.16828	1.06743	-3.2604	0.923846	0.104357	1.89717	-0.387279	0.000310897	0.000698719	2	6433	21	30055	1
GO:0046549	0.409941	1	0.444953	-1.16828	1.06743	-3.2604	0.923846	0.104357	1.89717	-0.387279	0.000310897	0.000698719	2	6433	21	30055	1
GO:0048661	0.409941	1	0.444953	-1.16828	1.06743	-3.2604	0.923846	0.104357	1.89717	-0.387279	0.000310897	0.000698719	2	6433	21	30055	1
GO:0050770	0.409941	1	0.444953	-1.16828	1.06743	-3.2604	0.923846	0.104357	1.89717	-0.387279	0.000310897	0.000698719	2	6433	21	30055	1
GO:0070986	0.409941	1	0.444953	-1.16828	1.06743	-3.2604	0.923846	0.104357	1.89717	-0.387279	0.000310897	0.000698719	2	6433	21	30055	1
GO:0097264	0.409941	1	0.444953	-1.16828	1.06743	-3.2604	0.923846	0.104357	1.89717	-0.387279	0.000310897	0.000698719	2	6433	21	30055	1
GO:0001077	0.413828	1	1.216	0.282144	0.371032	-0.445065	1.00935	0.734551	2.01301	0.38318	0.00295352	0.00242888	19	6433	73	30055	0
GO:0008565	0.413828	1	1.216	0.282144	0.371032	-0.445065	1.00935	0.734551	2.01301	0.38318	0.00295352	0.00242888	19	6433	73	30055	0
GO:0003993	0.417123	1	1.55733	0.639079	0.679804	-0.693313	1.97147	0.618432	3.92168	0.379735	0.000932691	0.000598902	6	6433	18	30055	0
GO:0004550	0.417123	1	1.55733	0.639079	0.679804	-0.693313	1.97147	0.618432	3.92168	0.379735	0.000932691	0.000598902	6	6433	18	30055	0
GO:0006165	0.417123	1	1.55733	0.639079	0.679804	-0.693313	1.97147	0.618432	3.92168	0.379735	0.000932691	0.000598902	6	6433	18	30055	0
GO:0009165	0.417123	1	1.55733	0.639079	0.679804	-0.693313	1.97147	0.618432	3.92168	0.379735	0.000932691	0.000598902	6	6433	18	30055	0
GO:0010466	0.417123	1	1.55733	0.639079	0.679804	-0.693313	1.97147	0.618432	3.92168	0.379735	0.000932691	0.000598902	6	6433	18	30055	0
GO:0043388	0.417123	1	1.55733	0.639079	0.679804	-0.693313	1.97147	0.618432	3.92168	0.379735	0.000932691	0.000598902	6	6433	18	30055	0
GO:0048511	0.417123	1	1.55733	0.639079	0.679804	-0.693313	1.97147	0.618432	3.92168	0.379735	0.000932691	0.000598902	6	6433	18	30055	0
GO:0070330	0.417123	1	1.55733	0.639079	0.679804	-0.693313	1.97147	0.618432	3.92168	0.379735	0.000932691	0.000598902	6	6433	18	30055	0
GO:0035064	0.418194	1	1.314	0.393966	0.543979	-0.672213	1.46015	0.627543	2.75136	0.378622	0.00139904	0.00106471	9	6433	32	30055	0
GO:0035162	0.418194	1	1.314	0.393966	0.543979	-0.672213	1.46015	0.627543	2.75136	0.378622	0.00139904	0.00106471	9	6433	32	30055	0
GO:0018024	0.419973	1	0.631352	-0.663484	0.68712	-2.01021	0.683247	0.248236	1.60575	-0.376778	0.000777242	0.00123108	5	6433	37	30055	1
GO:0044325	0.420793	1	1.25785	0.330957	0.433939	-0.519547	1.18146	0.697591	2.26806	0.375932	0.00217628	0.00173016	14	6433	52	30055	0
GO:0055037	0.421929	1	0.614737	-0.701958	0.686042	-2.04658	0.64266	0.242058	1.5612	-0.374761	0.000777242	0.00126435	5	6433	38	30055	1
GO:0001510	0.422738	1	1.752	0.809004	0.976508	-1.10492	2.72292	0.464929	6.6021	0.373929	0.000466345	0.000266179	3	6433	8	30055	0
GO:0004144	0.422738	1	1.752	0.809004	0.976508	-1.10492	2.72292	0.464929	6.6021	0.373929	0.000466345	0.000266179	3	6433	8	30055	0
GO:0004708	0.422738	1	1.752	0.809004	0.976508	-1.10492	2.72292	0.464929	6.6021	0.373929	0.000466345	0.000266179	3	6433	8	30055	0
GO:0004826	0.422738	1	1.752	0.809004	0.976508	-1.10492	2.72292	0.464929	6.6021	0.373929	0.000466345	0.000266179	3	6433	8	30055	0
GO:0005720	0.422738	1	1.752	0.809004	0.976508	-1.10492	2.72292	0.464929	6.6021	0.373929	0.000466345	0.000266179	3	6433	8	30055	0
GO:0008312	0.422738	1	1.752	0.809004	0.976508	-1.10492	2.72292	0.464929	6.6021	0.373929	0.000466345	0.000266179	3	6433	8	30055	0
GO:0010043	0.422738	1	1.752	0.809004	0.976508	-1.10492	2.72292	0.464929	6.6021	0.373929	0.000466345	0.000266179	3	6433	8	30055	0
GO:0010460	0.422738	1	1.752	0.809004	0.976508	-1.10492	2.72292	0.464929	6.6021	0.373929	0.000466345	0.000266179	3	6433	8	30055	0
GO:0014033	0.422738	1	1.752	0.809004	0.976508	-1.10492	2.72292	0.464929	6.6021	0.373929	0.000466345	0.000266179	3	6433	8	30055	0
GO:0016235	0.422738	1	1.752	0.809004	0.976508	-1.10492	2.72292	0.464929	6.6021	0.373929	0.000466345	0.000266179	3	6433	8	30055	0
GO:0030122	0.422738	1	1.752	0.809004	0.976508	-1.10492	2.72292	0.464929	6.6021	0.373929	0.000466345	0.000266179	3	6433	8	30055	0
GO:0030510	0.422738	1	1.752	0.809004	0.976508	-1.10492	2.72292	0.464929	6.6021	0.373929	0.000466345	0.000266179	3	6433	8	30055	0
GO:0031526	0.422738	1	1.752	0.809004	0.976508	-1.10492	2.72292	0.464929	6.6021	0.373929	0.000466345	0.000266179	3	6433	8	30055	0
GO:0032212	0.422738	1	1.752	0.809004	0.976508	-1.10492	2.72292	0.464929	6.6021	0.373929	0.000466345	0.000266179	3	6433	8	30055	0
GO:0034333	0.422738	1	1.752	0.809004	0.976508	-1.10492	2.72292	0.464929	6.6021	0.373929	0.000466345	0.000266179	3	6433	8	30055	0
GO:0035861	0.422738	1	1.752	0.809004	0.976508	-1.10492	2.72292	0.464929	6.6021	0.373929	0.000466345	0.000266179	3	6433	8	30055	0
GO:0038036	0.422738	1	1.752	0.809004	0.976508	-1.10492	2.72292	0.464929	6.6021	0.373929	0.000466345	0.000266179	3	6433	8	30055	0
GO:0043539	0.422738	1	1.752	0.809004	0.976508	-1.10492	2.72292	0.464929	6.6021	0.373929	0.000466345	0.000266179	3	6433	8	30055	0
GO:0045184	0.422738	1	1.752	0.809004	0.976508	-1.10492	2.72292	0.464929	6.6021	0.373929	0.000466345	0.000266179	3	6433	8	30055	0
GO:0048795	0.422738	1	1.752	0.809004	0.976508	-1.10492	2.72292	0.464929	6.6021	0.373929	0.000466345	0.000266179	3	6433	8	30055	0
GO:0050772	0.422738	1	1.752	0.809004	0.976508	-1.10492	2.72292	0.464929	6.6021	0.373929	0.000466345	0.000266179	3	6433	8	30055	0
GO:0071044	0.422738	1	1.752	0.809004	0.976508	-1.10492	2.72292	0.464929	6.6021	0.373929	0.000466345	0.000266179	3	6433	8	30055	0
GO:0086005	0.422738	1	1.752	0.809004	0.976508	-1.10492	2.72292	0.464929	6.6021	0.373929	0.000466345	0.000266179	3	6433	8	30055	0
GO:0090201	0.422738	1	1.752	0.809004	0.976508	-1.10492	2.72292	0.464929	6.6021	0.373929	0.000466345	0.000266179	3	6433	8	30055	0
GO:1902589	0.422738	1	1.752	0.809004	0.976508	-1.10492	2.72292	0.464929	6.6021	0.373929	0.000466345	0.000266179	3	6433	8	30055	0
GO:2001243	0.422738	1	1.752	0.809004	0.976508	-1.10492	2.72292	0.464929	6.6021	0.373929	0.000466345	0.000266179	3	6433	8	30055	0
GO:0048038	0.425539	1	0.724966	-0.464015	0.516484	-1.47631	0.548276	0.359408	1.46234	-0.371061	0.00139904	0.0019298	9	6433	58	30055	1
GO:0043009	0.42611	1	1.37412	0.458507	0.518614	-0.557959	1.47497	0.679263	2.77978	0.370478	0.00155448	0.00113126	10	6433	34	30055	0
GO:0048839	0.42611	1	1.37412	0.458507	0.518614	-0.557959	1.47497	0.679263	2.77978	0.370478	0.00155448	0.00113126	10	6433	34	30055	0
GO:0002062	0.427949	1	1.47537	0.561076	0.675313	-0.762513	1.88467	0.589469	3.69267	0.368608	0.000932691	0.000632174	6	6433	19	30055	0
GO:0006469	0.427949	1	1.47537	0.561076	0.675313	-0.762513	1.88467	0.589469	3.69267	0.368608	0.000932691	0.000632174	6	6433	19	30055	0
GO:0010181	0.427949	1	1.47537	0.561076	0.675313	-0.762513	1.88467	0.589469	3.69267	0.368608	0.000932691	0.000632174	6	6433	19	30055	0
GO:0016051	0.427949	1	1.47537	0.561076	0.675313	-0.762513	1.88467	0.589469	3.69267	0.368608	0.000932691	0.000632174	6	6433	19	30055	0
GO:0018279	0.427949	1	1.47537	0.561076	0.675313	-0.762513	1.88467	0.589469	3.69267	0.368608	0.000932691	0.000632174	6	6433	19	30055	0
GO:0043966	0.427949	1	1.47537	0.561076	0.675313	-0.762513	1.88467	0.589469	3.69267	0.368608	0.000932691	0.000632174	6	6433	19	30055	0
GO:0048598	0.427949	1	1.47537	0.561076	0.675313	-0.762513	1.88467	0.589469	3.69267	0.368608	0.000932691	0.000632174	6	6433	19	30055	0
GO:0006954	0.428491	1	0.778667	-0.360921	0.415998	-1.17626	0.454421	0.442496	1.37023	-0.368058	0.00217628	0.00279488	14	6433	84	30055	1
GO:0000159	0.432377	1	1.33486	0.416687	0.516925	-0.596469	1.42984	0.661371	2.69417	0.364138	0.00155448	0.00116453	10	6433	35	30055	0
GO:0001934	0.432377	1	1.33486	0.416687	0.516925	-0.596469	1.42984	0.661371	2.69417	0.364138	0.00155448	0.00116453	10	6433	35	30055	0
GO:0030307	0.432377	1	1.33486	0.416687	0.516925	-0.596469	1.42984	0.661371	2.69417	0.364138	0.00155448	0.00116453	10	6433	35	30055	0
GO:0005819	0.435768	1	1.25143	0.323577	0.418966	-0.497581	1.14474	0.708293	2.21106	0.360744	0.00233173	0.00186325	15	6433	56	30055	0
GO:0005681	0.441631	1	1.22947	0.298042	0.418187	-0.521589	1.11767	0.696604	2.16997	0.35494	0.00233173	0.00189652	15	6433	57	30055	0
GO:0006665	0.441946	1	1.4016	0.487076	0.671245	-0.828541	1.80269	0.563098	3.48871	0.354631	0.000932691	0.000665447	6	6433	20	30055	0
GO:0008144	0.441946	1	1.4016	0.487076	0.671245	-0.828541	1.80269	0.563098	3.48871	0.354631	0.000932691	0.000665447	6	6433	20	30055	0
GO:0015012	0.441946	1	1.4016	0.487076	0.671245	-0.828541	1.80269	0.563098	3.48871	0.354631	0.000932691	0.000665447	6	6433	20	30055	0
GO:0034599	0.441946	1	1.4016	0.487076	0.671245	-0.828541	1.80269	0.563098	3.48871	0.354631	0.000932691	0.000665447	6	6433	20	30055	0
GO:0035622	0.441946	1	1.4016	0.487076	0.671245	-0.828541	1.80269	0.563098	3.48871	0.354631	0.000932691	0.000665447	6	6433	20	30055	0
GO:0048731	0.441946	1	1.4016	0.487076	0.671245	-0.828541	1.80269	0.563098	3.48871	0.354631	0.000932691	0.000665447	6	6433	20	30055	0
GO:0072659	0.441946	1	1.4016	0.487076	0.671245	-0.828541	1.80269	0.563098	3.48871	0.354631	0.000932691	0.000665447	6	6433	20	30055	0
GO:0008146	0.444842	1	0.730001	-0.45403	0.490169	-1.41474	0.506683	0.375076	1.42078	-0.351794	0.00155448	0.00212943	10	6433	64	30055	1
GO:0016568	0.444842	1	0.730001	-0.45403	0.490169	-1.41474	0.506683	0.375076	1.42078	-0.351794	0.00155448	0.00212943	10	6433	64	30055	1
GO:0004970	0.449104	1	0.683708	-0.548548	0.630291	-1.7839	0.6868	0.290398	1.60971	-0.347653	0.000932691	0.00136417	6	6433	41	30055	1
GO:0008286	0.449104	1	0.683708	-0.548548	0.630291	-1.7839	0.6868	0.290398	1.60971	-0.347653	0.000932691	0.00136417	6	6433	41	30055	1
GO:0030512	0.45158	1	0.651907	-0.617261	0.628415	-1.84893	0.614411	0.277598	1.53093	-0.345266	0.000932691	0.00143071	6	6433	43	30055	1
GO:0000060	0.454476	1	1.55733	0.639079	0.961592	-1.24561	2.52377	0.42173	5.75081	0.342489	0.000466345	0.000299451	3	6433	9	30055	0
GO:0000974	0.454476	1	1.55733	0.639079	0.961592	-1.24561	2.52377	0.42173	5.75081	0.342489	0.000466345	0.000299451	3	6433	9	30055	0
GO:0001054	0.454476	1	1.55733	0.639079	0.961592	-1.24561	2.52377	0.42173	5.75081	0.342489	0.000466345	0.000299451	3	6433	9	30055	0
GO:0003958	0.454476	1	1.55733	0.639079	0.961592	-1.24561	2.52377	0.42173	5.75081	0.342489	0.000466345	0.000299451	3	6433	9	30055	0
GO:0004030	0.454476	1	1.55733	0.639079	0.961592	-1.24561	2.52377	0.42173	5.75081	0.342489	0.000466345	0.000299451	3	6433	9	30055	0
GO:0005351	0.454476	1	1.55733	0.639079	0.961592	-1.24561	2.52377	0.42173	5.75081	0.342489	0.000466345	0.000299451	3	6433	9	30055	0
GO:0006268	0.454476	1	1.55733	0.639079	0.961592	-1.24561	2.52377	0.42173	5.75081	0.342489	0.000466345	0.000299451	3	6433	9	30055	0
GO:0006556	0.454476	1	1.55733	0.639079	0.961592	-1.24561	2.52377	0.42173	5.75081	0.342489	0.000466345	0.000299451	3	6433	9	30055	0
GO:0007043	0.454476	1	1.55733	0.639079	0.961592	-1.24561	2.52377	0.42173	5.75081	0.342489	0.000466345	0.000299451	3	6433	9	30055	0
GO:0015935	0.454476	1	1.55733	0.639079	0.961592	-1.24561	2.52377	0.42173	5.75081	0.342489	0.000466345	0.000299451	3	6433	9	30055	0
GO:0016180	0.454476	1	1.55733	0.639079	0.961592	-1.24561	2.52377	0.42173	5.75081	0.342489	0.000466345	0.000299451	3	6433	9	30055	0
GO:0016208	0.454476	1	1.55733	0.639079	0.961592	-1.24561	2.52377	0.42173	5.75081	0.342489	0.000466345	0.000299451	3	6433	9	30055	0
GO:0019509	0.454476	1	1.55733	0.639079	0.961592	-1.24561	2.52377	0.42173	5.75081	0.342489	0.000466345	0.000299451	3	6433	9	30055	0
GO:0030511	0.454476	1	1.55733	0.639079	0.961592	-1.24561	2.52377	0.42173	5.75081	0.342489	0.000466345	0.000299451	3	6433	9	30055	0
GO:0030695	0.454476	1	1.55733	0.639079	0.961592	-1.24561	2.52377	0.42173	5.75081	0.342489	0.000466345	0.000299451	3	6433	9	30055	0
GO:0030837	0.454476	1	1.55733	0.639079	0.961592	-1.24561	2.52377	0.42173	5.75081	0.342489	0.000466345	0.000299451	3	6433	9	30055	0
GO:0032418	0.454476	1	1.55733	0.639079	0.961592	-1.24561	2.52377	0.42173	5.75081	0.342489	0.000466345	0.000299451	3	6433	9	30055	0
GO:0032859	0.454476	1	1.55733	0.639079	0.961592	-1.24561	2.52377	0.42173	5.75081	0.342489	0.000466345	0.000299451	3	6433	9	30055	0
GO:0043236	0.454476	1	1.55733	0.639079	0.961592	-1.24561	2.52377	0.42173	5.75081	0.342489	0.000466345	0.000299451	3	6433	9	30055	0
GO:0045216	0.454476	1	1.55733	0.639079	0.961592	-1.24561	2.52377	0.42173	5.75081	0.342489	0.000466345	0.000299451	3	6433	9	30055	0
GO:0045839	0.454476	1	1.55733	0.639079	0.961592	-1.24561	2.52377	0.42173	5.75081	0.342489	0.000466345	0.000299451	3	6433	9	30055	0
GO:0048855	0.454476	1	1.55733	0.639079	0.961592	-1.24561	2.52377	0.42173	5.75081	0.342489	0.000466345	0.000299451	3	6433	9	30055	0
GO:0050509	0.454476	1	1.55733	0.639079	0.961592	-1.24561	2.52377	0.42173	5.75081	0.342489	0.000466345	0.000299451	3	6433	9	30055	0
GO:0051000	0.454476	1	1.55733	0.639079	0.961592	-1.24561	2.52377	0.42173	5.75081	0.342489	0.000466345	0.000299451	3	6433	9	30055	0
GO:0055088	0.454476	1	1.55733	0.639079	0.961592	-1.24561	2.52377	0.42173	5.75081	0.342489	0.000466345	0.000299451	3	6433	9	30055	0
GO:0070324	0.454476	1	1.55733	0.639079	0.961592	-1.24561	2.52377	0.42173	5.75081	0.342489	0.000466345	0.000299451	3	6433	9	30055	0
GO:0071371	0.454476	1	1.55733	0.639079	0.961592	-1.24561	2.52377	0.42173	5.75081	0.342489	0.000466345	0.000299451	3	6433	9	30055	0
GO:0071704	0.454476	1	1.55733	0.639079	0.961592	-1.24561	2.52377	0.42173	5.75081	0.342489	0.000466345	0.000299451	3	6433	9	30055	0
GO:0098588	0.454476	1	1.55733	0.639079	0.961592	-1.24561	2.52377	0.42173	5.75081	0.342489	0.000466345	0.000299451	3	6433	9	30055	0
GO:0003995	0.458644	1	1.33486	0.416687	0.667544	-0.891675	1.72505	0.538988	3.30591	0.338524	0.000932691	0.000698719	6	6433	21	30055	0
GO:0015030	0.458644	1	1.33486	0.416687	0.667544	-0.891675	1.72505	0.538988	3.30591	0.338524	0.000932691	0.000698719	6	6433	21	30055	0
GO:0048518	0.458644	1	1.33486	0.416687	0.667544	-0.891675	1.72505	0.538988	3.30591	0.338524	0.000932691	0.000698719	6	6433	21	30055	0
GO:0048557	0.458644	1	1.33486	0.416687	0.667544	-0.891675	1.72505	0.538988	3.30591	0.338524	0.000932691	0.000698719	6	6433	21	30055	0
GO:0055008	0.458644	1	1.33486	0.416687	0.667544	-0.891675	1.72505	0.538988	3.30591	0.338524	0.000932691	0.000698719	6	6433	21	30055	0
GO:0030374	0.45955	1	0.56064	-0.834852	0.881278	-2.56213	0.892422	0.169326	1.85629	-0.337668	0.000466345	0.000831808	3	6433	25	30055	1
GO:0030674	0.45955	1	0.56064	-0.834852	0.881278	-2.56213	0.892422	0.169326	1.85629	-0.337668	0.000466345	0.000831808	3	6433	25	30055	1
GO:0033077	0.45955	1	0.56064	-0.834852	0.881278	-2.56213	0.892422	0.169326	1.85629	-0.337668	0.000466345	0.000831808	3	6433	25	30055	1
GO:0043280	0.45955	1	0.56064	-0.834852	0.881278	-2.56213	0.892422	0.169326	1.85629	-0.337668	0.000466345	0.000831808	3	6433	25	30055	1
GO:0071013	0.460523	1	1.20568	0.269845	0.404058	-0.522095	1.06179	0.69636	2.08751	0.336749	0.00248718	0.00206288	16	6433	62	30055	0
GO:0007416	0.462717	1	0.539077	-0.891436	0.87946	-2.61515	0.832274	0.163216	1.78049	-0.334685	0.000466345	0.000865081	3	6433	26	30055	1
GO:0019902	0.462717	1	0.539077	-0.891436	0.87946	-2.61515	0.832274	0.163216	1.78049	-0.334685	0.000466345	0.000865081	3	6433	26	30055	1
GO:0021986	0.462717	1	0.539077	-0.891436	0.87946	-2.61515	0.832274	0.163216	1.78049	-0.334685	0.000466345	0.000865081	3	6433	26	30055	1
GO:0043167	0.462717	1	0.539077	-0.891436	0.87946	-2.61515	0.832274	0.163216	1.78049	-0.334685	0.000466345	0.000865081	3	6433	26	30055	1
GO:0050900	0.462717	1	0.539077	-0.891436	0.87946	-2.61515	0.832274	0.163216	1.78049	-0.334685	0.000466345	0.000865081	3	6433	26	30055	1
GO:0001078	0.468982	1	1.42191	0.507834	0.622447	-0.712139	1.72781	0.610415	3.31224	0.328844	0.00108814	0.000765264	7	6433	23	30055	0
GO:0006369	0.468982	1	1.42191	0.507834	0.622447	-0.712139	1.72781	0.610415	3.31224	0.328844	0.00108814	0.000765264	7	6433	23	30055	0
GO:0009968	0.468982	1	1.42191	0.507834	0.622447	-0.712139	1.72781	0.610415	3.31224	0.328844	0.00108814	0.000765264	7	6433	23	30055	0
GO:0031146	0.468982	1	1.42191	0.507834	0.622447	-0.712139	1.72781	0.610415	3.31224	0.328844	0.00108814	0.000765264	7	6433	23	30055	0
GO:0031398	0.468982	1	1.42191	0.507834	0.622447	-0.712139	1.72781	0.610415	3.31224	0.328844	0.00108814	0.000765264	7	6433	23	30055	0
GO:0043406	0.468982	1	1.42191	0.507834	0.622447	-0.712139	1.72781	0.610415	3.31224	0.328844	0.00108814	0.000765264	7	6433	23	30055	0
GO:0043687	0.468982	1	1.42191	0.507834	0.622447	-0.712139	1.72781	0.610415	3.31224	0.328844	0.00108814	0.000765264	7	6433	23	30055	0
GO:0072562	0.468982	1	1.42191	0.507834	0.622447	-0.712139	1.72781	0.610415	3.31224	0.328844	0.00108814	0.000765264	7	6433	23	30055	0
GO:0004190	0.469186	1	1.25346	0.325921	0.489477	-0.633436	1.28528	0.644639	2.43729	0.328655	0.00170993	0.00136417	11	6433	41	30055	0
GO:0004890	0.469186	1	1.25346	0.325921	0.489477	-0.633436	1.28528	0.644639	2.43729	0.328655	0.00170993	0.00136417	11	6433	41	30055	0
GO:0051087	0.469186	1	1.25346	0.325921	0.489477	-0.633436	1.28528	0.644639	2.43729	0.328655	0.00170993	0.00136417	11	6433	41	30055	0
GO:0051607	0.469186	1	1.25346	0.325921	0.489477	-0.633436	1.28528	0.644639	2.43729	0.328655	0.00170993	0.00136417	11	6433	41	30055	0
GO:0009881	0.474089	1	0.710957	-0.492166	0.584972	-1.63869	0.654359	0.321148	1.57392	-0.32414	0.00108814	0.00153053	7	6433	46	30055	1
GO:0009612	0.474815	1	0.69583	-0.523193	0.584149	-1.6681	0.621719	0.314667	1.53871	-0.323476	0.00108814	0.0015638	7	6433	47	30055	1
GO:0018298	0.474815	1	0.69583	-0.523193	0.584149	-1.6681	0.621719	0.314667	1.53871	-0.323476	0.00108814	0.0015638	7	6433	47	30055	1
GO:0005643	0.477259	1	0.681334	-0.553566	0.583359	-1.69693	0.589796	0.308442	1.50503	-0.321246	0.00108814	0.00159707	7	6433	48	30055	1
GO:0008277	0.478043	1	1.36267	0.446434	0.61941	-0.767588	1.66046	0.587399	3.16116	0.320533	0.00108814	0.000798536	7	6433	24	30055	0
GO:0071901	0.478043	1	1.36267	0.446434	0.61941	-0.767588	1.66046	0.587399	3.16116	0.320533	0.00108814	0.000798536	7	6433	24	30055	0
GO:0004722	0.481338	1	1.27418	0.349572	0.469424	-0.570481	1.26963	0.673392	2.41099	0.31755	0.00186538	0.00146398	12	6433	44	30055	0
GO:0000723	0.48747	1	0.389334	-1.36092	1.50147	-4.30376	1.58191	0.0506338	2.99367	-0.312052	0.000155448	0.000399268	1	6433	12	30055	1
GO:0001517	0.48747	1	0.389334	-1.36092	1.50147	-4.30376	1.58191	0.0506338	2.99367	-0.312052	0.000155448	0.000399268	1	6433	12	30055	1
GO:0001824	0.48747	1	0.389334	-1.36092	1.50147	-4.30376	1.58191	0.0506338	2.99367	-0.312052	0.000155448	0.000399268	1	6433	12	30055	1
GO:0004525	0.48747	1	0.389334	-1.36092	1.50147	-4.30376	1.58191	0.0506338	2.99367	-0.312052	0.000155448	0.000399268	1	6433	12	30055	1
GO:0005883	0.48747	1	0.389334	-1.36092	1.50147	-4.30376	1.58191	0.0506338	2.99367	-0.312052	0.000155448	0.000399268	1	6433	12	30055	1
GO:0006883	0.48747	1	0.389334	-1.36092	1.50147	-4.30376	1.58191	0.0506338	2.99367	-0.312052	0.000155448	0.000399268	1	6433	12	30055	1
GO:0006884	0.48747	1	0.389334	-1.36092	1.50147	-4.30376	1.58191	0.0506338	2.99367	-0.312052	0.000155448	0.000399268	1	6433	12	30055	1
GO:0006937	0.48747	1	0.389334	-1.36092	1.50147	-4.30376	1.58191	0.0506338	2.99367	-0.312052	0.000155448	0.000399268	1	6433	12	30055	1
GO:0008345	0.48747	1	0.389334	-1.36092	1.50147	-4.30376	1.58191	0.0506338	2.99367	-0.312052	0.000155448	0.000399268	1	6433	12	30055	1
GO:0008688	0.48747	1	0.389334	-1.36092	1.50147	-4.30376	1.58191	0.0506338	2.99367	-0.312052	0.000155448	0.000399268	1	6433	12	30055	1
GO:0010038	0.48747	1	0.389334	-1.36092	1.50147	-4.30376	1.58191	0.0506338	2.99367	-0.312052	0.000155448	0.000399268	1	6433	12	30055	1
GO:0010595	0.48747	1	0.389334	-1.36092	1.50147	-4.30376	1.58191	0.0506338	2.99367	-0.312052	0.000155448	0.000399268	1	6433	12	30055	1
GO:0010811	0.48747	1	0.389334	-1.36092	1.50147	-4.30376	1.58191	0.0506338	2.99367	-0.312052	0.000155448	0.000399268	1	6433	12	30055	1
GO:0010874	0.48747	1	0.389334	-1.36092	1.50147	-4.30376	1.58191	0.0506338	2.99367	-0.312052	0.000155448	0.000399268	1	6433	12	30055	1
GO:0016175	0.48747	1	0.389334	-1.36092	1.50147	-4.30376	1.58191	0.0506338	2.99367	-0.312052	0.000155448	0.000399268	1	6433	12	30055	1
GO:0016232	0.48747	1	0.389334	-1.36092	1.50147	-4.30376	1.58191	0.0506338	2.99367	-0.312052	0.000155448	0.000399268	1	6433	12	30055	1
GO:0016339	0.48747	1	0.389334	-1.36092	1.50147	-4.30376	1.58191	0.0506338	2.99367	-0.312052	0.000155448	0.000399268	1	6433	12	30055	1
GO:0017056	0.48747	1	0.389334	-1.36092	1.50147	-4.30376	1.58191	0.0506338	2.99367	-0.312052	0.000155448	0.000399268	1	6433	12	30055	1
GO:0018471	0.48747	1	0.389334	-1.36092	1.50147	-4.30376	1.58191	0.0506338	2.99367	-0.312052	0.000155448	0.000399268	1	6433	12	30055	1
GO:0018630	0.48747	1	0.389334	-1.36092	1.50147	-4.30376	1.58191	0.0506338	2.99367	-0.312052	0.000155448	0.000399268	1	6433	12	30055	1
GO:0018631	0.48747	1	0.389334	-1.36092	1.50147	-4.30376	1.58191	0.0506338	2.99367	-0.312052	0.000155448	0.000399268	1	6433	12	30055	1
GO:0018632	0.48747	1	0.389334	-1.36092	1.50147	-4.30376	1.58191	0.0506338	2.99367	-0.312052	0.000155448	0.000399268	1	6433	12	30055	1
GO:0018633	0.48747	1	0.389334	-1.36092	1.50147	-4.30376	1.58191	0.0506338	2.99367	-0.312052	0.000155448	0.000399268	1	6433	12	30055	1
GO:0018634	0.48747	1	0.389334	-1.36092	1.50147	-4.30376	1.58191	0.0506338	2.99367	-0.312052	0.000155448	0.000399268	1	6433	12	30055	1
GO:0018636	0.48747	1	0.389334	-1.36092	1.50147	-4.30376	1.58191	0.0506338	2.99367	-0.312052	0.000155448	0.000399268	1	6433	12	30055	1
GO:0018637	0.48747	1	0.389334	-1.36092	1.50147	-4.30376	1.58191	0.0506338	2.99367	-0.312052	0.000155448	0.000399268	1	6433	12	30055	1
GO:0018638	0.48747	1	0.389334	-1.36092	1.50147	-4.30376	1.58191	0.0506338	2.99367	-0.312052	0.000155448	0.000399268	1	6433	12	30055	1
GO:0018639	0.48747	1	0.389334	-1.36092	1.50147	-4.30376	1.58191	0.0506338	2.99367	-0.312052	0.000155448	0.000399268	1	6433	12	30055	1
GO:0018640	0.48747	1	0.389334	-1.36092	1.50147	-4.30376	1.58191	0.0506338	2.99367	-0.312052	0.000155448	0.000399268	1	6433	12	30055	1
GO:0018641	0.48747	1	0.389334	-1.36092	1.50147	-4.30376	1.58191	0.0506338	2.99367	-0.312052	0.000155448	0.000399268	1	6433	12	30055	1
GO:0018642	0.48747	1	0.389334	-1.36092	1.50147	-4.30376	1.58191	0.0506338	2.99367	-0.312052	0.000155448	0.000399268	1	6433	12	30055	1
GO:0018643	0.48747	1	0.389334	-1.36092	1.50147	-4.30376	1.58191	0.0506338	2.99367	-0.312052	0.000155448	0.000399268	1	6433	12	30055	1
GO:0018644	0.48747	1	0.389334	-1.36092	1.50147	-4.30376	1.58191	0.0506338	2.99367	-0.312052	0.000155448	0.000399268	1	6433	12	30055	1
GO:0018646	0.48747	1	0.389334	-1.36092	1.50147	-4.30376	1.58191	0.0506338	2.99367	-0.312052	0.000155448	0.000399268	1	6433	12	30055	1
GO:0018647	0.48747	1	0.389334	-1.36092	1.50147	-4.30376	1.58191	0.0506338	2.99367	-0.312052	0.000155448	0.000399268	1	6433	12	30055	1
GO:0018649	0.48747	1	0.389334	-1.36092	1.50147	-4.30376	1.58191	0.0506338	2.99367	-0.312052	0.000155448	0.000399268	1	6433	12	30055	1
GO:0018650	0.48747	1	0.389334	-1.36092	1.50147	-4.30376	1.58191	0.0506338	2.99367	-0.312052	0.000155448	0.000399268	1	6433	12	30055	1
GO:0018651	0.48747	1	0.389334	-1.36092	1.50147	-4.30376	1.58191	0.0506338	2.99367	-0.312052	0.000155448	0.000399268	1	6433	12	30055	1
GO:0018652	0.48747	1	0.389334	-1.36092	1.50147	-4.30376	1.58191	0.0506338	2.99367	-0.312052	0.000155448	0.000399268	1	6433	12	30055	1
GO:0018653	0.48747	1	0.389334	-1.36092	1.50147	-4.30376	1.58191	0.0506338	2.99367	-0.312052	0.000155448	0.000399268	1	6433	12	30055	1
GO:0018654	0.48747	1	0.389334	-1.36092	1.50147	-4.30376	1.58191	0.0506338	2.99367	-0.312052	0.000155448	0.000399268	1	6433	12	30055	1
GO:0018655	0.48747	1	0.389334	-1.36092	1.50147	-4.30376	1.58191	0.0506338	2.99367	-0.312052	0.000155448	0.000399268	1	6433	12	30055	1
GO:0018656	0.48747	1	0.389334	-1.36092	1.50147	-4.30376	1.58191	0.0506338	2.99367	-0.312052	0.000155448	0.000399268	1	6433	12	30055	1
GO:0018657	0.48747	1	0.389334	-1.36092	1.50147	-4.30376	1.58191	0.0506338	2.99367	-0.312052	0.000155448	0.000399268	1	6433	12	30055	1
GO:0018660	0.48747	1	0.389334	-1.36092	1.50147	-4.30376	1.58191	0.0506338	2.99367	-0.312052	0.000155448	0.000399268	1	6433	12	30055	1
GO:0018721	0.48747	1	0.389334	-1.36092	1.50147	-4.30376	1.58191	0.0506338	2.99367	-0.312052	0.000155448	0.000399268	1	6433	12	30055	1
GO:0018722	0.48747	1	0.389334	-1.36092	1.50147	-4.30376	1.58191	0.0506338	2.99367	-0.312052	0.000155448	0.000399268	1	6433	12	30055	1
GO:0018723	0.48747	1	0.389334	-1.36092	1.50147	-4.30376	1.58191	0.0506338	2.99367	-0.312052	0.000155448	0.000399268	1	6433	12	30055	1
GO:0018724	0.48747	1	0.389334	-1.36092	1.50147	-4.30376	1.58191	0.0506338	2.99367	-0.312052	0.000155448	0.000399268	1	6433	12	30055	1
GO:0018725	0.48747	1	0.389334	-1.36092	1.50147	-4.30376	1.58191	0.0506338	2.99367	-0.312052	0.000155448	0.000399268	1	6433	12	30055	1
GO:0018726	0.48747	1	0.389334	-1.36092	1.50147	-4.30376	1.58191	0.0506338	2.99367	-0.312052	0.000155448	0.000399268	1	6433	12	30055	1
GO:0018727	0.48747	1	0.389334	-1.36092	1.50147	-4.30376	1.58191	0.0506338	2.99367	-0.312052	0.000155448	0.000399268	1	6433	12	30055	1
GO:0019113	0.48747	1	0.389334	-1.36092	1.50147	-4.30376	1.58191	0.0506338	2.99367	-0.312052	0.000155448	0.000399268	1	6433	12	30055	1
GO:0019722	0.48747	1	0.389334	-1.36092	1.50147	-4.30376	1.58191	0.0506338	2.99367	-0.312052	0.000155448	0.000399268	1	6433	12	30055	1
GO:0021555	0.48747	1	0.389334	-1.36092	1.50147	-4.30376	1.58191	0.0506338	2.99367	-0.312052	0.000155448	0.000399268	1	6433	12	30055	1
GO:0023051	0.48747	1	0.389334	-1.36092	1.50147	-4.30376	1.58191	0.0506338	2.99367	-0.312052	0.000155448	0.000399268	1	6433	12	30055	1
GO:0030130	0.48747	1	0.389334	-1.36092	1.50147	-4.30376	1.58191	0.0506338	2.99367	-0.312052	0.000155448	0.000399268	1	6433	12	30055	1
GO:0031461	0.48747	1	0.389334	-1.36092	1.50147	-4.30376	1.58191	0.0506338	2.99367	-0.312052	0.000155448	0.000399268	1	6433	12	30055	1
GO:0034219	0.48747	1	0.389334	-1.36092	1.50147	-4.30376	1.58191	0.0506338	2.99367	-0.312052	0.000155448	0.000399268	1	6433	12	30055	1
GO:0034526	0.48747	1	0.389334	-1.36092	1.50147	-4.30376	1.58191	0.0506338	2.99367	-0.312052	0.000155448	0.000399268	1	6433	12	30055	1
GO:0034534	0.48747	1	0.389334	-1.36092	1.50147	-4.30376	1.58191	0.0506338	2.99367	-0.312052	0.000155448	0.000399268	1	6433	12	30055	1
GO:0034560	0.48747	1	0.389334	-1.36092	1.50147	-4.30376	1.58191	0.0506338	2.99367	-0.312052	0.000155448	0.000399268	1	6433	12	30055	1
GO:0034785	0.48747	1	0.389334	-1.36092	1.50147	-4.30376	1.58191	0.0506338	2.99367	-0.312052	0.000155448	0.000399268	1	6433	12	30055	1
GO:0034791	0.48747	1	0.389334	-1.36092	1.50147	-4.30376	1.58191	0.0506338	2.99367	-0.312052	0.000155448	0.000399268	1	6433	12	30055	1
GO:0034802	0.48747	1	0.389334	-1.36092	1.50147	-4.30376	1.58191	0.0506338	2.99367	-0.312052	0.000155448	0.000399268	1	6433	12	30055	1
GO:0034819	0.48747	1	0.389334	-1.36092	1.50147	-4.30376	1.58191	0.0506338	2.99367	-0.312052	0.000155448	0.000399268	1	6433	12	30055	1
GO:0034894	0.48747	1	0.389334	-1.36092	1.50147	-4.30376	1.58191	0.0506338	2.99367	-0.312052	0.000155448	0.000399268	1	6433	12	30055	1
GO:0034930	0.48747	1	0.389334	-1.36092	1.50147	-4.30376	1.58191	0.0506338	2.99367	-0.312052	0.000155448	0.000399268	1	6433	12	30055	1
GO:0039021	0.48747	1	0.389334	-1.36092	1.50147	-4.30376	1.58191	0.0506338	2.99367	-0.312052	0.000155448	0.000399268	1	6433	12	30055	1
GO:0042800	0.48747	1	0.389334	-1.36092	1.50147	-4.30376	1.58191	0.0506338	2.99367	-0.312052	0.000155448	0.000399268	1	6433	12	30055	1
GO:0043719	0.48747	1	0.389334	-1.36092	1.50147	-4.30376	1.58191	0.0506338	2.99367	-0.312052	0.000155448	0.000399268	1	6433	12	30055	1
GO:0043731	0.48747	1	0.389334	-1.36092	1.50147	-4.30376	1.58191	0.0506338	2.99367	-0.312052	0.000155448	0.000399268	1	6433	12	30055	1
GO:0044327	0.48747	1	0.389334	-1.36092	1.50147	-4.30376	1.58191	0.0506338	2.99367	-0.312052	0.000155448	0.000399268	1	6433	12	30055	1
GO:0044430	0.48747	1	0.389334	-1.36092	1.50147	-4.30376	1.58191	0.0506338	2.99367	-0.312052	0.000155448	0.000399268	1	6433	12	30055	1
GO:0045182	0.48747	1	0.389334	-1.36092	1.50147	-4.30376	1.58191	0.0506338	2.99367	-0.312052	0.000155448	0.000399268	1	6433	12	30055	1
GO:0045667	0.48747	1	0.389334	-1.36092	1.50147	-4.30376	1.58191	0.0506338	2.99367	-0.312052	0.000155448	0.000399268	1	6433	12	30055	1
GO:0045931	0.48747	1	0.389334	-1.36092	1.50147	-4.30376	1.58191	0.0506338	2.99367	-0.312052	0.000155448	0.000399268	1	6433	12	30055	1
GO:0050431	0.48747	1	0.389334	-1.36092	1.50147	-4.30376	1.58191	0.0506338	2.99367	-0.312052	0.000155448	0.000399268	1	6433	12	30055	1
GO:0050694	0.48747	1	0.389334	-1.36092	1.50147	-4.30376	1.58191	0.0506338	2.99367	-0.312052	0.000155448	0.000399268	1	6433	12	30055	1
GO:0050698	0.48747	1	0.389334	-1.36092	1.50147	-4.30376	1.58191	0.0506338	2.99367	-0.312052	0.000155448	0.000399268	1	6433	12	30055	1
GO:0050853	0.48747	1	0.389334	-1.36092	1.50147	-4.30376	1.58191	0.0506338	2.99367	-0.312052	0.000155448	0.000399268	1	6433	12	30055	1
GO:0051898	0.48747	1	0.389334	-1.36092	1.50147	-4.30376	1.58191	0.0506338	2.99367	-0.312052	0.000155448	0.000399268	1	6433	12	30055	1
GO:0051922	0.48747	1	0.389334	-1.36092	1.50147	-4.30376	1.58191	0.0506338	2.99367	-0.312052	0.000155448	0.000399268	1	6433	12	30055	1
GO:0052872	0.48747	1	0.389334	-1.36092	1.50147	-4.30376	1.58191	0.0506338	2.99367	-0.312052	0.000155448	0.000399268	1	6433	12	30055	1
GO:0060333	0.48747	1	0.389334	-1.36092	1.50147	-4.30376	1.58191	0.0506338	2.99367	-0.312052	0.000155448	0.000399268	1	6433	12	30055	1
GO:0060347	0.48747	1	0.389334	-1.36092	1.50147	-4.30376	1.58191	0.0506338	2.99367	-0.312052	0.000155448	0.000399268	1	6433	12	30055	1
GO:0070831	0.48747	1	0.389334	-1.36092	1.50147	-4.30376	1.58191	0.0506338	2.99367	-0.312052	0.000155448	0.000399268	1	6433	12	30055	1
GO:0080014	0.48747	1	0.389334	-1.36092	1.50147	-4.30376	1.58191	0.0506338	2.99367	-0.312052	0.000155448	0.000399268	1	6433	12	30055	1
GO:0080131	0.48747	1	0.389334	-1.36092	1.50147	-4.30376	1.58191	0.0506338	2.99367	-0.312052	0.000155448	0.000399268	1	6433	12	30055	1
GO:0090190	0.48747	1	0.389334	-1.36092	1.50147	-4.30376	1.58191	0.0506338	2.99367	-0.312052	0.000155448	0.000399268	1	6433	12	30055	1
GO:0001508	0.487779	1	0.359385	-1.4764	1.49702	-4.41051	1.45772	0.0470223	2.74673	-0.311777	0.000155448	0.00043254	1	6433	13	30055	1
GO:0001609	0.487779	1	0.359385	-1.4764	1.49702	-4.41051	1.45772	0.0470223	2.74673	-0.311777	0.000155448	0.00043254	1	6433	13	30055	1
GO:0002076	0.487779	1	0.359385	-1.4764	1.49702	-4.41051	1.45772	0.0470223	2.74673	-0.311777	0.000155448	0.00043254	1	6433	13	30055	1
GO:0003309	0.487779	1	0.359385	-1.4764	1.49702	-4.41051	1.45772	0.0470223	2.74673	-0.311777	0.000155448	0.00043254	1	6433	13	30055	1
GO:0004303	0.487779	1	0.359385	-1.4764	1.49702	-4.41051	1.45772	0.0470223	2.74673	-0.311777	0.000155448	0.00043254	1	6433	13	30055	1
GO:0004359	0.487779	1	0.359385	-1.4764	1.49702	-4.41051	1.45772	0.0470223	2.74673	-0.311777	0.000155448	0.00043254	1	6433	13	30055	1
GO:0004394	0.487779	1	0.359385	-1.4764	1.49702	-4.41051	1.45772	0.0470223	2.74673	-0.311777	0.000155448	0.00043254	1	6433	13	30055	1
GO:0005260	0.487779	1	0.359385	-1.4764	1.49702	-4.41051	1.45772	0.0470223	2.74673	-0.311777	0.000155448	0.00043254	1	6433	13	30055	1
GO:0007274	0.487779	1	0.359385	-1.4764	1.49702	-4.41051	1.45772	0.0470223	2.74673	-0.311777	0.000155448	0.00043254	1	6433	13	30055	1
GO:0016494	0.487779	1	0.359385	-1.4764	1.49702	-4.41051	1.45772	0.0470223	2.74673	-0.311777	0.000155448	0.00043254	1	6433	13	30055	1
GO:0017095	0.487779	1	0.359385	-1.4764	1.49702	-4.41051	1.45772	0.0470223	2.74673	-0.311777	0.000155448	0.00043254	1	6433	13	30055	1
GO:0021527	0.487779	1	0.359385	-1.4764	1.49702	-4.41051	1.45772	0.0470223	2.74673	-0.311777	0.000155448	0.00043254	1	6433	13	30055	1
GO:0030126	0.487779	1	0.359385	-1.4764	1.49702	-4.41051	1.45772	0.0470223	2.74673	-0.311777	0.000155448	0.00043254	1	6433	13	30055	1
GO:0030234	0.487779	1	0.359385	-1.4764	1.49702	-4.41051	1.45772	0.0470223	2.74673	-0.311777	0.000155448	0.00043254	1	6433	13	30055	1
GO:0032330	0.487779	1	0.359385	-1.4764	1.49702	-4.41051	1.45772	0.0470223	2.74673	-0.311777	0.000155448	0.00043254	1	6433	13	30055	1
GO:0032420	0.487779	1	0.359385	-1.4764	1.49702	-4.41051	1.45772	0.0470223	2.74673	-0.311777	0.000155448	0.00043254	1	6433	13	30055	1
GO:0035253	0.487779	1	0.359385	-1.4764	1.49702	-4.41051	1.45772	0.0470223	2.74673	-0.311777	0.000155448	0.00043254	1	6433	13	30055	1
GO:0035257	0.487779	1	0.359385	-1.4764	1.49702	-4.41051	1.45772	0.0470223	2.74673	-0.311777	0.000155448	0.00043254	1	6433	13	30055	1
GO:0035767	0.487779	1	0.359385	-1.4764	1.49702	-4.41051	1.45772	0.0470223	2.74673	-0.311777	0.000155448	0.00043254	1	6433	13	30055	1
GO:0040001	0.487779	1	0.359385	-1.4764	1.49702	-4.41051	1.45772	0.0470223	2.74673	-0.311777	0.000155448	0.00043254	1	6433	13	30055	1
GO:0042119	0.487779	1	0.359385	-1.4764	1.49702	-4.41051	1.45772	0.0470223	2.74673	-0.311777	0.000155448	0.00043254	1	6433	13	30055	1
GO:0048208	0.487779	1	0.359385	-1.4764	1.49702	-4.41051	1.45772	0.0470223	2.74673	-0.311777	0.000155448	0.00043254	1	6433	13	30055	1
GO:0050830	0.487779	1	0.359385	-1.4764	1.49702	-4.41051	1.45772	0.0470223	2.74673	-0.311777	0.000155448	0.00043254	1	6433	13	30055	1
GO:0050935	0.487779	1	0.359385	-1.4764	1.49702	-4.41051	1.45772	0.0470223	2.74673	-0.311777	0.000155448	0.00043254	1	6433	13	30055	1
GO:0060117	0.487779	1	0.359385	-1.4764	1.49702	-4.41051	1.45772	0.0470223	2.74673	-0.311777	0.000155448	0.00043254	1	6433	13	30055	1
GO:0070373	0.487779	1	0.359385	-1.4764	1.49702	-4.41051	1.45772	0.0470223	2.74673	-0.311777	0.000155448	0.00043254	1	6433	13	30055	1
GO:0071564	0.487779	1	0.359385	-1.4764	1.49702	-4.41051	1.45772	0.0470223	2.74673	-0.311777	0.000155448	0.00043254	1	6433	13	30055	1
GO:0086064	0.487779	1	0.359385	-1.4764	1.49702	-4.41051	1.45772	0.0470223	2.74673	-0.311777	0.000155448	0.00043254	1	6433	13	30055	1
GO:0046854	0.488182	1	1.18445	0.244219	0.380202	-0.500964	0.989402	0.706635	1.98536	0.311418	0.00279807	0.00236234	18	6433	71	30055	0
GO:0003756	0.489583	1	1.30816	0.38754	0.616604	-0.820981	1.59606	0.566057	3.02317	0.310173	0.00108814	0.000831808	7	6433	25	30055	0
GO:0004519	0.489583	1	1.30816	0.38754	0.616604	-0.820981	1.59606	0.566057	3.02317	0.310173	0.00108814	0.000831808	7	6433	25	30055	0
GO:0005178	0.489583	1	1.30816	0.38754	0.616604	-0.820981	1.59606	0.566057	3.02317	0.310173	0.00108814	0.000831808	7	6433	25	30055	0
GO:0032880	0.489583	1	1.30816	0.38754	0.616604	-0.820981	1.59606	0.566057	3.02317	0.310173	0.00108814	0.000831808	7	6433	25	30055	0
GO:0034704	0.489583	1	1.30816	0.38754	0.616604	-0.820981	1.59606	0.566057	3.02317	0.310173	0.00108814	0.000831808	7	6433	25	30055	0
GO:0070121	0.490962	1	0.778667	-0.360921	0.431737	-1.20711	0.485268	0.433135	1.39985	-0.308952	0.00202083	0.00259524	13	6433	78	30055	1
GO:0035264	0.494013	1	1.21878	0.285442	0.467228	-0.630308	1.20119	0.646039	2.29929	0.306262	0.00186538	0.00153053	12	6433	46	30055	0
GO:0044070	0.494013	1	1.21878	0.285442	0.467228	-0.630308	1.20119	0.646039	2.29929	0.306262	0.00186538	0.00153053	12	6433	46	30055	0
GO:0001537	0.494462	1	0.333715	-1.58331	1.4932	-4.50993	1.3433	0.043891	2.53732	-0.305867	0.000155448	0.000465813	1	6433	14	30055	1
GO:0003272	0.494462	1	0.333715	-1.58331	1.4932	-4.50993	1.3433	0.043891	2.53732	-0.305867	0.000155448	0.000465813	1	6433	14	30055	1
GO:0004908	0.494462	1	0.333715	-1.58331	1.4932	-4.50993	1.3433	0.043891	2.53732	-0.305867	0.000155448	0.000465813	1	6433	14	30055	1
GO:0007162	0.494462	1	0.333715	-1.58331	1.4932	-4.50993	1.3433	0.043891	2.53732	-0.305867	0.000155448	0.000465813	1	6433	14	30055	1
GO:0007603	0.494462	1	0.333715	-1.58331	1.4932	-4.50993	1.3433	0.043891	2.53732	-0.305867	0.000155448	0.000465813	1	6433	14	30055	1
GO:0015698	0.494462	1	0.333715	-1.58331	1.4932	-4.50993	1.3433	0.043891	2.53732	-0.305867	0.000155448	0.000465813	1	6433	14	30055	1
GO:0030144	0.494462	1	0.333715	-1.58331	1.4932	-4.50993	1.3433	0.043891	2.53732	-0.305867	0.000155448	0.000465813	1	6433	14	30055	1
GO:0031581	0.494462	1	0.333715	-1.58331	1.4932	-4.50993	1.3433	0.043891	2.53732	-0.305867	0.000155448	0.000465813	1	6433	14	30055	1
GO:0032147	0.494462	1	0.333715	-1.58331	1.4932	-4.50993	1.3433	0.043891	2.53732	-0.305867	0.000155448	0.000465813	1	6433	14	30055	1
GO:0032332	0.494462	1	0.333715	-1.58331	1.4932	-4.50993	1.3433	0.043891	2.53732	-0.305867	0.000155448	0.000465813	1	6433	14	30055	1
GO:0043393	0.494462	1	0.333715	-1.58331	1.4932	-4.50993	1.3433	0.043891	2.53732	-0.305867	0.000155448	0.000465813	1	6433	14	30055	1
GO:0043534	0.494462	1	0.333715	-1.58331	1.4932	-4.50993	1.3433	0.043891	2.53732	-0.305867	0.000155448	0.000465813	1	6433	14	30055	1
GO:0048266	0.494462	1	0.333715	-1.58331	1.4932	-4.50993	1.3433	0.043891	2.53732	-0.305867	0.000155448	0.000465813	1	6433	14	30055	1
GO:0071383	0.494462	1	0.333715	-1.58331	1.4932	-4.50993	1.3433	0.043891	2.53732	-0.305867	0.000155448	0.000465813	1	6433	14	30055	1
GO:0071565	0.494462	1	0.333715	-1.58331	1.4932	-4.50993	1.3433	0.043891	2.53732	-0.305867	0.000155448	0.000465813	1	6433	14	30055	1
GO:2000811	0.494462	1	0.333715	-1.58331	1.4932	-4.50993	1.3433	0.043891	2.53732	-0.305867	0.000155448	0.000465813	1	6433	14	30055	1
GO:0005606	0.49984	1	0.644414	-0.63394	0.769234	-2.14161	0.873731	0.226627	1.8324	-0.301169	0.000621794	0.000964898	4	6433	29	30055	1
GO:0018149	0.49984	1	0.644414	-0.63394	0.769234	-2.14161	0.873731	0.226627	1.8324	-0.301169	0.000621794	0.000964898	4	6433	29	30055	1
GO:0021654	0.49984	1	0.644414	-0.63394	0.769234	-2.14161	0.873731	0.226627	1.8324	-0.301169	0.000621794	0.000964898	4	6433	29	30055	1
GO:0045995	0.49984	1	0.644414	-0.63394	0.769234	-2.14161	0.873731	0.226627	1.8324	-0.301169	0.000621794	0.000964898	4	6433	29	30055	1
GO:0001706	0.500435	1	0.622934	-0.682849	0.767677	-2.18747	0.821771	0.219536	1.76757	-0.300652	0.000621794	0.00099817	4	6433	30	30055	1
GO:0016581	0.500435	1	0.622934	-0.682849	0.767677	-2.18747	0.821771	0.219536	1.76757	-0.300652	0.000621794	0.00099817	4	6433	30	30055	1
GO:0048702	0.500435	1	0.622934	-0.682849	0.767677	-2.18747	0.821771	0.219536	1.76757	-0.300652	0.000621794	0.00099817	4	6433	30	30055	1
GO:0016773	0.503664	1	0.602839	-0.730155	0.766218	-2.23192	0.771605	0.212876	1.70717	-0.29786	0.000621794	0.00103144	4	6433	31	30055	1
GO:0050680	0.503664	1	0.602839	-0.730155	0.766218	-2.23192	0.771605	0.212876	1.70717	-0.29786	0.000621794	0.00103144	4	6433	31	30055	1
GO:0005484	0.503814	1	1.23951	0.309771	0.449655	-0.571536	1.19108	0.6729	2.28323	0.297729	0.00202083	0.00163034	13	6433	49	30055	0
GO:0006303	0.50649	1	1.55733	0.639079	0.832705	-0.992992	2.27115	0.502435	4.82708	0.295429	0.000621794	0.000399268	4	6433	12	30055	0
GO:0008610	0.50649	1	1.55733	0.639079	0.832705	-0.992992	2.27115	0.502435	4.82708	0.295429	0.000621794	0.000399268	4	6433	12	30055	0
GO:0010508	0.50649	1	1.55733	0.639079	0.832705	-0.992992	2.27115	0.502435	4.82708	0.295429	0.000621794	0.000399268	4	6433	12	30055	0
GO:0015758	0.50649	1	1.55733	0.639079	0.832705	-0.992992	2.27115	0.502435	4.82708	0.295429	0.000621794	0.000399268	4	6433	12	30055	0
GO:0019068	0.50649	1	1.55733	0.639079	0.832705	-0.992992	2.27115	0.502435	4.82708	0.295429	0.000621794	0.000399268	4	6433	12	30055	0
GO:0021954	0.50649	1	1.55733	0.639079	0.832705	-0.992992	2.27115	0.502435	4.82708	0.295429	0.000621794	0.000399268	4	6433	12	30055	0
GO:0030278	0.50649	1	1.55733	0.639079	0.832705	-0.992992	2.27115	0.502435	4.82708	0.295429	0.000621794	0.000399268	4	6433	12	30055	0
GO:0034707	0.50649	1	1.55733	0.639079	0.832705	-0.992992	2.27115	0.502435	4.82708	0.295429	0.000621794	0.000399268	4	6433	12	30055	0
GO:0035082	0.50649	1	1.55733	0.639079	0.832705	-0.992992	2.27115	0.502435	4.82708	0.295429	0.000621794	0.000399268	4	6433	12	30055	0
GO:0043149	0.50649	1	1.55733	0.639079	0.832705	-0.992992	2.27115	0.502435	4.82708	0.295429	0.000621794	0.000399268	4	6433	12	30055	0
GO:0043434	0.50649	1	1.55733	0.639079	0.832705	-0.992992	2.27115	0.502435	4.82708	0.295429	0.000621794	0.000399268	4	6433	12	30055	0
GO:0043697	0.50649	1	1.55733	0.639079	0.832705	-0.992992	2.27115	0.502435	4.82708	0.295429	0.000621794	0.000399268	4	6433	12	30055	0
GO:0043967	0.50649	1	1.55733	0.639079	0.832705	-0.992992	2.27115	0.502435	4.82708	0.295429	0.000621794	0.000399268	4	6433	12	30055	0
GO:0051721	0.50649	1	1.55733	0.639079	0.832705	-0.992992	2.27115	0.502435	4.82708	0.295429	0.000621794	0.000399268	4	6433	12	30055	0
GO:0070584	0.50649	1	1.55733	0.639079	0.832705	-0.992992	2.27115	0.502435	4.82708	0.295429	0.000621794	0.000399268	4	6433	12	30055	0
GO:0000209	0.509187	1	1.21472	0.280625	0.448709	-0.598829	1.16008	0.66029	2.2347	0.293122	0.00202083	0.00166362	13	6433	50	30055	0
GO:0032154	0.509187	1	1.21472	0.280625	0.448709	-0.598829	1.16008	0.66029	2.2347	0.293122	0.00202083	0.00166362	13	6433	50	30055	0
GO:0001664	0.50933	1	1.33486	0.416687	0.578025	-0.716222	1.54959	0.608689	2.92735	0.293001	0.00124359	0.000931625	8	6433	28	30055	0
GO:0001946	0.50933	1	1.33486	0.416687	0.578025	-0.716222	1.54959	0.608689	2.92735	0.293001	0.00124359	0.000931625	8	6433	28	30055	0
GO:0031201	0.50933	1	1.33486	0.416687	0.578025	-0.716222	1.54959	0.608689	2.92735	0.293001	0.00124359	0.000931625	8	6433	28	30055	0
GO:0045471	0.50933	1	1.33486	0.416687	0.578025	-0.716222	1.54959	0.608689	2.92735	0.293001	0.00124359	0.000931625	8	6433	28	30055	0
GO:0060325	0.50933	1	1.33486	0.416687	0.578025	-0.716222	1.54959	0.608689	2.92735	0.293001	0.00124359	0.000931625	8	6433	28	30055	0
GO:0045454	0.512155	1	1.168	0.224041	0.360129	-0.481798	0.929881	0.716085	1.90512	0.290598	0.00310897	0.00266179	20	6433	80	30055	0
GO:0000910	0.51565	1	0.76451	-0.387393	0.518376	-1.40339	0.628605	0.378039	1.54607	-0.287645	0.00139904	0.00182998	9	6433	55	30055	1
GO:0016525	0.515669	1	0.750858	-0.413388	0.517724	-1.42811	0.601331	0.371618	1.51712	-0.287629	0.00139904	0.00186325	9	6433	56	30055	1
GO:0040007	0.515669	1	0.750858	-0.413388	0.517724	-1.42811	0.601331	0.371618	1.51712	-0.287629	0.00139904	0.00186325	9	6433	56	30055	1
GO:0003007	0.51706	1	0.737685	-0.438924	0.517093	-1.45241	0.574561	0.365411	1.48922	-0.286459	0.00139904	0.00189652	9	6433	57	30055	1
GO:0006182	0.51706	1	0.737685	-0.438924	0.517093	-1.45241	0.574561	0.365411	1.48922	-0.286459	0.00139904	0.00189652	9	6433	57	30055	1
GO:0005544	0.51722	1	1.28883	0.36606	0.575803	-0.762494	1.49461	0.589477	2.81789	0.286325	0.00124359	0.000964898	8	6433	29	30055	0
GO:0007346	0.51722	1	1.28883	0.36606	0.575803	-0.762494	1.49461	0.589477	2.81789	0.286325	0.00124359	0.000964898	8	6433	29	30055	0
GO:0031076	0.51722	1	1.28883	0.36606	0.575803	-0.762494	1.49461	0.589477	2.81789	0.286325	0.00124359	0.000964898	8	6433	29	30055	0
GO:0051289	0.51722	1	1.28883	0.36606	0.575803	-0.762494	1.49461	0.589477	2.81789	0.286325	0.00124359	0.000964898	8	6433	29	30055	0
GO:0006364	0.519771	1	1.23411	0.303476	0.433068	-0.545321	1.15227	0.685239	2.22264	0.284188	0.00217628	0.00176343	14	6433	53	30055	0
GO:0004075	0.522858	1	1.43754	0.523602	0.824654	-1.09269	2.13989	0.468886	4.4073	0.281617	0.000621794	0.00043254	4	6433	13	30055	0
GO:0006183	0.522858	1	1.43754	0.523602	0.824654	-1.09269	2.13989	0.468886	4.4073	0.281617	0.000621794	0.00043254	4	6433	13	30055	0
GO:0006228	0.522858	1	1.43754	0.523602	0.824654	-1.09269	2.13989	0.468886	4.4073	0.281617	0.000621794	0.00043254	4	6433	13	30055	0
GO:0006241	0.522858	1	1.43754	0.523602	0.824654	-1.09269	2.13989	0.468886	4.4073	0.281617	0.000621794	0.00043254	4	6433	13	30055	0
GO:0007586	0.522858	1	1.43754	0.523602	0.824654	-1.09269	2.13989	0.468886	4.4073	0.281617	0.000621794	0.00043254	4	6433	13	30055	0
GO:0009117	0.522858	1	1.43754	0.523602	0.824654	-1.09269	2.13989	0.468886	4.4073	0.281617	0.000621794	0.00043254	4	6433	13	30055	0
GO:0009306	0.522858	1	1.43754	0.523602	0.824654	-1.09269	2.13989	0.468886	4.4073	0.281617	0.000621794	0.00043254	4	6433	13	30055	0
GO:0010862	0.522858	1	1.43754	0.523602	0.824654	-1.09269	2.13989	0.468886	4.4073	0.281617	0.000621794	0.00043254	4	6433	13	30055	0
GO:0015355	0.522858	1	1.43754	0.523602	0.824654	-1.09269	2.13989	0.468886	4.4073	0.281617	0.000621794	0.00043254	4	6433	13	30055	0
GO:0016580	0.522858	1	1.43754	0.523602	0.824654	-1.09269	2.13989	0.468886	4.4073	0.281617	0.000621794	0.00043254	4	6433	13	30055	0
GO:0016601	0.522858	1	1.43754	0.523602	0.824654	-1.09269	2.13989	0.468886	4.4073	0.281617	0.000621794	0.00043254	4	6433	13	30055	0
GO:0016641	0.522858	1	1.43754	0.523602	0.824654	-1.09269	2.13989	0.468886	4.4073	0.281617	0.000621794	0.00043254	4	6433	13	30055	0
GO:0030118	0.522858	1	1.43754	0.523602	0.824654	-1.09269	2.13989	0.468886	4.4073	0.281617	0.000621794	0.00043254	4	6433	13	30055	0
GO:0033613	0.522858	1	1.43754	0.523602	0.824654	-1.09269	2.13989	0.468886	4.4073	0.281617	0.000621794	0.00043254	4	6433	13	30055	0
GO:0045947	0.522858	1	1.43754	0.523602	0.824654	-1.09269	2.13989	0.468886	4.4073	0.281617	0.000621794	0.00043254	4	6433	13	30055	0
GO:0048008	0.522858	1	1.43754	0.523602	0.824654	-1.09269	2.13989	0.468886	4.4073	0.281617	0.000621794	0.00043254	4	6433	13	30055	0
GO:0048705	0.522858	1	1.43754	0.523602	0.824654	-1.09269	2.13989	0.468886	4.4073	0.281617	0.000621794	0.00043254	4	6433	13	30055	0
GO:0060729	0.522858	1	1.43754	0.523602	0.824654	-1.09269	2.13989	0.468886	4.4073	0.281617	0.000621794	0.00043254	4	6433	13	30055	0
GO:0070016	0.522858	1	1.43754	0.523602	0.824654	-1.09269	2.13989	0.468886	4.4073	0.281617	0.000621794	0.00043254	4	6433	13	30055	0
GO:0071353	0.522858	1	1.43754	0.523602	0.824654	-1.09269	2.13989	0.468886	4.4073	0.281617	0.000621794	0.00043254	4	6433	13	30055	0
GO:0090398	0.522858	1	1.43754	0.523602	0.824654	-1.09269	2.13989	0.468886	4.4073	0.281617	0.000621794	0.00043254	4	6433	13	30055	0
GO:0031105	0.527106	1	1.24587	0.317151	0.573722	-0.807324	1.44163	0.571441	2.71627	0.278102	0.00124359	0.00099817	8	6433	30	30055	0
GO:0031418	0.527106	1	1.24587	0.317151	0.573722	-0.807324	1.44163	0.571441	2.71627	0.278102	0.00124359	0.00099817	8	6433	30	30055	0
GO:0030426	0.528901	1	1.18924	0.250037	0.431416	-0.595523	1.0956	0.661805	2.13701	0.276625	0.00217628	0.00182998	14	6433	55	30055	0
GO:0005833	0.532281	1	0.687059	-0.541493	0.690723	-1.89528	0.812298	0.268821	1.75601	-0.273859	0.000777242	0.00113126	5	6433	34	30055	1
GO:0006541	0.532281	1	0.687059	-0.541493	0.690723	-1.89528	0.812298	0.268821	1.75601	-0.273859	0.000777242	0.00113126	5	6433	34	30055	1
GO:0045176	0.532281	1	0.687059	-0.541493	0.690723	-1.89528	0.812298	0.268821	1.75601	-0.273859	0.000777242	0.00113126	5	6433	34	30055	1
GO:0000188	0.533411	1	0.667429	-0.583313	0.689455	-1.93462	0.767994	0.26159	1.7029	-0.272938	0.000777242	0.00116453	5	6433	35	30055	1
GO:0007602	0.533411	1	0.667429	-0.583313	0.689455	-1.93462	0.767994	0.26159	1.7029	-0.272938	0.000777242	0.00116453	5	6433	35	30055	1
GO:0060026	0.533411	1	0.667429	-0.583313	0.689455	-1.93462	0.767994	0.26159	1.7029	-0.272938	0.000777242	0.00116453	5	6433	35	30055	1
GO:0048015	0.534863	1	0.753549	-0.408227	0.491238	-1.37104	0.554582	0.386614	1.46874	-0.271757	0.00155448	0.00206288	10	6433	62	30055	1
GO:0044699	0.537656	1	1.20828	0.272951	0.417434	-0.545204	1.09111	0.685295	2.13037	0.269495	0.00233173	0.0019298	15	6433	58	30055	0
GO:0005507	0.541569	1	1.1878	0.248289	0.416704	-0.568437	1.06501	0.674347	2.09219	0.266346	0.00233173	0.00196307	15	6433	59	30055	0
GO:0014032	0.541897	1	1.27418	0.349572	0.542164	-0.71305	1.41219	0.610029	2.66142	0.266083	0.00139904	0.00109799	9	6433	33	30055	0
GO:0060215	0.541897	1	1.27418	0.349572	0.542164	-0.71305	1.41219	0.610029	2.66142	0.266083	0.00139904	0.00109799	9	6433	33	30055	0
GO:0003705	0.54262	1	1.33486	0.416687	0.817691	-1.18596	2.01933	0.439532	4.05396	0.265504	0.000621794	0.000465813	4	6433	14	30055	0
GO:0004952	0.54262	1	1.33486	0.416687	0.817691	-1.18596	2.01933	0.439532	4.05396	0.265504	0.000621794	0.000465813	4	6433	14	30055	0
GO:0005254	0.54262	1	1.33486	0.416687	0.817691	-1.18596	2.01933	0.439532	4.05396	0.265504	0.000621794	0.000465813	4	6433	14	30055	0
GO:0007259	0.54262	1	1.33486	0.416687	0.817691	-1.18596	2.01933	0.439532	4.05396	0.265504	0.000621794	0.000465813	4	6433	14	30055	0
GO:0015992	0.54262	1	1.33486	0.416687	0.817691	-1.18596	2.01933	0.439532	4.05396	0.265504	0.000621794	0.000465813	4	6433	14	30055	0
GO:0016831	0.54262	1	1.33486	0.416687	0.817691	-1.18596	2.01933	0.439532	4.05396	0.265504	0.000621794	0.000465813	4	6433	14	30055	0
GO:0030252	0.54262	1	1.33486	0.416687	0.817691	-1.18596	2.01933	0.439532	4.05396	0.265504	0.000621794	0.000465813	4	6433	14	30055	0
GO:0030500	0.54262	1	1.33486	0.416687	0.817691	-1.18596	2.01933	0.439532	4.05396	0.265504	0.000621794	0.000465813	4	6433	14	30055	0
GO:0034162	0.54262	1	1.33486	0.416687	0.817691	-1.18596	2.01933	0.439532	4.05396	0.265504	0.000621794	0.000465813	4	6433	14	30055	0
GO:0034166	0.54262	1	1.33486	0.416687	0.817691	-1.18596	2.01933	0.439532	4.05396	0.265504	0.000621794	0.000465813	4	6433	14	30055	0
GO:0034450	0.54262	1	1.33486	0.416687	0.817691	-1.18596	2.01933	0.439532	4.05396	0.265504	0.000621794	0.000465813	4	6433	14	30055	0
GO:0035844	0.54262	1	1.33486	0.416687	0.817691	-1.18596	2.01933	0.439532	4.05396	0.265504	0.000621794	0.000465813	4	6433	14	30055	0
GO:0038123	0.54262	1	1.33486	0.416687	0.817691	-1.18596	2.01933	0.439532	4.05396	0.265504	0.000621794	0.000465813	4	6433	14	30055	0
GO:0038124	0.54262	1	1.33486	0.416687	0.817691	-1.18596	2.01933	0.439532	4.05396	0.265504	0.000621794	0.000465813	4	6433	14	30055	0
GO:0030514	0.548948	1	1.23671	0.306504	0.540451	-0.752761	1.36577	0.593467	2.57713	0.260469	0.00139904	0.00113126	9	6433	34	30055	0
GO:0005230	0.55094	1	0.767045	-0.382616	0.468922	-1.30169	0.536454	0.405652	1.4504	-0.258896	0.00170993	0.00222925	11	6433	67	30055	1
GO:0000245	0.557307	1	0.549647	-0.863421	1.0783	-2.97685	1.25	0.127022	2.37842	-0.253906	0.000310897	0.00056563	2	6433	17	30055	1
GO:0001158	0.557307	1	0.549647	-0.863421	1.0783	-2.97685	1.25	0.127022	2.37842	-0.253906	0.000310897	0.00056563	2	6433	17	30055	1
GO:0003351	0.557307	1	0.549647	-0.863421	1.0783	-2.97685	1.25	0.127022	2.37842	-0.253906	0.000310897	0.00056563	2	6433	17	30055	1
GO:0004623	0.557307	1	0.549647	-0.863421	1.0783	-2.97685	1.25	0.127022	2.37842	-0.253906	0.000310897	0.00056563	2	6433	17	30055	1
GO:0004972	0.557307	1	0.549647	-0.863421	1.0783	-2.97685	1.25	0.127022	2.37842	-0.253906	0.000310897	0.00056563	2	6433	17	30055	1
GO:0005319	0.557307	1	0.549647	-0.863421	1.0783	-2.97685	1.25	0.127022	2.37842	-0.253906	0.000310897	0.00056563	2	6433	17	30055	1
GO:0010881	0.557307	1	0.549647	-0.863421	1.0783	-2.97685	1.25	0.127022	2.37842	-0.253906	0.000310897	0.00056563	2	6433	17	30055	1
GO:0030073	0.557307	1	0.549647	-0.863421	1.0783	-2.97685	1.25	0.127022	2.37842	-0.253906	0.000310897	0.00056563	2	6433	17	30055	1
GO:0031748	0.557307	1	0.549647	-0.863421	1.0783	-2.97685	1.25	0.127022	2.37842	-0.253906	0.000310897	0.00056563	2	6433	17	30055	1
GO:0032228	0.557307	1	0.549647	-0.863421	1.0783	-2.97685	1.25	0.127022	2.37842	-0.253906	0.000310897	0.00056563	2	6433	17	30055	1
GO:0032968	0.557307	1	0.549647	-0.863421	1.0783	-2.97685	1.25	0.127022	2.37842	-0.253906	0.000310897	0.00056563	2	6433	17	30055	1
GO:0035115	0.557307	1	0.549647	-0.863421	1.0783	-2.97685	1.25	0.127022	2.37842	-0.253906	0.000310897	0.00056563	2	6433	17	30055	1
GO:0035278	0.557307	1	0.549647	-0.863421	1.0783	-2.97685	1.25	0.127022	2.37842	-0.253906	0.000310897	0.00056563	2	6433	17	30055	1
GO:0040014	0.557307	1	0.549647	-0.863421	1.0783	-2.97685	1.25	0.127022	2.37842	-0.253906	0.000310897	0.00056563	2	6433	17	30055	1
GO:0045502	0.557307	1	0.549647	-0.863421	1.0783	-2.97685	1.25	0.127022	2.37842	-0.253906	0.000310897	0.00056563	2	6433	17	30055	1
GO:0048730	0.557307	1	0.549647	-0.863421	1.0783	-2.97685	1.25	0.127022	2.37842	-0.253906	0.000310897	0.00056563	2	6433	17	30055	1
GO:0071711	0.557307	1	0.549647	-0.863421	1.0783	-2.97685	1.25	0.127022	2.37842	-0.253906	0.000310897	0.00056563	2	6433	17	30055	1
GO:0071907	0.557307	1	0.549647	-0.863421	1.0783	-2.97685	1.25	0.127022	2.37842	-0.253906	0.000310897	0.00056563	2	6433	17	30055	1
GO:0097228	0.557307	1	0.549647	-0.863421	1.0783	-2.97685	1.25	0.127022	2.37842	-0.253906	0.000310897	0.00056563	2	6433	17	30055	1
GO:0032467	0.557645	1	1.20137	0.264683	0.53883	-0.791405	1.32077	0.577781	2.498	0.253642	0.00139904	0.00116453	9	6433	35	30055	0
GO:0043049	0.557645	1	1.20137	0.264683	0.53883	-0.791405	1.32077	0.577781	2.498	0.253642	0.00139904	0.00116453	9	6433	35	30055	0
GO:0055038	0.557645	1	1.20137	0.264683	0.53883	-0.791405	1.32077	0.577781	2.498	0.253642	0.00139904	0.00116453	9	6433	35	30055	0
GO:0000932	0.557647	1	1.168	0.224041	0.402758	-0.56535	1.01343	0.675791	2.01871	0.253641	0.00248718	0.00212943	16	6433	64	30055	0
GO:0007189	0.558638	1	0.519112	-0.945884	1.07514	-3.05312	1.16135	0.120481	2.23667	-0.25287	0.000310897	0.000598902	2	6433	18	30055	1
GO:0008589	0.558638	1	0.519112	-0.945884	1.07514	-3.05312	1.16135	0.120481	2.23667	-0.25287	0.000310897	0.000598902	2	6433	18	30055	1
GO:0009395	0.558638	1	0.519112	-0.945884	1.07514	-3.05312	1.16135	0.120481	2.23667	-0.25287	0.000310897	0.000598902	2	6433	18	30055	1
GO:0016817	0.558638	1	0.519112	-0.945884	1.07514	-3.05312	1.16135	0.120481	2.23667	-0.25287	0.000310897	0.000598902	2	6433	18	30055	1
GO:0035469	0.558638	1	0.519112	-0.945884	1.07514	-3.05312	1.16135	0.120481	2.23667	-0.25287	0.000310897	0.000598902	2	6433	18	30055	1
GO:0043395	0.558638	1	0.519112	-0.945884	1.07514	-3.05312	1.16135	0.120481	2.23667	-0.25287	0.000310897	0.000598902	2	6433	18	30055	1
GO:0070059	0.558638	1	0.519112	-0.945884	1.07514	-3.05312	1.16135	0.120481	2.23667	-0.25287	0.000310897	0.000598902	2	6433	18	30055	1
GO:0070577	0.558638	1	0.519112	-0.945884	1.07514	-3.05312	1.16135	0.120481	2.23667	-0.25287	0.000310897	0.000598902	2	6433	18	30055	1
GO:2000223	0.558638	1	0.519112	-0.945884	1.07514	-3.05312	1.16135	0.120481	2.23667	-0.25287	0.000310897	0.000598902	2	6433	18	30055	1
GO:0004697	0.55927	1	0.71877	-0.476398	0.632353	-1.71579	0.762991	0.304436	1.69701	-0.252378	0.000932691	0.00129762	6	6433	39	30055	1
GO:0030325	0.55927	1	0.71877	-0.476398	0.632353	-1.71579	0.762991	0.304436	1.69701	-0.252378	0.000932691	0.00129762	6	6433	39	30055	1
GO:0036342	0.55927	1	0.71877	-0.476398	0.632353	-1.71579	0.762991	0.304436	1.69701	-0.252378	0.000932691	0.00129762	6	6433	39	30055	1
GO:0002039	0.560766	1	0.700801	-0.512924	0.631297	-1.75024	0.724396	0.297251	1.65221	-0.251219	0.000932691	0.00133089	6	6433	40	30055	1
GO:0048747	0.560766	1	0.700801	-0.512924	0.631297	-1.75024	0.724396	0.297251	1.65221	-0.251219	0.000932691	0.00133089	6	6433	40	30055	1
GO:0000155	0.563976	1	0.49179	-1.02389	1.0723	-3.12556	1.07779	0.114581	2.1108	-0.24874	0.000310897	0.000632174	2	6433	19	30055	1
GO:0001750	0.563976	1	0.49179	-1.02389	1.0723	-3.12556	1.07779	0.114581	2.1108	-0.24874	0.000310897	0.000632174	2	6433	19	30055	1
GO:0006611	0.563976	1	0.49179	-1.02389	1.0723	-3.12556	1.07779	0.114581	2.1108	-0.24874	0.000310897	0.000632174	2	6433	19	30055	1
GO:0006952	0.563976	1	0.49179	-1.02389	1.0723	-3.12556	1.07779	0.114581	2.1108	-0.24874	0.000310897	0.000632174	2	6433	19	30055	1
GO:0030163	0.563976	1	0.49179	-1.02389	1.0723	-3.12556	1.07779	0.114581	2.1108	-0.24874	0.000310897	0.000632174	2	6433	19	30055	1
GO:0035315	0.563976	1	0.49179	-1.02389	1.0723	-3.12556	1.07779	0.114581	2.1108	-0.24874	0.000310897	0.000632174	2	6433	19	30055	1
GO:0035845	0.563976	1	0.49179	-1.02389	1.0723	-3.12556	1.07779	0.114581	2.1108	-0.24874	0.000310897	0.000632174	2	6433	19	30055	1
GO:0044297	0.563976	1	0.49179	-1.02389	1.0723	-3.12556	1.07779	0.114581	2.1108	-0.24874	0.000310897	0.000632174	2	6433	19	30055	1
GO:0050808	0.563976	1	0.49179	-1.02389	1.0723	-3.12556	1.07779	0.114581	2.1108	-0.24874	0.000310897	0.000632174	2	6433	19	30055	1
GO:0051259	0.563976	1	0.49179	-1.02389	1.0723	-3.12556	1.07779	0.114581	2.1108	-0.24874	0.000310897	0.000632174	2	6433	19	30055	1
GO:0009058	0.568448	1	1.168	0.224041	0.390703	-0.541723	0.989806	0.68695	1.98592	0.245309	0.00264262	0.00226252	17	6433	68	30055	0
GO:0043235	0.568914	1	1.22947	0.298042	0.512364	-0.706173	1.30226	0.612944	2.46614	0.244953	0.00155448	0.00126435	10	6433	38	30055	0
GO:0046856	0.568914	1	1.22947	0.298042	0.512364	-0.706173	1.30226	0.612944	2.46614	0.244953	0.00155448	0.00126435	10	6433	38	30055	0
GO:0004322	0.572808	1	1.37412	0.458507	0.733699	-0.979517	1.89653	0.507149	3.72317	0.241991	0.000777242	0.00056563	5	6433	17	30055	0
GO:0004809	0.572808	1	1.37412	0.458507	0.733699	-0.979517	1.89653	0.507149	3.72317	0.241991	0.000777242	0.00056563	5	6433	17	30055	0
GO:0007088	0.572808	1	1.37412	0.458507	0.733699	-0.979517	1.89653	0.507149	3.72317	0.241991	0.000777242	0.00056563	5	6433	17	30055	0
GO:0007193	0.572808	1	1.37412	0.458507	0.733699	-0.979517	1.89653	0.507149	3.72317	0.241991	0.000777242	0.00056563	5	6433	17	30055	0
GO:0008047	0.572808	1	1.37412	0.458507	0.733699	-0.979517	1.89653	0.507149	3.72317	0.241991	0.000777242	0.00056563	5	6433	17	30055	0
GO:0008078	0.572808	1	1.37412	0.458507	0.733699	-0.979517	1.89653	0.507149	3.72317	0.241991	0.000777242	0.00056563	5	6433	17	30055	0
GO:0009303	0.572808	1	1.37412	0.458507	0.733699	-0.979517	1.89653	0.507149	3.72317	0.241991	0.000777242	0.00056563	5	6433	17	30055	0
GO:0015057	0.572808	1	1.37412	0.458507	0.733699	-0.979517	1.89653	0.507149	3.72317	0.241991	0.000777242	0.00056563	5	6433	17	30055	0
GO:0021520	0.572808	1	1.37412	0.458507	0.733699	-0.979517	1.89653	0.507149	3.72317	0.241991	0.000777242	0.00056563	5	6433	17	30055	0
GO:0043552	0.572808	1	1.37412	0.458507	0.733699	-0.979517	1.89653	0.507149	3.72317	0.241991	0.000777242	0.00056563	5	6433	17	30055	0
GO:0045787	0.572808	1	1.37412	0.458507	0.733699	-0.979517	1.89653	0.507149	3.72317	0.241991	0.000777242	0.00056563	5	6433	17	30055	0
GO:0055013	0.572808	1	1.37412	0.458507	0.733699	-0.979517	1.89653	0.507149	3.72317	0.241991	0.000777242	0.00056563	5	6433	17	30055	0
GO:0070830	0.572808	1	1.37412	0.458507	0.733699	-0.979517	1.89653	0.507149	3.72317	0.241991	0.000777242	0.00056563	5	6433	17	30055	0
GO:0030097	0.575454	1	0.820757	-0.284972	0.433404	-1.13443	0.564484	0.455515	1.47886	-0.239989	0.00202083	0.00246215	13	6433	74	30055	1
GO:0008022	0.576865	1	0.799159	-0.323446	0.432549	-1.17123	0.524335	0.444043	1.43827	-0.238926	0.00202083	0.0025287	13	6433	76	30055	1
GO:0003951	0.582202	1	0.743273	-0.428035	0.586728	-1.578	0.72193	0.334946	1.64939	-0.234927	0.00108814	0.00146398	7	6433	44	30055	1
GO:0048522	0.582202	1	0.743273	-0.428035	0.586728	-1.578	0.72193	0.334946	1.64939	-0.234927	0.00108814	0.00146398	7	6433	44	30055	1
GO:0048565	0.582202	1	0.743273	-0.428035	0.586728	-1.578	0.72193	0.334946	1.64939	-0.234927	0.00108814	0.00146398	7	6433	44	30055	1
GO:0005057	0.58461	1	1.29778	0.376045	0.729049	-1.05287	1.80495	0.48201	3.49418	0.233134	0.000777242	0.000598902	5	6433	18	30055	0
GO:0005788	0.58461	1	1.29778	0.376045	0.729049	-1.05287	1.80495	0.48201	3.49418	0.233134	0.000777242	0.000598902	5	6433	18	30055	0
GO:0006479	0.58461	1	1.29778	0.376045	0.729049	-1.05287	1.80495	0.48201	3.49418	0.233134	0.000777242	0.000598902	5	6433	18	30055	0
GO:0006605	0.58461	1	1.29778	0.376045	0.729049	-1.05287	1.80495	0.48201	3.49418	0.233134	0.000777242	0.000598902	5	6433	18	30055	0
GO:0006919	0.58461	1	1.29778	0.376045	0.729049	-1.05287	1.80495	0.48201	3.49418	0.233134	0.000777242	0.000598902	5	6433	18	30055	0
GO:0009408	0.58461	1	1.29778	0.376045	0.729049	-1.05287	1.80495	0.48201	3.49418	0.233134	0.000777242	0.000598902	5	6433	18	30055	0
GO:0010494	0.58461	1	1.29778	0.376045	0.729049	-1.05287	1.80495	0.48201	3.49418	0.233134	0.000777242	0.000598902	5	6433	18	30055	0
GO:0050819	0.58461	1	1.29778	0.376045	0.729049	-1.05287	1.80495	0.48201	3.49418	0.233134	0.000777242	0.000598902	5	6433	18	30055	0
GO:0055003	0.58461	1	1.29778	0.376045	0.729049	-1.05287	1.80495	0.48201	3.49418	0.233134	0.000777242	0.000598902	5	6433	18	30055	0
GO:0030168	0.591212	1	1.15283	0.205182	0.369031	-0.518105	0.928469	0.698289	1.90326	0.228257	0.00295352	0.00256197	19	6433	77	30055	0
GO:0034976	0.591806	1	1.19516	0.257208	0.487059	-0.69741	1.21183	0.616678	2.31631	0.227821	0.00170993	0.00143071	11	6433	43	30055	0
GO:0048538	0.591806	1	1.19516	0.257208	0.487059	-0.69741	1.21183	0.616678	2.31631	0.227821	0.00170993	0.00143071	11	6433	43	30055	0
GO:0005834	0.594145	1	1.13805	0.186567	0.368561	-0.535799	0.908933	0.689776	1.87766	0.226107	0.00295352	0.00259524	19	6433	78	30055	0
GO:0000056	0.594181	1	0	3	1.58037	-0.0974709	6.09747	0.93467	68.4734	0.226081	0	0.000166362	0	6433	5	30055	1
GO:0000096	0.594181	1	0	3	1.58037	-0.0974709	6.09747	0.93467	68.4734	0.226081	0	0.000166362	0	6433	5	30055	1
GO:0000340	0.594181	1	0	3	1.58037	-0.0974709	6.09747	0.93467	68.4734	0.226081	0	0.000166362	0	6433	5	30055	1
GO:0000375	0.594181	1	0	3	1.58037	-0.0974709	6.09747	0.93467	68.4734	0.226081	0	0.000166362	0	6433	5	30055	1
GO:0000815	0.594181	1	0	3	1.58037	-0.0974709	6.09747	0.93467	68.4734	0.226081	0	0.000166362	0	6433	5	30055	1
GO:0000940	0.594181	1	0	3	1.58037	-0.0974709	6.09747	0.93467	68.4734	0.226081	0	0.000166362	0	6433	5	30055	1
GO:0001565	0.594181	1	0	3	1.58037	-0.0974709	6.09747	0.93467	68.4734	0.226081	0	0.000166362	0	6433	5	30055	1
GO:0001591	0.594181	1	0	3	1.58037	-0.0974709	6.09747	0.93467	68.4734	0.226081	0	0.000166362	0	6433	5	30055	1
GO:0001594	0.594181	1	0	3	1.58037	-0.0974709	6.09747	0.93467	68.4734	0.226081	0	0.000166362	0	6433	5	30055	1
GO:0001604	0.594181	1	0	3	1.58037	-0.0974709	6.09747	0.93467	68.4734	0.226081	0	0.000166362	0	6433	5	30055	1
GO:0001696	0.594181	1	0	3	1.58037	-0.0974709	6.09747	0.93467	68.4734	0.226081	0	0.000166362	0	6433	5	30055	1
GO:0001763	0.594181	1	0	3	1.58037	-0.0974709	6.09747	0.93467	68.4734	0.226081	0	0.000166362	0	6433	5	30055	1
GO:0001817	0.594181	1	0	3	1.58037	-0.0974709	6.09747	0.93467	68.4734	0.226081	0	0.000166362	0	6433	5	30055	1
GO:0001831	0.594181	1	0	3	1.58037	-0.0974709	6.09747	0.93467	68.4734	0.226081	0	0.000166362	0	6433	5	30055	1
GO:0001919	0.594181	1	0	3	1.58037	-0.0974709	6.09747	0.93467	68.4734	0.226081	0	0.000166362	0	6433	5	30055	1
GO:0001939	0.594181	1	0	3	1.58037	-0.0974709	6.09747	0.93467	68.4734	0.226081	0	0.000166362	0	6433	5	30055	1
GO:0001940	0.594181	1	0	3	1.58037	-0.0974709	6.09747	0.93467	68.4734	0.226081	0	0.000166362	0	6433	5	30055	1
GO:0001955	0.594181	1	0	3	1.58037	-0.0974709	6.09747	0.93467	68.4734	0.226081	0	0.000166362	0	6433	5	30055	1
GO:0002021	0.594181	1	0	3	1.58037	-0.0974709	6.09747	0.93467	68.4734	0.226081	0	0.000166362	0	6433	5	30055	1
GO:0002080	0.594181	1	0	3	1.58037	-0.0974709	6.09747	0.93467	68.4734	0.226081	0	0.000166362	0	6433	5	30055	1
GO:0002199	0.594181	1	0	3	1.58037	-0.0974709	6.09747	0.93467	68.4734	0.226081	0	0.000166362	0	6433	5	30055	1
GO:0002281	0.594181	1	0	3	1.58037	-0.0974709	6.09747	0.93467	68.4734	0.226081	0	0.000166362	0	6433	5	30055	1
GO:0002761	0.594181	1	0	3	1.58037	-0.0974709	6.09747	0.93467	68.4734	0.226081	0	0.000166362	0	6433	5	30055	1
GO:0003002	0.594181	1	0	3	1.58037	-0.0974709	6.09747	0.93467	68.4734	0.226081	0	0.000166362	0	6433	5	30055	1
GO:0003220	0.594181	1	0	3	1.58037	-0.0974709	6.09747	0.93467	68.4734	0.226081	0	0.000166362	0	6433	5	30055	1
GO:0003726	0.594181	1	0	3	1.58037	-0.0974709	6.09747	0.93467	68.4734	0.226081	0	0.000166362	0	6433	5	30055	1
GO:0003839	0.594181	1	0	3	1.58037	-0.0974709	6.09747	0.93467	68.4734	0.226081	0	0.000166362	0	6433	5	30055	1
GO:0003922	0.594181	1	0	3	1.58037	-0.0974709	6.09747	0.93467	68.4734	0.226081	0	0.000166362	0	6433	5	30055	1
GO:0004095	0.594181	1	0	3	1.58037	-0.0974709	6.09747	0.93467	68.4734	0.226081	0	0.000166362	0	6433	5	30055	1
GO:0004484	0.594181	1	0	3	1.58037	-0.0974709	6.09747	0.93467	68.4734	0.226081	0	0.000166362	0	6433	5	30055	1
GO:0004563	0.594181	1	0	3	1.58037	-0.0974709	6.09747	0.93467	68.4734	0.226081	0	0.000166362	0	6433	5	30055	1
GO:0004668	0.594181	1	0	3	1.58037	-0.0974709	6.09747	0.93467	68.4734	0.226081	0	0.000166362	0	6433	5	30055	1
GO:0004699	0.594181	1	0	3	1.58037	-0.0974709	6.09747	0.93467	68.4734	0.226081	0	0.000166362	0	6433	5	30055	1
GO:0004706	0.594181	1	0	3	1.58037	-0.0974709	6.09747	0.93467	68.4734	0.226081	0	0.000166362	0	6433	5	30055	1
GO:0004711	0.594181	1	0	3	1.58037	-0.0974709	6.09747	0.93467	68.4734	0.226081	0	0.000166362	0	6433	5	30055	1
GO:0004779	0.594181	1	0	3	1.58037	-0.0974709	6.09747	0.93467	68.4734	0.226081	0	0.000166362	0	6433	5	30055	1
GO:0004832	0.594181	1	0	3	1.58037	-0.0974709	6.09747	0.93467	68.4734	0.226081	0	0.000166362	0	6433	5	30055	1
GO:0005026	0.594181	1	0	3	1.58037	-0.0974709	6.09747	0.93467	68.4734	0.226081	0	0.000166362	0	6433	5	30055	1
GO:0005501	0.594181	1	0	3	1.58037	-0.0974709	6.09747	0.93467	68.4734	0.226081	0	0.000166362	0	6433	5	30055	1
GO:0005537	0.594181	1	0	3	1.58037	-0.0974709	6.09747	0.93467	68.4734	0.226081	0	0.000166362	0	6433	5	30055	1
GO:0005542	0.594181	1	0	3	1.58037	-0.0974709	6.09747	0.93467	68.4734	0.226081	0	0.000166362	0	6433	5	30055	1
GO:0005623	0.594181	1	0	3	1.58037	-0.0974709	6.09747	0.93467	68.4734	0.226081	0	0.000166362	0	6433	5	30055	1
GO:0005832	0.594181	1	0	3	1.58037	-0.0974709	6.09747	0.93467	68.4734	0.226081	0	0.000166362	0	6433	5	30055	1
GO:0005859	0.594181	1	0	3	1.58037	-0.0974709	6.09747	0.93467	68.4734	0.226081	0	0.000166362	0	6433	5	30055	1
GO:0006020	0.594181	1	0	3	1.58037	-0.0974709	6.09747	0.93467	68.4734	0.226081	0	0.000166362	0	6433	5	30055	1
GO:0006166	0.594181	1	0	3	1.58037	-0.0974709	6.09747	0.93467	68.4734	0.226081	0	0.000166362	0	6433	5	30055	1
GO:0006178	0.594181	1	0	3	1.58037	-0.0974709	6.09747	0.93467	68.4734	0.226081	0	0.000166362	0	6433	5	30055	1
GO:0006297	0.594181	1	0	3	1.58037	-0.0974709	6.09747	0.93467	68.4734	0.226081	0	0.000166362	0	6433	5	30055	1
GO:0006385	0.594181	1	0	3	1.58037	-0.0974709	6.09747	0.93467	68.4734	0.226081	0	0.000166362	0	6433	5	30055	1
GO:0006438	0.594181	1	0	3	1.58037	-0.0974709	6.09747	0.93467	68.4734	0.226081	0	0.000166362	0	6433	5	30055	1
GO:0006497	0.594181	1	0	3	1.58037	-0.0974709	6.09747	0.93467	68.4734	0.226081	0	0.000166362	0	6433	5	30055	1
GO:0006499	0.594181	1	0	3	1.58037	-0.0974709	6.09747	0.93467	68.4734	0.226081	0	0.000166362	0	6433	5	30055	1
GO:0006501	0.594181	1	0	3	1.58037	-0.0974709	6.09747	0.93467	68.4734	0.226081	0	0.000166362	0	6433	5	30055	1
GO:0006507	0.594181	1	0	3	1.58037	-0.0974709	6.09747	0.93467	68.4734	0.226081	0	0.000166362	0	6433	5	30055	1
GO:0006518	0.594181	1	0	3	1.58037	-0.0974709	6.09747	0.93467	68.4734	0.226081	0	0.000166362	0	6433	5	30055	1
GO:0006590	0.594181	1	0	3	1.58037	-0.0974709	6.09747	0.93467	68.4734	0.226081	0	0.000166362	0	6433	5	30055	1
GO:0006597	0.594181	1	0	3	1.58037	-0.0974709	6.09747	0.93467	68.4734	0.226081	0	0.000166362	0	6433	5	30055	1
GO:0006651	0.594181	1	0	3	1.58037	-0.0974709	6.09747	0.93467	68.4734	0.226081	0	0.000166362	0	6433	5	30055	1
GO:0006837	0.594181	1	0	3	1.58037	-0.0974709	6.09747	0.93467	68.4734	0.226081	0	0.000166362	0	6433	5	30055	1
GO:0006911	0.594181	1	0	3	1.58037	-0.0974709	6.09747	0.93467	68.4734	0.226081	0	0.000166362	0	6433	5	30055	1
GO:0006968	0.594181	1	0	3	1.58037	-0.0974709	6.09747	0.93467	68.4734	0.226081	0	0.000166362	0	6433	5	30055	1
GO:0006998	0.594181	1	0	3	1.58037	-0.0974709	6.09747	0.93467	68.4734	0.226081	0	0.000166362	0	6433	5	30055	1
GO:0007070	0.594181	1	0	3	1.58037	-0.0974709	6.09747	0.93467	68.4734	0.226081	0	0.000166362	0	6433	5	30055	1
GO:0007144	0.594181	1	0	3	1.58037	-0.0974709	6.09747	0.93467	68.4734	0.226081	0	0.000166362	0	6433	5	30055	1
GO:0007354	0.594181	1	0	3	1.58037	-0.0974709	6.09747	0.93467	68.4734	0.226081	0	0.000166362	0	6433	5	30055	1
GO:0008280	0.594181	1	0	3	1.58037	-0.0974709	6.09747	0.93467	68.4734	0.226081	0	0.000166362	0	6433	5	30055	1
GO:0008306	0.594181	1	0	3	1.58037	-0.0974709	6.09747	0.93467	68.4734	0.226081	0	0.000166362	0	6433	5	30055	1
GO:0008413	0.594181	1	0	3	1.58037	-0.0974709	6.09747	0.93467	68.4734	0.226081	0	0.000166362	0	6433	5	30055	1
GO:0008434	0.594181	1	0	3	1.58037	-0.0974709	6.09747	0.93467	68.4734	0.226081	0	0.000166362	0	6433	5	30055	1
GO:0008635	0.594181	1	0	3	1.58037	-0.0974709	6.09747	0.93467	68.4734	0.226081	0	0.000166362	0	6433	5	30055	1
GO:0008905	0.594181	1	0	3	1.58037	-0.0974709	6.09747	0.93467	68.4734	0.226081	0	0.000166362	0	6433	5	30055	1
GO:0009258	0.594181	1	0	3	1.58037	-0.0974709	6.09747	0.93467	68.4734	0.226081	0	0.000166362	0	6433	5	30055	1
GO:0009314	0.594181	1	0	3	1.58037	-0.0974709	6.09747	0.93467	68.4734	0.226081	0	0.000166362	0	6433	5	30055	1
GO:0009584	0.594181	1	0	3	1.58037	-0.0974709	6.09747	0.93467	68.4734	0.226081	0	0.000166362	0	6433	5	30055	1
GO:0010159	0.594181	1	0	3	1.58037	-0.0974709	6.09747	0.93467	68.4734	0.226081	0	0.000166362	0	6433	5	30055	1
GO:0010369	0.594181	1	0	3	1.58037	-0.0974709	6.09747	0.93467	68.4734	0.226081	0	0.000166362	0	6433	5	30055	1
GO:0010587	0.594181	1	0	3	1.58037	-0.0974709	6.09747	0.93467	68.4734	0.226081	0	0.000166362	0	6433	5	30055	1
GO:0010872	0.594181	1	0	3	1.58037	-0.0974709	6.09747	0.93467	68.4734	0.226081	0	0.000166362	0	6433	5	30055	1
GO:0010883	0.594181	1	0	3	1.58037	-0.0974709	6.09747	0.93467	68.4734	0.226081	0	0.000166362	0	6433	5	30055	1
GO:0014002	0.594181	1	0	3	1.58037	-0.0974709	6.09747	0.93467	68.4734	0.226081	0	0.000166362	0	6433	5	30055	1
GO:0014056	0.594181	1	0	3	1.58037	-0.0974709	6.09747	0.93467	68.4734	0.226081	0	0.000166362	0	6433	5	30055	1
GO:0014814	0.594181	1	0	3	1.58037	-0.0974709	6.09747	0.93467	68.4734	0.226081	0	0.000166362	0	6433	5	30055	1
GO:0014902	0.594181	1	0	3	1.58037	-0.0974709	6.09747	0.93467	68.4734	0.226081	0	0.000166362	0	6433	5	30055	1
GO:0014911	0.594181	1	0	3	1.58037	-0.0974709	6.09747	0.93467	68.4734	0.226081	0	0.000166362	0	6433	5	30055	1
GO:0015126	0.594181	1	0	3	1.58037	-0.0974709	6.09747	0.93467	68.4734	0.226081	0	0.000166362	0	6433	5	30055	1
GO:0015276	0.594181	1	0	3	1.58037	-0.0974709	6.09747	0.93467	68.4734	0.226081	0	0.000166362	0	6433	5	30055	1
GO:0015809	0.594181	1	0	3	1.58037	-0.0974709	6.09747	0.93467	68.4734	0.226081	0	0.000166362	0	6433	5	30055	1
GO:0015889	0.594181	1	0	3	1.58037	-0.0974709	6.09747	0.93467	68.4734	0.226081	0	0.000166362	0	6433	5	30055	1
[truncated: 2,289 more rows]

## Sheet: SUB-DOM SNEA
Total # of Neighbors	Gene Set Seed	Overlap	Percent Overlap	Overlapping Entities	p-value	Jaccard similarity	Hit type
8732	cell proliferation	2148	24	MYO1C;USP42;TBC1D4;PPME1;MYO6;EVA1A;MYOC;ARID5B;POM121;MYO10;DDX41;FIG4;PPP1R12A;MYT1;ANTXR1;SRGAP3;NACA;LCMT1;RTKN2;IP6K2;CCNY;LIMA1;NBL1;NCL;NCAM1;NDP;IQSEC1;TRIAP1;NCAM2;MFN2;USP15;MTFP1;MVP;RAB14;HS3ST3A1;HEPACAM;THRAP3;VPS54;NUP153;YIPF4;NR1D2;LARP7;NEDD4;RPL10A;MED13;FAM181B;NOA1;NR1H4;NEFH;RBX1;HDAC7;SLC25A33;NEUROD1;RNF135;NEUROD2;LSR;AZIN1;TRIM33;NEU1;SRRT;PIAS4;NF2;ZDHHC16;PHF6;PDCD6;SL…	3.45142e-118	0.209766	Proteins/Chemicals Regulating Cell Processes
7914	apoptosis	1992	25	ATRIP;COMMD10;TBC1D4;PPME1;MYO6;EVA1A;MYOC;MYO10;POM121;STOX1;DDX41;SCARA3;PPP1R12A;MYT1;GULP1;NACA;LCMT1;RTKN2;IP6K2;NAT8B;CCNY;NBL1;NCL;NCAM1;NDP;IQSEC1;TMEM117;TRIAP1;MFN2;USP15;MVP;MTFP1;RAB14;HS3ST3A1;HEPACAM;NEDD4;NR1H4;NOA1;NEFH;RBX1;HDAC7;PRSS57;NEUROD1;AZIN1;TRIM33;NEU1;SRRT;PIAS4;NF2;ZDHHC16;NFE2L1;PDCD6;ERGIC3;NFIL3;TANK;HDAC5;NFKB2;NFKBIB;NGF;NFYB;CHAF1A;NID1;RASD1;NINJ1;NUB1;TPPP3;HS…	2.34079e-115	0.207977	Proteins/Chemicals Regulating Cell Processes
6870	cell differentiation	1753	25	POLK;EVA1A;FAM175A;MYOC;SLC7A6OS;ARID5B;MYO9A;MYT1;ANTXR1;SRGAP3;RHCG;NACA;RTKN2;CCNY;NBL1;UBE2J1;NCL;NCAM1;IQSEC1;NDP;CD302;NCAM2;P2RY14;MAF1;MFN2;LRRC8C;USP15;MVP;MTFP1;RAB14;HEPACAM;THRAP3;NUP153;NR1D2;NEDD4;LARP7;MED13;NR1H4;RBX1;HDAC7;NEUROD1;NEUROD2;TRIM33;NEU1;PIAS4;NF2;NFE2L1;NFIX;NFIL3;HDAC5;NFKB2;NFKBIB;C14orf166;NGF;NFYB;CHMP3;RASD1;NID1;BEND6;ADGRF5;NME3;NME1;HECA;CNOT2;NOS1;CNOT3;PNP…	8.4252e-100	0.199818	Proteins/Chemicals Regulating Cell Processes
5279	cell growth	1408	26	ERBB3;SEC62;NANOS1;PPME1;MYO6;MYOC;ARID5B;ERG;ERH;SCARA3;PPP1R12A;ESRRA;ANTXR1;ETF1;GULP1;ESRRG;RTKN2;IP6K2;TNFAIP3;ETS1;TNFAIP2;LIMA1;TNF;NBL1;NCBP1;NCL;TNFRSF1A;NCAM1;TRIAP1;TOP1;NCAM2;MAF1;P2RY14;MFN2;TOP2B;RCHY1;EZH2;FMN1;ACVR1C;TP53;TPI1;TP53BP2;TPD52;USP15;F3;MVP;F7;RAB14;CLIC4;PSMG3;SIN3A;HEPACAM;FAAH;SAMHD1;NUP153;FANCC;NR2C1;WFDC1;NEDD4;TRAF2;NR1H4;NGB;NEFH;RBX1;HDAC7;CTDSP1;SLC25A33;NEU…	7.96275e-88	0.18706	Proteins/Chemicals Regulating Cell Processes
4509	cell migration	1230	27	MYO1C;ERBB3;SEC62;HECTD1;NANOS1;PPME1;MYO6;TSPAN4;TMEM184B;MYOC;MYO10;ERG;MYO9A;PPP1R12A;TMF1;ESRRA;GULP1;SRGAP3;CLDN5;IP6K2;TNFAIP2;ETS1;CCNY;LIMA1;TNF;ETV5;NCL;NCAM1;TNFRSF1A;IQSEC1;TMEM18;NCAM2;TOP1;MFN2;TNS1;RCHY1;EZH2;FMN1;ACVR1C;TP53;TPI1;F9;WDR1;TP53BP2;TPD52;F3;USP15;F7;PTPN23;CLIC4;TPM4;RAB14;SIN3A;HEPACAM;FAAH;NUP153;LARP7;NEDD4;TRAF2;NR1H4;RBX1;HDAC7;CTDSP1;ADGRA2;NEUROD1;FASN;FBLN2;PN…	2.59661e-80	0.177361	Proteins/Chemicals Regulating Cell Processes
4876	cell death	1299	26	NR2F6;ERBB3;ALS2;SEC62;PPME1;EVA1A;MYOC;ERG;TMOD1;SCARA3;ESRRA;NACA;LCMT1;ESRRG;IP6K2;TNFAIP3;ETS1;TNFAIP2;TNF;EPG5;NBL1;NCL;NCAM1;TNFRSF1A;NDP;TRIAP1;TOP1;P2RY14;MFN2;TOP2B;RCHY1;EZH2;ACVR1C;TP53;POT1;TP53BP2;TPD52;ZNF521;F3;MVP;MTFP1;F7;CLIC4;SIN3A;HEPACAM;FAAH;SAMHD1;VPS54;NR2C1;NEDD4;TRAF2;RPL10A;NECTIN3;NOA1;NGB;NR1H4;RBX1;HDAC7;FANCE;FASN;NEUROD1;FBN2;NEU1;ENOPH1;NF2;NFE2L1;ZDHHC16;PDCD6;NF…	1.9264e-78	0.179594	Proteins/Chemicals Regulating Cell Processes
2794	embryonal development	853	30	NR2F6;POLK;ERBB3;NANOS1;ARID5B;ERG;PPP1R12A;ESRRA;LCMT1;CCNY;ETS1;TNF;FAM20B;NBL1;NCL;TNFRSF1A;NCAM1;TOP1;MFN2;TOP2B;EZH2;EYA3;ACVR1C;TPH1;TP53;POT1;TPI1;F9;ZNF521;USP15;F3;F7;TPM3;TMEM198;SIN3A;FAAH;VPS54;NR2C1;NEDD4;MED13;RPL10A;NOA1;RBX1;HDAC7;NEUROD1;FASN;FBLN2;LSR;TRIM33;SRRT;NEU1;NF2;RPRD1B;NFE2L1;SLC39A12;GNPDA1;ZNF462;NFIX;KMT2C;CACTIN;TRPS1;NGF;NFYB;CHAF1A;LRP10;NFYC;NID1;TSC1;TMEM98;NIN…	2.54886e-76	0.152403	Proteins/Chemicals Regulating Cell Processes
3651	cell cycle	1036	28	ERBB3;ATRIP;TBC1D4;MYO6;EVA1A;USP37;SMG7;STOX1;ERH;PPP1R12A;ESRRA;LCMT1;ESRRG;RTKN2;CLDN5;m_Muc4;IP6K2;CCNY;ETS1;TNF;LIMA1;NBL1;NCL;TNFRSF1A;IQSEC1;TOP1;MFN2;TOP2B;RCHY1;EZH2;FMN1;TP53;POT1;TPI1;TP53BP2;ZNF521;USP15;F3;F7;CLIC4;RAB14;SIN3A;SAMHD1;FANCC;NR2C1;TRAF2;NR1H4;NEFH;RBX1;HDAC7;CTDSP1;NEUROD1;FASN;AZIN1;TRIM33;NEU1;PIAS4;NF2;RPRD1B;PDCD6;PHF6;ZNF462;HDAC5;TRPS1;NFKB2;C14orf166;NGF;FAM32A;…	4.1677e-75	0.165205	Proteins/Chemicals Regulating Cell Processes
1970	morphogenesis	644	32	MYO1C;ERBB3;HPX;MYO6;TNFSF11;CALD1;SLC7A6OS;HES1;MYO10;ATE1;RARB;PTRF;TMOD1;TMF1;ESRRA;RB1;CAPN2;HSPA1A;LAMA1;ETS1;CDC37;CASP3;TNF;NBL1;ETV5;FOXP2;CAPZA1;NCL;NCAM1;EXT1;TNFRSF1A;LETMD1;HSP90AB1;NDP;CHRD;CAT;TOP1;NCAM2;BVES;PRPH2;MFN2;EZH2;NCOA1;FMN1;RDX;TP53;RUNX1;CBFB;RET;HTR2B;CBL;FBXO31;WDR1;TP53BP2;ATL3;BECN1;PTPN23;TRIM36;F7;TNC;RAB14;CLIC4;SIN3A;CCNE1;FAAH;CADM3;ZNF470;MED13;NECTIN3;EPSTI1;…	3.12492e-68	0.129265	Proteins/Chemicals Regulating Cell Processes
3816	cell survival	1045	27	NR2F6;ERBB3;ALS2;TBC1D4;MYO6;MYOC;ERCC6;ERG;TMOD1;ERH;PPP1R12A;ESRRA;NACA;LCMT1;ESRRG;IP6K2;TNFAIP3;ETS1;TNF;NCL;TNFRSF1A;NCAM1;TRIAP1;TOP1;MAF1;MFN2;TNS1;TOP2B;EZH2;TP53;POT1;TPI1;TP53BP2;TPD52;F3;USP15;MVP;F7;PTPN23;TPM3;SIN3A;FAAH;FANCC;NUP153;NR1D2;NEDD4;TRAF2;NECTIN3;NR1H4;NGB;RBX1;HDAC7;ADGRA2;NEUROD1;FASN;LSR;SRRT;NEU1;TRIP6;NF2;NFE2L1;PDCD6;INIP;NFIX;NFIL3;HDAC5;NFKB2;NFKBIB;NGF;TOM1;FER;…	1.89357e-66	0.162595	Proteins/Chemicals Regulating Cell Processes
3932	homeostasis	1062	27	ERBB3;SEC62;TBC1D4;MYO6;USP37;MYOC;ERG;STOX1;TMOD1;FIG4;ESRRA;ANTXR1;GULP1;NACA;RHCG;ESRRG;CLDN5;NUP35;TNFAIP3;ETS1;TNF;LIMA1;ETV5;NBL1;EXT1;TNFRSF1A;NCAM1;EXT2;TOP1;NCAM2;MAF1;P2RY14;MFN2;EZH2;TPH1;ACVR1C;TP53;TPI1;POT1;F9;ZNF521;F3;CLIC4;SIN3A;FAAH;VPS54;SAMHD1;NR2C1;WFDC1;NEDD4;NR1D2;NECTIN3;MED13;TRAF2;NGB;NOA1;NR1H4;CCS;HDAC7;PRSS57;NEUROD1;FASN;PCTP;AZIN1;FBN2;NEU1;ENOPH1;PIAS4;CD200R1;NFE2…	3.50553e-64	0.162734	Proteins/Chemicals Regulating Cell Processes
2122	protein ubiquitination	659	31	HRAS;ERBB3;HECTD1;USP42;USP37;TNFSF11;ERCC6;RARB;PRMT1;PTRF;CIT;TMF1;PPP1R12A;RB1;HSF1;ESRRG;HSPA1A;RBBP6;CAPN1;IP6K2;DTX3L;TNFAIP3;CCNY;HSP90AA1;KAT7;CASP3;TNF;UBE2J1;CASP1;NCBP1;NCL;AKR1C3;HSP90AB1;NCAM1;TNFRSF1A;DNAJB1;CAT;ZNF668;CASP7;MAF1;MFN2;RCHY1;EZH2;TNKS;RELA;ANAPC15;CAV3;TP53;RUNX1;RET;CBFB;RNF38;REST;CBL;FBXO31;UPF1;STRAP;DPF2;USP15;BECN1;MVP;UBR3;F7;PTPN23;LZTS1;CCNE1;SAMHD1;CCNA2;FA…	3.32283e-60	0.128736	Proteins/Chemicals Regulating Cell Processes
2927	cell cycle progression	835	28	MYO1C;ERBB3;ATRIP;MYO6;USP37;SMG7;ERH;PPP1R12A;NACA;LCMT1;ESRRG;RTKN2;ETS1;CCNY;TNF;NBL1;NCL;NCAM1;LETMD1;TRIAP1;TOP1;MFN2;EZH2;RCHY1;TP53;ZNF521;USP15;SIN3A;SAMHD1;FANCC;NUP153;TRAF2;NR1H4;RBX1;HDAC7;SLC25A33;NEUROD1;FASN;TRIM33;TRIP6;SRRT;NF2;PHF6;KMT2C;CACTIN;HDAC5;TRPS1;NFKB2;PIGK;NGF;SNX6;FER;TSC1;NUB1;DNAJB6;FGF10;NME1;TSPY1;C6orf89;FGFR1;TTR;POLDIP2;NOS1;SENP2;TNFRSF4;HUWE1;TUBG1;GPSM1;FKB…	2.51095e-59	0.145268	Proteins/Chemicals Regulating Cell Processes
2337	transcription activation	704	30	MYO1C;HRAS;FAM132B;NR2F6;CALCA;TNFSF11;ERCC6;HES1;RARB;HSD17B1;PRMT1;ERG;RARRES3;TMF1;MYT1;ESRRA;RB1;HSF1;ESRRG;HSPA1A;CAMLG;TNFAIP3;ETS1;HSP90AA1;KAT7;TNF;LIMA1;CASP1;FOXP2;NCAPD2;NCL;TNFRSF1A;CAV2;NDP;CAT;TOP1;CASR;TOP2B;RCHY1;EZH2;NCOA1;RELA;EYA3;TPH1;ACVR1C;TP53;RUNX1;CBFB;EIF3I;RET;REST;CBL;TP53BP2;ZNF521;STRAP;F3;MVP;F7;SIN3A;IAPP;CCNE1;THRAP3;SAMHD1;CCNA2;RASSF1;NR2C1;IRF8;CCNG1;NEDD4;CCNT…	7.44435e-59	0.133106	Proteins/Chemicals Regulating Cell Processes
1835	non-selective vesicle endocytosis	586	31	MYO1C;HRAS;ERBB3;CALCA;ALS2;AGFG1;CALM1;TBC1D4;MYO6;HPX;TNFSF11;CALD1;MYO10;LAPTM4B;SV2A;ERG;PTRF;MYO9A;SNAP91;TBC1D2;FIG4;SCARA3;RASA1;ANTXR1;GULP1;HSPA1A;CAPN1;DENND1A;HSP90AA1;CASP3;EPG5;TNF;CAPZA1;NCL;NCAM1;CAV2;TNFRSF1A;IQSEC1;CHRD;CAT;ANKRA2;CASR;FMN1;CAV3;RDX;TP53;CBL;ZDHHC5;F3;USP15;BECN1;MARCO;F7;PTPN23;RAB14;CLIC4;FAAH;HYAL2;HYAL1;GALNT4;NEDD4;RHO;SLC25A33;LSR;VEZT;NEU1;NF2;ATP6V1H;NECA…	1.35219e-57	0.11947	Proteins/Chemicals Regulating Cell Processes
2203	cell motility	662	30	MYO1C;HRAS;CALCA;ERBB3;ADAMTS8;MYO6;RAP2B;TSPAN4;TNFSF11;CALD1;STYK1;RAP1GAP;MYO10;ATE1;RAP2A;PRMT1;ERG;PTRF;TMOD1;USO1;RASA1;FAM84A;PPP1R12A;STC2;HSF1;GULP1;CAPN2;HSPA1A;CAPN1;CLDN5;CAPNS1;CAPZA2;HSP90AA1;TNFAIP2;CCNY;ETS1;CDC37;CASP3;RNASET2;TNF;LIMA1;CAPZA1;NCL;TNFRSF1A;NCAM1;TMEM18;IQSEC1;CHRD;CAT;BVES;TNS1;EZH2;EYA3;FMN1;RDX;NUDT3;TP53;RUNX1;EIF3I;RET;CBL;REST;WDR1;EIF3A;USP15;F3;MARCO;PTPN2…	1.49281e-54	0.127381	Proteins/Chemicals Regulating Cell Processes
2191	mitosis	659	30	HRAS;MYO1C;RANBP1;CALCA;MYO6;USP37;CALD1;ERCC6;HES1;MYO10;POM121;LAPTM4B;ANAPC7;ERG;ERH;RARRES3;ARID4A;CIT;PPP1R12A;ESRRA;RB1;E2F8;MCM10;HSF1;CDK13;LCMT1;CAPN2;HSPA1A;RBBP6;CAPN1;CAMLG;ZWINT;NUP35;CCNY;CDC37;CASP3;KAT7;TNF;FOXP2;NCL;CASP9;NCAM2;CAT;TOP1;CASP7;RECQL;TOP2B;EZH2;TNKS;ANAPC15;FMN1;AHCTF1;TP53;RUNX1;RET;HTR2B;POT1;REST;CBL;FBXO31;WDR1;TP53BP2;TPD52;EIF3A;EMC10;F3;FSTL1;USP15;BECN1;F7;…	1.921e-54	0.127024	Proteins/Chemicals Regulating Cell Processes
3827	tumor growth	1005	26	NR2F6;ERBB3;NOL7;USP42;PPME1;EVA1A;ERCC6;ERG;TMOD1;SCARA3;ESRRA;ANTXR1;ESRRG;CLDN5;m_Muc4;IP6K2;TNFAIP3;ETS1;CCNY;TNFAIP2;TNF;LIMA1;NCL;EXT1;NCAM1;TNFRSF1A;TRIAP1;MAF1;MFN2;TNS1;EZH2;FMN1;TP53;TPI1;TP53BP2;TPD52;F3;USP15;PTPN23;F7;CLIC4;SIN3A;FAAH;NR2C1;WFDC1;NEDD4;TRAF2;NECTIN3;NGB;NR1H4;CCS;NEFH;RBX1;HDAC7;CTDSP1;ADGRA2;FASN;NEUROD1;FBLN2;AZIN1;CHCHD4;TRIP6;NEU1;CD200R1;NF2;RPRD1B;PDCD6;HMP19;H…	2.08605e-53	0.15514	Proteins/Chemicals Regulating Cell Processes
1710	neurite outgrowth	539	31	HRAS;CALCA;ALS2;ERBB3;TSPAN7;TNFSF11;RAP1GDS1;MYOC;RAP1GAP;HES1;MYO10;PPP1R1C;RARB;PRMT1;TMOD1;SHTN1;FIG4;RASA1;RB1;SRGAP3;ESRRG;HSPA1A;LAMA1;CAPN1;HSP90AA1;CASP3;TNF;NBL1;FOXP2;CASP1;NCL;NCAM1;TNFRSF1A;DNAJB1;CAT;NCAM2;CASR;CAV3;RELA;RDX;TNFRSF19;TP53;RUNX1;RET;CBL;REST;BECN1;TNC;TPM4;FAM107A;TPM3;SIN3A;CNTN4;FAAH;CADM3;RAB6B;NEDD4;NGB;NEFH;RHO;RHEB;NEUROD1;NEU1;NF2;SNX3;PIP4K2C;SLC39A12;TNFSF14…	1.12592e-50	0.111664	Proteins/Chemicals Regulating Cell Processes
1793	developmental process	557	31	HRAS;ERBB3;HECTD1;NANOS1;TNFSF11;HES1;ARID5B;PRMT1;ERG;RASA1;PPP1R12A;RB1;E2F8;HSF1;CAPN2;ESRRG;HSPA1A;CAPN1;LAMA1;IP6K2;ETS1;CASP3;TNF;ETV5;FOXP2;RBP1;NCAM1;NDP;CASP9;CAT;TOP1;CASP7;PRPH2;CASR;TNS1;TOP2B;EZH2;NCOA1;RELA;TPH1;RDX;CBLN1;AHCTF1;TP53;RUNX1;CBFB;RET;CBL;REST;ZDHHC5;UPF1;BECN1;TRIM36;NOL11;TNC;SERPINH1;ARHGAP12;SIN3A;CNTN4;IAPP;CCNE1;PKP3;SH3D19;NR2C1;IRF8;RPL10A;MED13;ID2;NGB;HES5;GA…	3.14066e-50	0.113859	Proteins/Chemicals Regulating Cell Processes
1669	actin organization	526	31	MYO1C;HRAS;ERBB3;ALS2;CALCA;TBC1D4;TSPAN7;MYO6;HPX;RAP2B;TNFSF11;MYOC;CALD1;RAP1GAP;MYO10;SV2A;PTRF;TMOD1;ARHGAP18;RASA1;PPP1R12A;ANTXR1;RB1;HSF1;SRGAP3;CAPN2;LCMT1;HSPA1A;CAPN1;PTPRT;CAPZA2;TNFAIP2;CASP3;LIMA1;TNF;CAPZA1;NCAM1;DNAJB1;CAT;CASR;ELMO3;TNS1;EZH2;NCOA1;FMN1;RDX;TP53;RET;EIF3I;CBL;WDR1;F3;BECN1;PTPN23;TNC;CLIC4;TPM4;FAM107A;TPM3;KRIT1;CCNA2;NEDD4;CCNG2;NGB;RHO;PNKD;PPP1R14A;CD2;VEZT;T…	2.34517e-49	0.109606	Proteins/Chemicals Regulating Cell Processes
2585	cell invasion	728	28	HRAS;ERBB3;CALCA;HECTD1;USP42;MYO6;HPX;TNFSF11;CALD1;HES1;RAP1GAP;MYO10;PRMT1;RAP2A;ERG;PTRF;RARRES3;RASA1;ESRRA;STC2;RB1;SRGAP3;HSF1;CAPN2;HSPA1A;LAMA1;RTKN2;UNC5C;CAPNS1;HSP90AA1;TNFAIP2;ETS1;CDC37;CASP3;LIMA1;TNF;ETV5;FOXP2;CASP1;NCAM1;HSP90AB1;TNFRSF1A;IQSEC1;DNAJB1;CHRD;CASP9;CAT;HTRA3;MFN2;ARHGAP25;TNS1;EZH2;TNKS;TMEM158;NCOA1;FMN1;RELA;TNFRSF19;ACVR1C;RDX;TP53;RET;CBL;CBR1;ZDHHC5;STRAP;TPD…	1.80656e-48	0.132052	Proteins/Chemicals Regulating Cell Processes
2348	cell adhesion	673	28	HRAS;MYO1C;CALCA;TSPAN7;MYO6;RAP2B;TNFSF11;TSPAN4;MYOC;RAP1GAP;MYO10;ATE1;RAP2A;ERG;TBC1D2;RASA1;PPP1R12A;ANTXR1;RB1;CAPN2;HSPA1A;LAMA1;CAPN1;CLDN5;PTPRT;m_Muc4;ETS1;TNFAIP2;MXRA5;CASP3;TNF;LIMA1;FOXP2;CASP1;NCL;TNFRSF1A;CAV2;NCAM1;IQSEC1;CHRD;CASP9;CAT;NCAM2;BVES;CASR;TNS1;EZH2;TMEM158;NCOA1;FMN1;RELA;RDX;RUNX1;TP53;RET;CBL;TPD52;F3;MARCO;TRIM36;PTPN23;TNC;CLIC4;TPM3;HEPACAM;DGAT1;CCNE1;PKP3;HYA…	2.44994e-47	0.126243	Proteins/Chemicals Regulating Cell Processes
2121	autophagy	620	29	FAM132B;HRAS;ALS2;CALCA;MYO6;RAP2B;EVA1A;TNFSF11;ERCC6;HES1;LAPTM4B;PTRF;TBC1D2;FIG4;CIT;TECPR2;RB1;STC2;HSF1;ETF1;CAPN2;TBC1D17;HSPA1A;CAPN1;IP6K2;CAPNS1;TNFAIP3;HSP90AA1;CDC37;CASP3;TNF;EPG5;CASP1;CAPN10;CAPZA1;TNFRSF1A;EXT1;DNAJB1;CASP9;CAT;TOP1;CASP7;CASR;MFN2;EZH2;TNKS;FMN1;CAV3;RELA;RUNX1;TP53;AP1S3;CBFB;RET;HTR2B;REST;CBL;UPF1;TP53BP2;F3;FSTL1;BECN1;MVP;SERPINH1;CLIC4;SIN3A;IAPP;CCNE1;KRIT…	2.4606e-46	0.120225	Proteins/Chemicals Regulating Cell Processes
1719	cell division	523	30	HRAS;MYO1C;CALCA;ERBB3;RANBP1;PPME1;MYO6;TNFSF11;USP37;CALD1;HES1;PRMT1;ERG;RARRES3;PLPP1;RASA1;CIT;PPP1R12A;RB1;HSF1;ETF1;LCMT1;CAPN2;HSPA1A;ETS1;CDC37;CASP3;TNF;LIMA1;CASP1;AKR1C3;NCAM1;TNFRSF1A;CASP9;TOP1;CASP7;CASR;EZH2;TNKS;BTLA;RELA;FMN1;RDX;AHCTF1;TP53;RUNX1;C14orf1;EIF3I;GOLGA5;POT1;HTR2B;CBL;TNC;CLIC4;SIN3A;IAPP;CCNE1;PKP3;CCNA2;NUP153;RASSF1;RPL10A;CCNG2;ID2;ID1;CCNH;RHEB;NEUROD1;SUPT16…	4.9392e-44	0.107791	Proteins/Chemicals Regulating Cell Processes
1545	cytoskeleton organization and biogenesis	481	31	HRAS;MYO1C;CALCA;MYL6;TBC1D4;RAPSN;RAP2B;TNFSF11;CALD1;MYOC;RAP1GAP;MYO10;ATE1;RAP2A;ERG;TMOD1;RASA1;PPP1R12A;CALU;SRGAP3;GULP1;CAPN2;HSPA1A;CAPN1;IP6K2;XIRP2;CASP3;TNF;RNASET2;CAPN10;TNFRSF1A;NCAM1;P2RY14;CASR;ELMO3;TNS1;TOP2B;EZH2;FMN1;CAV3;RDX;TP53;RUNX1;EIF3I;RET;HTR2B;TPI1;CBL;F3;MARCO;TNC;CLIC4;TPM4;KRIT1;NUP153;IRF8;VMAC;TRAF2;NGB;NEFH;ID1;RHEB;PPP1R14A;CD2;TRIP6;PRUNE;AKAP11;NF2;PPP1R9A;C…	2.68651e-43	0.101907	Proteins/Chemicals Regulating Cell Processes
2615	colony formation	712	27	HRAS;CALCA;ERBB3;ZFAND4;MYO6;USP37;TNFSF11;EVA1A;RAP1GDS1;STYK1;RAP1GAP;HES1;RARB;LAPTM4B;PRMT1;RARRES3;ESRRA;STC2;E2F8;RB1;HSF1;SRGAP3;CAPN2;HSPA1A;RTKN2;UNC5C;HSP90AA1;CCNY;ETS1;CASP3;KAT7;LIMA1;TNF;RNASET2;ETV5;CASP1;RBP1;NCL;EXT1;LETMD1;NCAM1;TNFRSF1A;AKR1C3;DNAJB1;CHRD;TRIAP1;CASP9;CAT;MAF1;MFN2;CASR;EZH2;TNKS;NCOA1;RELA;TP53;RUNX1;RET;EIF3I;CBL;REST;FBXO31;ZDHHC5;STRAP;ZNF521;TPD52;F3;EMC10…	1.3662e-41	0.128081	Proteins/Chemicals Regulating Cell Processes
2347	cell cycle arrest	653	27	HRAS;ERBB3;ATRIP;USP42;TBC1D4;MYO6;EVA1A;TNFSF11;RAP1GDS1;SMG7;ERCC6;RAP1GAP;HES1;HSD17B1;RARB;PPP1R1C;PRMT1;RASA1;CIT;E2F8;RB1;HSF1;MCM10;HSPA1A;RBBP6;TNFAIP3;HSP90AA1;CCNY;CDC37;CASP3;KAT7;LIMA1;TNF;CASP1;NCL;AKR1C3;TNFRSF1A;LETMD1;CASP9;CAT;TOP1;CASP7;ELMO3;MFN2;EZH2;RCHY1;RELA;CAV3;RDX;ACVR1C;TP53;RUNX1;CBFB;RET;TPI1;POT1;REST;TP53BP2;UPF1;EIF3A;ZNF521;STRAP;EMC10;BECN1;REV3L;TNC;CLIC4;ZNF410…	4.31814e-41	0.122056	Proteins/Chemicals Regulating Cell Processes
2028	DNA replication	583	28	MYO1C;HRAS;CALCA;ERBB3;RANBP1;POLK;ATRIP;TNFSF11;USP37;RAP1GDS1;ERCC6;LAPTM4B;ERH;PLPP1;ESRRA;RB1;E2F8;MCM10;PLPP2;HSPA1A;HSP90AA1;ETS1;KAT7;CASP3;TNF;NBL1;CASP1;NCL;TNFRSF1A;HSP90AB1;DNAJB1;CAT;TOP1;CASR;F2RL2;RECQL;TOP2B;EZH2;RCHY1;TNKS;NCOA1;RELA;AHCTF1;RUNX1;TP53;RTFDC1;RET;HTR2B;POT1;CBL;UPF1;EIF3A;EMC10;FSTL1;RFC2;USP15;REV3L;TNC;SIN3A;IAPP;CCNE1;SAMHD1;PKP3;RFC5;CCNA2;FANCC;CCNG1;NEDD4;NEC…	6.2857e-41	0.114291	Proteins/Chemicals Regulating Cell Processes
1583	proteolysis	482	30	HRAS;CALCA;CALM1;HPX;MYOC;ATE1;FIG4;CALU;RB1;ANTXR1;HSF1;MCM10;CAPN2;HSPA1A;CAPN1;CAPNS1;ETS1;CASP3;TNF;UBE2J1;CASP1;CAPN10;NCL;NCAM1;TNFRSF1A;TRIAP1;CHRD;CASP9;CAT;CASP7;HTRA3;CASR;RCHY1;EZH2;TNKS;RELA;FMN1;RDX;CBLN1;TP53;RUNX1;CBFB;TPI1;REST;FBXO31;F9;UPF1;STRAP;F3;TRIM36;F7;SERPINH1;PSMG3;CCNE1;SAMHD1;CCNA2;RASSF1;NEDD4;CCNT1;TRAF2;NEFH;HDAC7;ID1;PRSS57;RHO;FASN;CD2;NEU1;NF2;MBTPS1;NFE2L1;TNFS…	1.64082e-40	0.101324	Proteins/Chemicals Regulating Cell Processes
3125	angiogenesis	811	25	ERBB3;MYO10;ERG;TMF1;ESRRA;ANTXR1;ESRRG;CLDN5;TNFAIP2;ETS1;TNF;NCL;NCAM1;TNFRSF1A;EXT1;NDP;EXT2;MFN2;F2RL2;EZH2;EYA3;FMN1;ACVR1C;TP53;F9;F3;F7;CLIC4;TPM3;HEPACAM;NUP153;WFDC1;TRAF2;NR1H4;CCS;CTDSP1;HDAC7;ADGRA2;NEUROD1;FASN;FBLN2;AZIN1;NEU1;CHCHD4;PIAS4;NF2;UNC50;PDCD6;TRPS1;HDAC5;ARHGAP22;C14orf166;MID1IP1;NGF;NID1;TSC1;FGF6;NINJ1;FGB;FGF10;NME1;NTN4;FGFR1;TTR;POLDIP2;NOS1;APPL1;TRPV4;ZNF350;FKB…	1.95819e-39	0.135846	Proteins/Chemicals Regulating Cell Processes
1065	protein degradation	353	33	SIRPA;FAM132B;CALCA;ALS2;RANBP1;PPME1;HPX;NXF1;UBE2E3;GH1;ATE1;LDLR;MAPK14;SUCNR1;GJA1;PPP1R12A;LEP;RB1;HSF1;CAPN2;CSNK1D;HSPA1A;CAPN1;CSNK1E;TNFAIP3;PKM;CDC37;CASP3;TNF;LIMA1;CASP1;NCAM1;TRIP12;DNAJB1;RAB7A;CAT;NCAM2;SLC16A2;SH3KBP1;RCHY1;RELA;CAV3;RUNX1;TP53;CTNNA1;CBL;UPF1;USP15;VTA1;BECN1;CTSD;SOCS7;PLIN1;TRIM36;CTSB;ANKRD1;RAB14;SMN1;LRP2;CCNE1;LXN;CCNA2;RASSF1;IL17RB;TFEB;NEDD4;CTSK;RBX1;CT…	1.01635e-37	0.080815	Proteins/Chemicals Regulating Cell Processes
1358	cell cycle regulation	422	31	HRAS;RANBP1;USP37;HES1;LAPTM4B;PRMT1;ERH;PPP1R12A;E2F8;RB1;HSF1;ETF1;CDK13;HSPA1A;RTKN2;RBBP6;CAPN1;ZWINT;HSP90AA1;CCNY;CASP3;TNF;NCL;TNFRSF1A;TOP1;RECQL;EZH2;TNKS;AHCTF1;ACVR1C;RUNX1;TP53;CBFB;FBXO31;EIF3A;EMC10;BECN1;TRIM36;CLIC4;SIN3A;CCNE1;SAMHD1;CCNA2;NUP153;RASSF1;NR2C1;IL17RB;CCNG1;CCNT1;CCNG2;NR1H4;ID1;CCNH;FOXQ1;KDM8;RHEB;SRPRB;PIAS4;AKAP11;RPRD1B;NFE2L1;CSPP1;EGLN3;CD40;TNFSF12;BRD2;TSC…	1.3669e-37	0.091899	Proteins/Chemicals Regulating Cell Processes
2658	cancer cell growth	707	26	HRAS;ERBB3;USP42;MYO6;TNFSF11;HES1;LAPTM4B;PPP1R1C;RARB;HSD17B1;PRMT1;ERG;USO1;FIG4;ESRRA;STC2;RB1;SRGAP3;HSF1;KDM5A;ESRRG;HSPA1A;CAMLG;PTPRT;HSP90AA1;TNFAIP2;ETS1;CDC37;CASP3;PAMR1;TNF;RCN1;NCL;CAV2;AKR1C3;HSP90AB1;DNAJB1;CASP9;TOP1;CAT;CASR;RECQL;RCHY1;EZH2;NCOA1;RELA;FMN1;ACVR1C;RUNX1;TP53;RET;EIF3I;POT1;REST;CBR1;WDR1;TPD52;STRAP;F3;FSTL1;BECN1;REV3L;CBS;TNC;RAB14;LZTS1;FAM107A;SIN3A;HEPACAM;…	1.49607e-37	0.126092	Proteins/Chemicals Regulating Cell Processes
1528	nerve cell differentiation	459	30	HRAS;CALCA;ALS2;USP37;ERCC6;RAP1GAP;HES1;RARB;PRMT1;TMOD1;CIT;MYT1;RB1;SRGAP3;ESRRG;HSPA1A;LAMA1;CASP3;TNF;NBL1;CASP1;FOXP2;NCL;TNFRSF1A;NCAM1;TOP2B;EZH2;NCOA1;RELA;TNFRSF19;TPH1;RUNX1;TP53;RET;HTR2B;REST;UPF1;TP53BP2;ZNF521;BECN1;TNC;CNTN4;FAAH;CCNE1;VPS54;NR2C1;NEDD4;ID2;HES5;NEFH;ID1;CTDSP1;RHEB;NEUROD1;NEUROD2;NEU1;NF2;ZDHHC16;SLC39A12;HDAC5;TGS1;NGF;ABRACL;CD40;BRD2;TNFSF12;NID1;ZNF326;CHD7;…	7.06063e-37	0.0971429	Proteins/Chemicals Regulating Cell Processes
821	cell spreading	289	35	SIRPA;MYO1C;CYTH2;HRAS;CALCA;ERBB3;GDNF;HECTD1;STMN1;TSPAN7;CYTH1;RAP2B;CALD1;MYOC;RAP1GDS1;GH1;RAP1GAP;MYO10;MAPK14;RAP2A;PIK3C2B;CSK;OCLN;JAG1;GJA1;RASA1;FBLIM1;S1PR2;ANTXR1;SRGAP3;CAPN2;CAPN1;VCAN;CAPNS1;LGALS8;IP6K2;ETS1;CASP3;ZRANB1;LIMA1;TNF;LIMK1;ARHGEF9;CXCR4;NCL;NCAM1;PABPC1;CSPG4;IQSEC1;NEBL;CAT;BVES;MFN2;TNS1;PLAUR;TRPM4;PLD2;FMN1;VAMP3;RDX;TP53;RUNX1;CBL;PLEK;CTGF;F3;SNAI2;BECN1;AGPAT…	4.24237e-36	0.0690067	Proteins/Chemicals Regulating Cell Processes
947	cell-cell adhesion	320	33	SIRPA;HRAS;STMN1;LCN2;CSF1R;MYO6;MYOC;GH1;RAP1GAP;MYO10;ATE1;MAPK14;PRMT1;ERG;CSK;OCLN;PLPP1;GJA1;JAG1;FBLIM1;LEP;RB1;ESRRG;CLDN5;m_Muc4;IP6K2;TNF;LIMA1;PKP1;CXCR4;NCAM1;IQSEC1;MEX3B;RAB7A;PLA2G4A;NCAM2;CAT;BVES;CASR;RECQL;PLAUR;FMN1;RDX;TP53;RET;CTNNA1;CTGF;SNAI2;LAYN;CTSD;ADGRL3;TNC;CD209;HEPACAM;TRPM7;KRIT1;CADM3;PKP3;RASSF1;NECTIN3;HDAC7;RTN4R;CXADR;VEZT;CD2;NEU1;TRIP6;ANPEP;ANXA2;NF2;SYNM;EP…	5.50328e-36	0.074714	Proteins/Chemicals Regulating Cell Processes
1718	viral reproduction	497	28	MYO1C;HRAS;ERBB3;CALCA;AGFG1;ATRIP;PLA2G4C;TNFSF11;CALM2;PRMT1;RARRES3;FIG4;ESRRA;RB1;HSF1;CDK13;CAPN2;HSPA1A;HSP90AA1;CASP3;TNF;CASP1;NCL;CAV2;TNFRSF1A;HSP90AB1;NCAM1;DNAJB1;CASP9;CSGALNACT2;CAT;TOP1;MFN2;TOP2B;RCHY1;TNKS;RELA;TP53;RUNX1;CBFB;PATL1;USP15;BECN1;MVP;HS3ST3A1;DGAT1;CCNE1;SAMHD1;CCNA2;IL17RB;CCNG1;IRF8;CCNT1;TRAF2;NR1H4;RBX1;EPSTI1;PRSS57;FASN;CCT3;KDM8;RNF135;CD6;NEU1;PIAS4;CD200R1…	2.47311e-35	0.101907	Proteins/Chemicals Regulating Cell Processes
2163	epithelial to mesenchymal transition	593	27	HRAS;ERBB3;CALCA;SEC62;USP42;TNFSF11;CALD1;HES1;LAPTM4B;RARB;PRMT1;ERG;PTRF;RARRES3;ESRRA;RB1;STC2;HSF1;KDM5A;ESRRG;HSPA1A;CAPN1;CAPNS1;TNFAIP3;ETS1;HSP90AA1;CASP3;TNF;LIMA1;ETV5;CASP1;CAPZA1;CAPN10;NCL;LETMD1;NCAM1;CAT;BVES;CASR;F2RL2;EZH2;TNKS;NCOA1;RELA;RDX;ACVR1C;TP53;RUNX1;EIF3I;TPI1;CBL;CBR1;TP53BP2;STRAP;EIF3A;FSTL1;USP15;BECN1;TNC;LZTS1;TPM3;SIN3A;CCNE1;PKP3;CCNA2;YIPF4;IRF8;CCNG1;MAP4K5;…	5.30492e-35	0.113471	Proteins/Chemicals Regulating Cell Processes
2395	oxidative stress	638	26	HRAS;POLK;ERBB3;CALCA;ALS2;HPX;TNFSF11;MYOC;ERCC6;CALM2;HES1;PRMT1;STOX1;PTRF;SCARA3;TMF1;ESRRA;RB1;STC2;SV2B;HSF1;NACA;ESRRG;HSPA1A;CAPN1;CLDN5;PSMG1;ETS1;HSP90AA1;CASP3;TNF;CASP1;RBP1;NCL;HSP90AB1;TNFRSF1A;DNAJB1;CASQ1;CASP9;CAT;CASP7;BVES;CASR;MFN2;TOP2B;EZH2;MCTP1;CAV3;RELA;FMN1;TP53;RUNX1;TPI1;HTR2B;CBL;REST;CBR1;UPF1;FSTL1;F3;CCBL1;BECN1;MVP;CBS;MARCO;SERPINH1;TNC;CLIC4;SIN3A;IAPP;ZNF277;FA…	9.09012e-34	0.117864	Proteins/Chemicals Regulating Cell Processes
1764	regeneration	502	28	HRAS;CALCA;ERBB3;HPX;TNFSF11;MYOC;MYO10;RARB;PRMT1;ERG;ESRRA;RB1;HSF1;NACA;HSPA1A;LAMA1;TNFAIP3;ETS1;KAT7;CASP3;TNF;PAMR1;FOXP2;CASP1;RBP1;NCAM1;TNFRSF1A;DNAJB1;CASQ1;CAT;BVES;CASP7;LDB3;CASR;RCHY1;EZH2;TNKS;CAV3;RELA;TNFRSF19;RUNX1;TP53;RET;TPI1;HTR2B;CBR1;UPF1;FSTL1;F3;BECN1;MVP;CBS;TNC;FAAH;CCNA2;NEDD4;ID2;NR1H4;NEFH;HDAC7;ID1;RHO;RHEB;NEUROD1;PNKD;SUPT16H;MIOX;NEU1;NF2;RLBP1;CD22;TNFSF14;HDAC…	1.04693e-33	0.102074	Proteins/Chemicals Regulating Cell Processes
741	regulation of cell shape	262	35	CYTH2;HRAS;CALCA;STMN1;MYO6;CALD1;PTP4A1;GH1;MAPK14;CSK;TMOD1;ARHGAP18;OCLN;RASA1;GJA1;PPP1R12A;FBLIM1;ANTXR1;RB1;GNPNAT1;CAPN2;SYNE2;LAMA1;CAPN1;VCAN;CASP3;ZRANB1;TNF;NCAM1;CSPG4;ABLIM1;BVES;KAZN;CASR;TNS1;PLAUR;EZH2;PLD2;RDX;TP53;RUNX1;CTNNA1;CBL;WDR1;FSTL1;LAYN;MARCO;TNC;TRPM7;PLXNA2;WFDC1;CCNG2;CYBB;ANXA2;NF2;SYNM;SASH1;ANXA1;PODXL;FNBP1L;FILIP1;PNN;DEF6;SOX2;TJP2;ARHGAP22;SYNE1;NGF;ZNF384;TN…	4.08353e-33	0.0633615	Proteins/Chemicals Regulating Cell Processes
1203	non-selective vesicle exocytosis	371	30	MYO1C;CYTH2;AP1G1;GANAB;CALCA;GDNF;NPDC1;TBC1D4;MYO6;CALD1;GH1;SV2A;MAPK14;PIK3C2A;GJA1;CIT;PPP1R12A;UNC13B;LRRC59;LEP;SV2B;HSF1;CAPN2;HSPA1A;SYNCRIP;DENND1A;CAMLG;BHLHA15;PIK3R2;PI4KB;NBEA;CASP3;TNF;LIMK1;CASP1;CAPN10;CXCR4;CAV2;NCAM1;TNFRSF1A;RAB7A;PLA2G4A;LIPE;CASP9;SLC18A2;CAT;BVES;CASP7;CASR;F2RL2;TRPM4;PLD2;VAMP3;TP53;REST;PLEK;KCNIP3;TPD52;CTBP1;BECN1;CTSD;ADGRL2;ADGRL3;ZP4;HPS6;KL;SCIN;CL…	3.27282e-32	0.0826649	Proteins/Chemicals Regulating Cell Processes
1641	DNA damage	470	28	HRAS;CALCA;POLK;ATRIP;RAP2B;MYO6;USP37;FAM175A;ERCC6;LAPTM4B;PRMT1;ERG;ERH;PPP1R12A;E2F8;RB1;HSF1;MCM10;HSPA1A;DTX3L;ETS1;CDC37;CASP3;TNF;FOXP2;CASP1;NCL;TNFRSF1A;AKR1C3;TRIAP1;DNAJB1;CASP9;CAT;TOP1;CASP7;MFN2;RECQL;TOP2B;EZH2;TNKS;RELA;TP53;RUNX1;RET;POT1;CBL;REST;FBXO31;CBR1;TP53BP2;BECN1;REV3L;CLIC4;SIN3A;CCNE1;KRIT1;SAMHD1;CCNA2;NUP153;FANCC;RASSF1;IRF8;CCNG1;NEDD4;CCNG2;NGB;NR1H4;RBX1;ID1;FA…	3.37916e-32	0.097369	Proteins/Chemicals Regulating Cell Processes
1476	neurogenesis	433	29	HRAS;ERBB3;CALCA;NANOS1;EVA1A;HES1;RARB;PRMT1;CIT;MYT1;RB1;HSF1;LAMA1;CASP3;TNF;NBL1;CASP1;FOXP2;TNFRSF1A;EXT1;NCAM1;CHRD;CAT;MFN2;EZH2;TNFRSF19;RUNX1;TP53;RET;CBFB;HTR2B;POT1;REST;BECN1;TNC;SIN3A;IAPP;CNTN4;CCNE1;FAAH;FANCC;CCNA2;NR2C1;ID2;MED13;HES5;ID1;CTDSP1;FASN;NEUROD1;RHEB;RNF135;NEUROD2;PPP1R14A;SRRT;NFIX;GPC4;NGF;BRD2;TNFSF12;FGA;BEND6;CHD7;CD44;IGF1;FGF10;IGF2;HECA;NTN4;CDK1;FGFR1;ROCK1…	3.97891e-32	0.0921473	Proteins/Chemicals Regulating Cell Processes
969	endothelial cell migration	315	32	HRAS;CALCA;TNFSF11;CALD1;GH1;MYO10;MAPK14;PIK3C2B;CSK;ERG;ARHGAP18;PPP1R12A;FBLIM1;S1PR2;LEP;ESRRA;RB1;GPR55;ANTXR1;STC2;SYNE2;CAPN2;HSPA1A;VCAN;CLDN5;LGALS8;ETS1;PKM;CSNK2B;TNF;LIMK1;HYOU1;CXCR4;NCL;TNFRSF1A;HSP90AB1;CSPG4;CHRD;SLC16A1;RAB7A;CAT;TOP1;MFN2;CASR;PLAUR;GLI3;EZH2;TRPM4;EYA3;TP53;RUNX1;CTH;CTGF;SLIT1;FSTL1;F3;BECN1;CBS;F7;KL;TNC;ANKRD1;CTSB;TRPM7;SMO;KRIT1;WFDC1;TRAF2;PLXNA1;NR1H4;CT…	6.96836e-32	0.0730858	Proteins/Chemicals Regulating Cell Processes
1450	DNA repair	426	29	HRAS;POLK;ATRIP;MYO6;IPO4;ERCC6;FAM175A;HES1;RARB;PRMT1;ERG;ANTXR1;RB1;E2F8;HSF1;MCM10;LCMT1;HSPA1A;DTX3L;HSP90AA1;KAT7;CASP3;TNF;CASP1;NCL;AKR1C3;CASP9;TOP1;CAT;ZNF668;CASP7;TOP2B;RECQL;RCHY1;EZH2;TNKS;RELA;TP53;RUNX1;RET;POT1;CBL;EIF3A;TPD52;EMC10;USP15;CCBL1;BECN1;REV3L;SERPINH1;SIN3A;CCNE1;SAMHD1;RFC5;FANCC;NUP153;CCNA2;RASSF1;IL17RB;CCNG1;IRF8;CCNG2;NGB;CCNH;FANCE;KDM8;FASN;SUPT16H;TRIM33;PI…	9.45037e-32	0.0910256	Proteins/Chemicals Regulating Cell Processes
628	myelination	230	36	CYTH2;ERBB3;GDNF;STMN1;CYTH1;HPX;MYOC;GH1;HES1;ADGRG1;SLC25A12;LDLR;MAPK14;PRMT1;RARRES3;GJA1;JAG1;LEP;MYT1;HSPA1A;LAMA1;VCAN;ETS1;CASP3;TNF;CXCR4;NCAM1;TNFRSF1A;CSPG4;SERINC5;SLC16A1;SLC16A2;CASR;ALDH3A2;EZH2;TNKS;RELA;LMNB1;TNFRSF19;GLUL;CBL;CTGF;WDR1;LOX;HTATIP2;KL;TNC;LPL;SMN1;CADM3;RHEB;RTN4R;NEU1;ANXA2;NF2;IDI1;NCMAP;GPC1;SOX2;GPM6B;NGF;TNFSF10;SOX4;NID1;TSC1;QKI;RAB11A;DAG1;DGKA;NCSTN;CHD7…	1.03387e-31	0.0567341	Proteins/Chemicals Regulating Cell Processes
1389	cell fate	410	29	HRAS;MYO6;TNFSF11;ERCC6;HES1;ERG;FIG4;MYT1;RB1;HSF1;CAPN2;HSPA1A;CAPN1;CASP3;KAT7;TNF;FOXP2;HSP90AB1;TNFRSF1A;EXT1;NCAM1;CHRD;CASP9;CAT;CASR;MFN2;EZH2;NCOA1;RELA;RUNX1;TP53;RET;REST;TP53BP2;STRAP;ZNF521;BECN1;TNC;FAAH;CCNE1;SH3D19;CCNG1;IRF8;ID2;TRAF2;HES5;NGB;ID1;RHEB;NEUROD1;NEUROD2;TRIM33;NFIX;KMT2C;NFIL3;HDAC5;EGLN3;GPC4;NGF;TNFSF10;CD40;TNFSF12;FER;SCARB1;TSC1;ABCE1;TNFRSF14;FADD;RAB11A;HIVE…	5.14919e-31	0.0884574	Proteins/Chemicals Regulating Cell Processes
1377	neuronal death	407	29	CALCA;ALS2;HPX;TNFSF11;MYOC;RARB;RASA1;RB1;HSF1;CAPN2;HSPA1A;CAPN1;UNC5C;IP6K2;ETS1;CASP3;TNF;CASP1;NCL;TNFRSF1A;NCAM1;NDP;CASP9;TOP1;CAT;CASP7;CASR;MFN2;EZH2;TMEM158;RELA;TNFRSF19;TP53;RUNX1;POT1;TPI1;REST;CBL;FEM1A;CBR1;UPF1;BECN1;SIN3A;IAPP;FAAH;HYAL2;FANCC;CCNG1;NEDD4;ID2;NGB;NEFH;HDAC7;ID1;RHO;NEUROD1;NEU1;CHCHD4;CD200R1;PDCD6;TNFSF14;EGLN2;TGS1;EGLN3;NFKB2;NGF;TNFSF10;CD40;TNFSF12;FER;RASD1…	6.41067e-31	0.087981	Proteins/Chemicals Regulating Cell Processes
1061	synaptic plasticity	334	31	NR2F6;HRAS;CALCA;GDNF;CALM1;STMN1;TSPAN7;MYO6;GH1;RARB;SV2A;MAPK14;LDLR;CSK;LEPR;ARHGAP18;GJA1;S1PR2;UNC13B;LEP;SRGAP3;NCOA2;CAPN2;HSPA1A;CAPN1;SYNCRIP;CSNK2A1;CASP3;TNF;LIMK1;CASP1;ARHGEF9;FOXP2;NCAM1;GRIPAP1;TNFRSF1A;CSPG4;IQSEC1;CHRD;PACSIN1;CASP9;NCAM2;CAT;NCOA1;PLD2;CBLN1;ALOX5;RET;HTR2B;GLUL;CBL;REST;SERPINF2;KCNIP3;LPL;TNC;KL;TPM4;TPM3;NRXN3;LRP2;SIN3A;NSG1;TRPM7;CCNE1;FAAH;NEDD4;NECTIN3;B…	7.9478e-31	0.0762035	Proteins/Chemicals Regulating Cell Processes
1777	protein synthesis	495	27	HRAS;RANBP1;CALCA;MYOC;RARB;SUCO;RARRES3;RASA1;ESRRA;RB1;ETF1;HSF1;ESRRG;CAPN2;HSPA1A;ETS1;CASP3;LIMA1;TNF;CASP1;EIF4EBP3;NCL;NCAM1;TNFRSF1A;DNAJB1;CAT;CSGALNACT2;TOP1;MAF1;MFN2;EZH2;NCOA1;CAV3;RELA;TP53;EIF3I;RET;TPI1;CBL;UPF1;EIF3A;F3;FSTL1;VTA1;BECN1;MVP;F7;CCNE1;DGAT1;PKP3;CCNG1;WFDC1;LARP7;NEDD4;TRAF2;NOA1;PRSS57;FASN;RHEB;NEU1;SRRT;CHCHD4;CD22;TNFSF14;SLC39A4;NGF;RNF139;TNFSF10;CD40;CHMP3;S…	9.91967e-31	0.100243	Proteins/Chemicals Regulating Cell Processes
1384	anchorage independent growth	408	29	HRAS;ERBB3;MYO6;TNFSF11;CALD1;HES1;RARB;LAPTM4B;PRMT1;PTRF;ERH;ESRRA;RB1;SRGAP3;KDM5A;LCMT1;CAPNS1;ETS1;CCNY;HSP90AA1;CASP3;KAT7;LIMA1;TNF;NCL;NCAM1;HSP90AB1;TRIAP1;CASP9;CAT;MAF1;BVES;CASR;TNS1;EZH2;RELA;TP53;RUNX1;RET;CBFB;REST;CBL;TPD52;DPF2;EMC10;F3;BECN1;PTPN23;TNC;LZTS1;TPM3;CCNE1;CCNA2;RASSF1;IL17RB;TRAF2;ID1;PRSS57;FASN;AZIN1;TRIM33;CD2;NEU1;NF2;URI1;PIP4K2C;NFKB2;NFKBIB;PDCD10;NGF;TNFSF1…	9.92101e-31	0.0880829	Proteins/Chemicals Regulating Cell Processes
995	myogenesis	318	31	HRAS;ERBB3;STMN1;HES1;CAP2;GH1;ADGRG1;MAPK14;TMOD1;JAG1;GJA1;CREB3;S1PR2;SLC6A6;ESRRA;LEP;RB1;STC2;NCOA2;NACA;NUP210;CAPN2;HSPA1A;LAMA1;CAPN1;VCAN;BHLHA15;DTX3L;HSP90AA1;CASP3;TNF;CXCR4;NCL;NCAM1;CSPG4;GLI2;CHRD;DDX17;CASP9;CAT;BVES;CASP7;MFN2;GLI3;EZH2;CAV3;EYA3;RELA;RUNX1;TP53;ALOX5;CTNNA1;SOX8;REST;FEM1A;CTGF;UPF1;FSTL1;AGPAT1;SMARCA2;ANKRD1;SMN1;SMO;SMPD2;CCNE1;CCNA2;NEDD4;NR1D2;ID2;NR1H4;HES…	1.13197e-30	0.0733903	Proteins/Chemicals Regulating Cell Processes
1667	cell development	469	28	HRAS;ERBB3;CALCA;MYO6;TNFSF11;ARID5B;HES1;TMOD1;MYT1;RB1;ETF1;HSF1;NACA;ESRRG;HSPA1A;ETS1;KAT7;CASP3;TNF;UBE2J1;CASP1;FOXP2;TNFRSF1A;AKR1C3;NCAM1;CAT;EZH2;BTLA;NCOA1;CAV3;RELA;TP53;RUNX1;RET;CBFB;REST;CBL;UPF1;ZNF521;TPD52;BECN1;MVP;TNC;FAAH;CCNE1;CADM3;SH3D19;NR2C1;IRF8;NEDD4;ID2;TRAF2;HES5;ID1;HDAC7;FOXQ1;RHO;NEUROD1;RHEB;FASN;TRIM33;NEU1;SNX3;CD22;CAPN8;NFIX;NFIL3;HDAC5;NFKB2;RNF4;NGF;ADAM9;TN…	3.84348e-30	0.0966213	Proteins/Chemicals Regulating Cell Processes
1045	nervous system development	328	31	BIN2;NR2F6;ERBB3;CALCA;GDNF;STMN1;MYO6;GH1;HES1;RARB;LDLR;PRMT1;SLC25A12;MAPK14;CSK;SNAP91;GJA1;S1PR2;MYT1;UNC13B;LEP;RB1;SRGAP3;CDK13;HSPA1A;PIK3R1;ETS1;CASP3;TNF;RNASET2;LIMK1;FOXP2;LIG4;CXCR4;IGSF3;NCAM1;EXT1;TRIP12;NDP;SPHK2;CHRD;GLI2;CASP9;SLC16A2;TOP2B;NCOA1;LMNB1;RELA;TPH1;RUNX1;TP53;RET;ALOX5;REST;LOX;ZNF521;CTBP1;FSTL1;SMARCA1;CTSD;TRIM36;KL;TNC;SMN1;AGTPBP1;LRP2;CNTN4;PLXNA2;PKP3;SH3D19…	5.17649e-30	0.0750057	Proteins/Chemicals Regulating Cell Processes
1235	response to DNA damage	372	30	ZNHIT1;HRAS;ATRIP;MYO6;TADA3;TNFSF11;ERCC6;SMG7;TRIM39;PRMT1;MAPK14;ERH;RARRES3;E2F8;RB1;BTG2;MCM10;CDK13;SYNE2;CSNK1D;HSPA1A;RBBP6;DTX3L;HSP90AA1;LIMK2;KAT7;CASP3;TNF;LIG4;GLTSCR2;ALDH1A1;NCL;TNFRSF1A;TRIP12;TRIAP1;GLI2;NABP1;CASP9;TOP1;CAT;ZNF668;CASP7;RECQL;PLAUR;TOP2B;EZH2;RCHY1;DEK;TET2;TNKS;LMNB1;TP53;RUNX1;POT1;REST;FBXO31;UPF1;TP53BP2;EIF3A;SNAI2;USP15;RFC2;BECN1;SMARCA1;REV3L;HTATIP2;SMN…	5.17921e-30	0.0823191	Proteins/Chemicals Regulating Cell Processes
1200	G1/S transition	363	30	HRAS;GDNF;STMN1;USP37;PTP4A1;HES1;RAP1GAP;TRIM39;LAPTM4B;PPP1R1C;MAPK14;PRMT1;RARRES3;EVI5;LDHA;ARID4A;JAG1;GJA1;LEP;ESRRA;BTG2;E2F8;RB1;GPR55;STC2;HSF1;CAPN2;HSPA1A;RTKN2;CAPN1;CLDN5;PAX8;CAPNS1;ETS1;PKM;CCNY;CDC37;KAT7;CASP3;TNF;LIMK1;SEMA3B;NCL;CACUL1;SPHK2;GLI2;PLAGL2;CASP9;CSTF2;PLAUR;GLI3;RCHY1;EZH2;TET2;NUDT5;RELA;ACVR1C;TP53;RUNX1;ALOX5;POT1;FBXO31;CTGF;UPF1;ZNF521;EIF3A;USP15;SMARCA2;ANK…	1.11538e-29	0.0807923	Proteins/Chemicals Regulating Cell Processes
681	cell polarity	238	34	CSF1R;MYO6;CSE1L;LCP1;CALD1;MYO10;MAPK14;CSK;ERG;OCLN;RASA1;GJA1;RB1;SRGAP3;CAPN2;CSNK1D;CSNK2A1;CSNK1E;CLDN5;BHLHA15;NKD1;LIMK1;MPP7;NCAM1;CSPG4;BVES;F2RL2;GLI3;FMN1;RDX;TP53;CTNNA1;PLEK;WDR1;TP53BP2;LOX;BECN1;VTA1;TRPM7;DGAT1;RASSF1;NEDD4;NEUROD1;CXADR;FZD3;CD2;ANXA2;NF2;PODXL;ANXA1;PCDH15;GPC1;RGMA;TJP2;PDCD10;GPC4;SUN1;PLEKHG3;TSC1;RAB11A;DAG1;EXOC5;MAP4K4;CD44;MPDZ;HIF1AN;CD81;F11R;CDK1;ROCK…	2.82604e-29	0.0580629	Proteins/Chemicals Regulating Cell Processes
583	stress fiber assembly	213	36	HRAS;SIRPA;GDNF;STMN1;LCN2;CYTH1;CALD1;MYOC;GH1;MAPK14;CSK;ARHGAP18;GJA1;RASA1;PPP1R12A;S1PR2;FBLIM1;LEP;CAPN2;HSPA1A;CAPN1;PIK3R1;LGALS8;LIMK2;ZRANB1;TNF;LIMK1;CXCR4;LMCD1;HSP90AB1;NCAM1;CSPG4;PLAGL2;CAT;MCF2L;PLD2;FMN1;RDX;TP53;RET;CBL;CTGF;LOX;FHDC1;F3;TNC;TPM4;TPM3;KRIT1;SATB2;PNKD;PPP1R14A;CD2;ANXA2;EPCAM;FNBP1L;GPI;HSPB7;SMAD4;PDCD10;NGF;SOX4;ARHGEF12;GPR4;ADAM12;TXNIP;ARHGEF18;TSC1;SYNPO2;…	2.95838e-29	0.0529061	Proteins/Chemicals Regulating Cell Processes
1547	contraction	439	28	MYO1C;HRAS;CALCA;MYL6;TBC1D4;MYO6;ERCC6;CALD1;MYOC;RAP1GAP;MYO10;SV2A;PTRF;TMOD1;PPP1R12B;CIT;PPP1R12A;ANTXR1;CAPN2;HSPA1A;LAMA1;CAPNS1;CASP3;LIMA1;TNF;CASP1;RBP1;AKR1C3;CASQ1;CASQ2;CASP9;TOP1;CAT;LDB3;CASR;MFN2;TNS1;EZH2;TNKS;CAV3;FMN1;TP53;HTR2B;CBL;F3;CBS;F7;TNC;TPM4;TPM3;IAPP;FAAH;KRIT1;RASSF1;MAP4K5;NOA1;NR1H4;ID1;HDAC7;PPP1R14A;CD2;NEU1;TNFSF14;HDAC5;PDCD10;NGF;TNFSF10;CD40;TNFSF12;HRH3;TSC…	4.75747e-29	0.0921495	Proteins/Chemicals Regulating Cell Processes
1658	S phase	462	27	MYO1C;HRAS;NR2F6;CALCA;POLK;RANBP1;ATRIP;MYO6;TNFSF11;ERCC6;STYK1;HES1;PPP1R1C;LAPTM4B;ERG;USO1;ESRRA;RB1;MCM10;ESRRG;HSPA1A;RBBP6;KAT7;CASP3;TNF;NBL1;NCL;LETMD1;NCAM1;CASP9;TOP1;CAT;CASP7;MFN2;RECQL;EZH2;TNKS;BTLA;NCOA1;RUNX1;TP53;CBFB;POT1;TPI1;FBXO31;UPF1;EIF3A;RFC2;BECN1;REV3L;RAB14;SIN3A;CCNE1;SAMHD1;FANCC;CCNA2;RASSF1;CCNG1;CCNT1;NR1D2;NEDD4;CCNG2;ID2;NGB;RBX1;ID1;FASN;RHEB;SRRT;RPRD1B;TANK…	1.19514e-28	0.0952185	Proteins/Chemicals Regulating Cell Processes
1559	senescence	440	28	HRAS;CALCA;MYL6;HES1;ATE1;RARB;PTRF;ARHGAP18;RARRES3;ARID4A;RB1;HSF1;KDM5A;HSPA1A;PSMG1;ETS1;CASP3;LIMA1;RNASET2;TNF;HSP90AB1;TNFRSF1A;CASP9;CAT;TOP1;P2RY14;CASR;EZH2;TNKS;RELA;TP53;RUNX1;POT1;TPI1;CBL;FBXO31;UPF1;TP53BP2;BECN1;MVP;REV3L;CBS;ZNF410;HEPACAM;SIN3A;IAPP;ZNF277;DGAT1;FAAH;CCNE1;CCNA2;RASSF1;NEDD4;ID2;NOA1;NR1H4;RBX1;ID1;NEUROD1;RHEB;ABCC3;PIAS4;NFKB2;PDCD10;TNFSF10;TNFSF12;TOM1;SCARB…	1.48961e-28	0.0921466	Proteins/Chemicals Regulating Cell Processes
1011	synaptic transmission	314	31	HRAS;SIRPA;CALCA;GDNF;NPDC1;CYTH1;TSPAN7;MYO6;GH1;MAPK14;RAP2A;SV2A;LEPR;CSK;GJA1;LEP;UNC13B;GPR55;SRGAP3;NCOA2;HSPA1A;SYNCRIP;CAPN1;VCAN;PTPRT;GLB1;NBEA;CASP3;TNF;LIMK1;FOXP2;CXCR4;ALDH1A1;TNFRSF1A;NCAM1;CSPG4;DNAJB1;PACSIN1;CAT;TOP1;SLC18A2;CASR;CBLN1;RDX;TP53;GLUL;KCNIP1;FSTL1;CCBL1;CBS;ADGRL3;UBR3;KL;SMN1;ARHGAP12;NRXN3;NSG1;IAPP;TRPM7;CCNE1;NEDD4;PNOC;RTN4R;PNKD;NEU1;ANK3;PCDH15;RNF167;PPP1R…	7.51214e-28	0.0721342	Proteins/Chemicals Regulating Cell Processes
593	secretory pathway	212	35	CYTH2;CALCA;CYTH1;SLC4A2;LASP1;MYO6;MYOC;MAPK14;LDLR;PTRF;PIK3C2A;OCLN;GJA1;SAMD8;CALU;UNC13B;LEP;GPR55;HSF1;NACA;CAPN2;FAM20A;NBEA;HSP90AA1;TNF;DNAJC14;RCN1;CASP1;CXCR4;CAT;MAF1;CASR;SCFD1;MCF2L;TNKS;RELA;VAMP3;RDX;TP53;REST;F3;CTSD;LPL;SERPINH1;RAB9A;LRP2;IAPP;SMPD2;DGAT1;PLTP;NEFH;ABCC3;ANXA2;MBTPS1;PIP4K2C;GBF1;ANXA4;ANXA11;SNX5;SOD3;SORL1;APCS;PLEKHA3;APBA2;NGF;TNFSF12;APBB2;HRH3;RAB11A;EXOC…	1.17661e-27	0.0525142	Proteins/Chemicals Regulating Cell Processes
616	axonogenesis	217	35	CYTH2;ALS2;GDNF;MYOC;GH1;CIT;CREB3;NMNAT1;LEP;GPR55;LAMA1;VCAN;TNF;LIMK1;SEMA3B;FOXP2;CXCR4;TNFRSF1A;NCAM1;CSPG4;PACSIN1;RAB7A;SLC16A2;CASR;TOP2B;PLAUR;FMN1;RELA;TNFRSF19;TP53;RET;SLIT1;TNC;SMN1;REEP1;SMO;CNTN4;SMPD2;NEDD4;ID2;PLXNA1;SATB2;RHEB;RTN4R;FZD3;RAPH1;NEU1;NF2;PIP4K2C;FNBP1L;TNFSF14;NFIL3;GPC1;RGMA;EGLN3;SYNE1;NGF;RNF6;SMAD1;CD40;NID1;SOX11;SPAST;RAB11A;CD44;IGF1;IGF2;NTN4;ROCK1;MAP1B;F…	2.72978e-27	0.0535142	Proteins/Chemicals Regulating Cell Processes
956	synaptogenesis	299	31	SIRPA;CALCA;GDNF;STMN1;TSPAN7;RAPSN;MYOC;LCP1;HES1;GH1;MYO10;LDLR;GJA1;LEP;RB1;NCOA2;SRGAP3;HSPA1A;VCAN;PTPRT;GLB1;SEMA4B;NBEA;CASP3;TNF;ETV5;LIMK1;SEMA3B;FOXP2;ARHGEF9;CXCR4;ALDH1A1;FZD5;NCAM1;PACSIN1;NCAM2;SLC16A2;MCF2L;NCOA1;TNFRSF19;CBLN1;TP53;HTR2B;REST;ARL6IP5;SLIT1;CTSD;ADGRL3;TNC;CD209;ARHGAP12;SMN1;NRXN3;CCNE1;FAAH;CADM3;NEDD4;NECTIN3;NEFH;RHO;RHEB;RTN4R;CD2;NEU1;ANK3;PODXL;PCDH15;CAPRIN…	4.29402e-27	0.0693253	Proteins/Chemicals Regulating Cell Processes
1323	life span	381	28	NR2F6;HRAS;SIRPA;ALS2;CALCA;GDNF;SLC13A5;LCN2;TNFSF11;LCP1;GH1;PRMT1;MAPK14;RARRES3;FIG4;JAG1;LEP;UNC13B;ANTXR1;RB1;HSF1;HSPA1A;GLA;LAMA1;PIK3R1;ETS1;CASP3;ZRANB1;PITX3;TNF;FOXP2;CASP1;CXCR4;ALDH1A1;TNFRSF1A;PABPC1;CAT;TOP1;MAF1;EZH2;FMN1;TPH1;RUNX1;TP53;ALOX5;TPI1;REST;CBL;CBR1;UPF1;LOX;KCNIP3;F3;CTBP1;USP15;BECN1;CTSD;CBS;SERPINH1;KL;LPL;RAB9A;SMN1;SIN3A;SMPD2;FAAH;KRIT1;HYAL1;TFEB;CCNG1;BIN1;C…	1.69765e-26	0.0828621	Proteins/Chemicals Regulating Cell Processes
409	vesicular trafficking	161	39	HRAS;MTMR2;AP1G1;ALS2;MCOLN1;SLC17A9;STRN;PRKCD;MYO6;STXBP3;VCP;PIK3C2A;STEAP1;FIG4;GJA1;RPH3A;LRRC59;NCOA2;ATP6V0A2;DNM2;CAPN2;CSNK1D;HSPA1A;VEGFA;INSR;m_4930503B20Rik;RTN2;SYP;PRNP;NBEA;PLVAP;VIM;TNF;LIMK1;VAMP7;CASP1;RILP;TNFRSF1A;NCAM1;SLC16A1;FEZ1;RAB7A;KCMF1;WAS;DPYSL2;TNKS;SCAP;PLD2;CAV3;FMN1;VAMP3;TP53;KALRN;CBL;CTBP1;BECN1;PSEN1;ZNF569;CTSB;CLIC4;RAB9A;MARCH3;ARFGEF1;EHD3;REEP1;TRPM7;STA…	2.21251e-26	0.0412398	Proteins/Chemicals Regulating Cell Processes
2495	inflammatory response	626	25	CALCA;POLK;HPX;TNFSF11;MYOC;HES1;ERG;DDX41;RARRES3;PLPP1;SCARA3;ESRRA;STC2;HSF1;CAPN2;HSPA1A;CAPN1;CLDN5;CAPNS1;TNFAIP3;ETS1;CASP3;TNF;RNASET2;ETV5;CASP1;NCL;CAV2;TNFRSF1A;HSP90AB1;MEX3B;CASP9;CAT;CASP7;P2RY14;CASR;F2RL2;EZH2;BTLA;RELA;TNFRSF19;RUNX1;TP53;RET;FEM1A;CBR1;FSTL1;F3;BECN1;CBS;MARCO;F7;TNC;SERPINH1;HS3ST3A1;IAPP;DGAT1;CCNE1;FAAH;KRIT1;HYAL2;RASSF1;IRF8;TRAF2;RPL10A;NR1H4;HDAC7;ID1;PNK…	2.1589e-25	0.113303	Proteins/Chemicals Regulating Cell Processes
1091	endoplasmic reticulum stress	325	29	HRAS;GDNF;SEC62;LCN2;TNFSF11;MARCH5;MYOC;LDLR;MAPK14;LEPR;ERG;CSK;GJA1;CALU;CREB3;LEP;RB1;BTG2;HSF1;NUP210;NACA;TANGO2;CAPN2;HSPA1A;CAPN1;PIK3R1;PIK3R2;ETS1;HSP90AA1;PKM;CASP3;TNF;UBE2J1;FOXP2;RCN1;PPM1L;CAPN10;HYOU1;EXT1;TNFRSF1A;DNAJB1;CASQ1;SPHK2;CASQ2;PLA2G4A;CASP9;CAT;CASP7;AGPAT3;CASR;MFN2;ALDH3A2;SGPP2;RELA;TP53;CTH;ARL6IP5;CBR1;UPF1;BECN1;CBS;SLC35A1;SERPINH1;KL;SMN1;ANKS4B;TRPM7;SMO;NSG1…	2.5872e-25	0.0734962	Proteins/Chemicals Regulating Cell Processes
1537	wound healing	423	27	ERBB3;CALCA;RAP2B;TNFSF11;CALD1;RAP1GAP;MYO10;ATE1;PPP1R1C;RASA1;CALU;LRRC59;ANTXR1;GULP1;HSF1;CAPN2;HSPA1A;CAPN1;HSP90AA1;ETS1;TNFAIP2;CASP3;TNF;CASP1;RBP1;NCL;TNFRSF1A;CAT;BVES;CASR;EZH2;TP53;RET;EIF3I;CBL;ZNF521;F3;FSTL1;F7;SERPINH1;TNC;SIN3A;HEPACAM;FAAH;HYAL1;CCNA2;WFDC1;CCNG2;ID1;NEUROD1;FBLN2;CTSF;FBN2;NF2;TGS1;NGF;ADAM9;TNFSF12;SCARB1;NID1;FGF6;FADD;RAB11A;CD63;CD44;IGF1;HIF1AN;CD151;FGF1…	5.35198e-25	0.0886792	Proteins/Chemicals Regulating Cell Processes
1136	tumor cell growth	334	29	HRAS;ERBB3;STMN1;CSF1R;TNFSF11;HES1;GH1;PPP1R1C;RARB;LAPTM4B;MAPK14;JAG1;GJA1;S1PR2;LEP;ESRRA;BTG2;RB1;HSF1;NCOA2;CAPN2;HSPA1A;PAX8;VCAN;m_Muc4;IP6K2;PKM;HSP90AA1;ETS1;CDC37;CASP3;PAMR1;TNF;SEMA3B;GLTSCR2;CXCR4;NCL;CACUL1;HSP90AB1;NCAM1;CSPG4;PLA2G4A;CASP9;CAT;LDB3;CASR;PLAUR;DEK;EZH2;PLD2;NCOA1;TP53;RUNX1;ALOX5;CTNNA1;CTGF;SAMD9;F3;BECN1;HTATIP2;TNC;KL;SMO;LXN;KRIT1;CCNA2;RASSF1;NEDD4;TRAF2;ID2;…	6.40032e-25	0.0749215	Proteins/Chemicals Regulating Cell Processes
652	growth regulation	220	33	HRAS;ERBB3;CSF1R;ARID5B;GH1;HES1;CDK11A;RARB;MAPK14;CSK;OCLN;RASA1;GJA1;S1PR2;LEP;BTG2;RB1;LECT2;HSPA1A;RBBP6;PKM;TNF;LIMK1;PKP1;CXCR4;NCL;CASP9;CAT;NCAM2;BVES;CASR;PLAUR;FMN1;RELA;RDX;TP53;RET;CTNNA1;TP53BP2;EIF3A;SNAI2;BECN1;SMARCA2;TNC;HEPACAM;SMO;CCNE1;PKP3;RASSF1;CCNG1;IRF8;LTBP3;NEU1;NF2;r_Ppp1r15a;ANXA1;RNF167;GPC1;SOD3;TJP2;EGLN3;SMAD4;GPC4;NGF;SMAD1;CD40;TXNIP;SOX11;TSC1;NCOA4;FADD;CD53;…	8.4538e-25	0.053816	Proteins/Chemicals Regulating Cell Processes
661	cell motion	222	33	CALCA;GDNF;STMN1;LCN2;CSF1R;MYO6;CALD1;RAP1GAP;GH1;MYO10;MAPK14;CSK;TMOD1;OCLN;RASA1;GJA1;PPP1R12A;GJA3;S1PR2;STC2;SYNE2;CAPN2;PIK3R1;VCAN;LGALS8;HSP90AA1;IL17RD;TNF;LIMA1;LIMK1;CXCR4;NCAM1;TMEM18;CSRP1;SPHK2;BVES;KAZN;RECQL;PLAUR;TP53;RET;CTNNA1;SNAI2;CTSD;RPL23;TNC;FAM107A;TRPM7;NECTIN3;ANK1;FOXQ1;RHO;ANXA2;EPCAM;CYLD;PIP4K2C;DEF6;RGMA;GPI;ARHGAP22;SMAD4;GPC4;NGF;ARID3B;RNF5;SCARB1;RAB11A;MAP4K…	1.02905e-24	0.0542125	Proteins/Chemicals Regulating Cell Processes
360	non-selective vesicle budding	144	39	CYTH2;GDNF;SEC31A;SLC17A9;CYTH1;PLA2G4C;MYO6;HES1;SV2A;SEC24A;TECPR2;DNM2;HSPA1A;PAX8;BHLHA15;SYP;SH3GLB1;FLOT1;CASP3;RILP;CAV2;GRIPAP1;PACSIN1;RAB7A;PLA2G4A;WAS;AGPAT3;SAR1B;SH3KBP1;WASL;SORT1;RAB22A;TNKS;MMP14;PLD2;CAV3;ARHGAP17;ITGB1;TP53;CBL;CTBP1;VTA1;PSEN1;BECN1;AP2M1;RAB9A;ARFGEF1;EHD3;LRP2;PLTP;CLINT1;NR1H4;PSTPIP2;DVL1;YIF1A;GRASP;RHO;PRSS57;RHEB;FCHO2;HIP1;ARFIP2;ITCH;ANXA2;NECAP1;SNX3;…	1.57362e-24	0.0371901	Proteins/Chemicals Regulating Cell Processes
1018	muscle cell differentiation	305	29	HRAS;SIRPA;ERBB3;GDNF;CALD1;HES1;GH1;ARID5B;MAPK14;PTRF;TMOD1;GJA1;JAG1;RASA1;CREB3;S1PR2;LEP;BTG2;RB1;NCOA2;NUP210;NACA;CAPN2;ESRRG;KDM5A;LAMA1;BHLHA15;HSP90AA1;CASP3;PITX3;TNF;FOXP2;CXCR4;CAV2;NCAM1;CSRP1;GLI2;CASP9;CAT;LDB3;EZH2;CAV3;TP53;CTNNA1;SOX8;REST;FEM1A;CBR1;CTGF;CTBP1;SMARCA2;ANKRD1;SERPINH1;CTSB;LPL;SMN1;SIN3A;VPS54;HYAL1;NEDD4;ID2;CCNT2;BIN1;HDAC7;ID1;FOXQ1;NEUROD1;CYBB;NEU1;EDF1;SY…	3.21297e-24	0.06981	Proteins/Chemicals Regulating Cell Processes
758	cytokinesis	244	32	HRAS;MYO1C;STMN1;MYO6;TNFSF11;CALD1;CDK11A;MAPK14;CSK;TMOD1;EVI5;JAG1;CIT;PPP1R12A;HSF1;RHOBTB2;CDK13;HSPA1A;CSNK1D;PI4KA;CSNK2A1;PIK3R1;PI4KB;PKM;LIMK2;CDC37;CSNK2B;TNF;LIMA1;LIMK1;NCL;PACSIN1;CAT;TNKS;FMN1;TP53;PATL1;WDR1;KCNIP3;TPD52;FSTL1;BECN1;TPM3;NUP153;CCNA2;RASSF1;CCNG1;CCNG2;ID1;AZIN1;ANK3;ANXA2;NF2;CYLD;PIP4K2C;ANXA11;MAD2L1;CSPP1;TM4SF1;SPAG5;SYNE1;WNK2;PDCD10;ARHGEF12;CHMP3;BIRC2;SPA…	3.90184e-24	0.0585132	Proteins/Chemicals Regulating Cell Processes
1146	chromatin remodeling	333	29	HRAS;MYO1C;CALCA;RANBP1;LBR;PRDM2;CSF1R;TADA3;ERCC6;CALD1;GH1;MYO10;RARB;PRMT1;MAPK14;ERG;ARID4A;RB1;HSF1;MCM10;NCOA2;SYNE2;KDM5A;HSPA1A;LAMA1;PAX8;ETS1;KAT7;CASP3;TNF;NCL;TNFRSF1A;TMEM18;BAZ2B;CASP9;TOP1;GLI3;TOP2B;DEK;EZH2;TET2;ANP32B;TNKS;NCOA1;RELA;LMNB1;TP53;RUNX1;REST;SNAI2;SMARCA1;SMARCA2;SIN3A;IL17RB;NR2C1;IRF8;NR1H4;SATB2;NEUROD1;SUPT16H;TRIM33;PIAS4;KAT6A;POLB;SMC1B;PNN;KMT2C;SOX2;BCOR;…	6.82825e-24	0.0745133	Proteins/Chemicals Regulating Cell Processes
963	cellular senescence	291	30	HRAS;CALCA;LBR;MARCH5;TNFSF11;GH1;HES1;RARB;MAPK14;PRMT1;LEPR;PTRF;RARRES3;ARHGAP18;GJA1;JAG1;S1PR2;BTG2;RB1;HSF1;KDM5A;PXDN;HSPA1A;CSNK2A1;VCAN;ETS1;CASP3;TNF;RNASET2;LIMA1;LIG4;GLTSCR2;NCL;GCLM;CAV2;TOP1;CAT;P2RY14;PLAUR;EZH2;DEK;TNKS;PLD2;RELA;LMNB1;TP53;CTH;CBFB;POT1;CTGF;LOX;TP53BP2;BECN1;CBS;LOXL1;KL;CTSB;SERPINH1;HEPACAM;SIN3A;CCNE1;SMPD2;ZNF277;B3GAT1;RASSF1;NEDD4;ID2;RBX1;SUMO2;HDAC7;ID1…	9.21323e-24	0.0672366	Proteins/Chemicals Regulating Cell Processes
1639	mRNA splicing	440	26	HRAS;CALCA;CALD1;SLC7A6OS;ATE1;YIPF3;ERG;DDX41;ERH;RB1;CDK13;HSPA1A;RBBP6;ETS1;CASP3;TNF;EPG5;NCBP1;NCL;TNFRSF1A;NCAM1;CASP9;TOP1;PRPH2;LDB3;EZH2;CAV3;TPH1;TP53;RUNX1;RET;CBFB;POT1;CBL;REST;WDR1;UPF1;USP15;F3;SERPINH1;THRAP3;CCNE1;CCNA2;SH3D19;FANCC;YIPF4;LARP7;TRAF2;NEFH;HDAC7;NEUROD1;CD6;CD2;CD22;CACTIN;TGS1;SF3B6;NFKB2;PDCD10;NGF;CD40;BRD2;FER;ENTPD5;CHD7;CD44;IGF1;HIF1AN;FGF10;IGF2;CDK1;CDK11…	1.26624e-23	0.0906282	Proteins/Chemicals Regulating Cell Processes
1062	heart development	313	29	SIRPA;HRAS;CALCA;ERBB3;TIMM44;GDNF;MYO6;EVA1A;CALD1;GH1;ATE1;MAPK14;LEPR;TMOD1;GJA5;GJA1;JAG1;FBLIM1;S1PR2;LEP;ESRRA;GPR55;RB1;NACA;PXDN;HSPA1A;CSNK2A1;LAMA1;PAX8;CLDN5;VCAN;XIRP2;ETS1;CASP3;TNF;CASP1;CXCR4;TNFRSF1A;NCAM1;SPHK2;CASQ2;PLA2G4A;BVES;LDB3;CASR;MFN2;PLAUR;EZH2;TRPM4;CAV3;TP53;HTR2B;REST;CTGF;LOX;F3;FSTL1;BECN1;LOXL1;SMARCA2;KL;CTSB;ANKRD1;LPL;TNC;FAM107A;LRP2;TRPM7;CCNE1;DGAT1;KRIT1;N…	1.45914e-23	0.0710556	Proteins/Chemicals Regulating Cell Processes
1142	G1 phase	331	28	HRAS;ERBB3;LAMC2;LCN2;TBC1D4;SLC4A2;PLA2G4C;MYO6;ERCC6;GH1;HES1;PPP1R1C;MAPK14;GJA1;LEP;BTG2;RB1;MCM10;HSF1;HSPA1A;RTKN2;PAX8;PKM;CDC37;LIMK2;CASP3;KAT7;CSNK2B;TNF;LIG4;GLTSCR2;NCL;LETMD1;TNFRSF1A;GLI2;PLA2G4A;CASP9;CAT;CASP7;ELMO3;RCHY1;EZH2;ANP32B;TET2;LMNB1;ACVR1C;RUNX1;TP53;HTR2B;TPI1;FEM1A;FBXO31;CTGF;STRAP;RFC2;REV3L;RPL23;SMARCA2;TNC;ZNRD1;RAB14;PLSCR1;SIN3A;SMO;CCNE1;LXN;CCNA2;RASSF1;CCNG…	1.50423e-23	0.0740989	Proteins/Chemicals Regulating Cell Processes
1711	drug resistance	455	26	HRAS;CALCA;ERBB3;SEC62;TNFSF11;STYK1;LAPTM4B;RARB;ERG;PTRF;PPP1R12A;STC2;HSF1;KDM5A;HSPA1A;TNFAIP3;DTX3L;ETS1;CASP3;RNASET2;TNF;LIMA1;UBE2J1;RCN1;CASP1;NCL;HSP90AB1;AKR1C3;TRIAP1;CASP9;CAT;TOP1;CASP7;CASR;TOP2B;RECQL;EZH2;EYA3;RELA;ACVR1C;TP53;RUNX1;RET;CBL;CBR1;TP53BP2;USP15;BECN1;REV3L;MVP;CBS;TNC;RAB14;FANCC;RASSF1;IRF8;CCNG1;NEDD4;CCNG2;NR1H4;NEFH;ID1;FOXQ1;NEUROD1;FASN;ABCC3;SUPT16H;NEU1;TRI…	1.58616e-23	0.0926303	Proteins/Chemicals Regulating Cell Processes
1180	G2/M transition	339	28	HRAS;CALCA;STMN1;PRDM2;LASP1;TADA3;MYO6;MARCH5;EVA1A;USP37;ERCC6;PTP4A1;CDK11A;MAPK14;USO1;OCLN;CIT;GJA1;RASA1;PPP1R12A;LEP;ESRRA;BTG2;E2F8;RB1;HSF1;CAPN2;HSPA1A;RBBP6;ZWINT;LIMK2;CDC37;CASP3;CSNK2B;TNF;LIMK1;AKR1C3;SPHK2;PLA2G4A;CASP9;CASP7;MFN2;EZH2;RELA;LMNB1;TP53;RUNX1;CBL;FBXO31;CTGF;TP53BP2;EMC10;BECN1;REV3L;SCIN;CTSB;HEPACAM;SIN3A;TRPM7;OLFM4;SMO;CCNE1;LXN;RFC5;CCNA2;RASSF1;CCNG1;IRF8;CCNG…	2.15039e-23	0.0753836	Proteins/Chemicals Regulating Cell Processes
518	gastrulation	183	35	GDNF;GTPBP2;AKAP12;PRKCSH;ARID1A;TSHZ1;PRMT1;MAPK14;CSK;PPP1R12A;S1PR2;ESRRA;MCM10;AXIN1;CAPN2;PORCN;MAP2K2;TRAF4;VEGFA;NKD1;PRNP;ETS1;IL17RD;EAF1;FRS2;KAT7;ITGA6;CXCR4;IRF6;FZD5;EXT1;EXT2;OTX2;SEC24C;CSRP1;CHRD;EAF2;BVES;HPSE;EZH2;DKK1;MMP14;ITGB1;TP53;TAF5;TPI1;REST;TAF10;LOX;VPS52;SNAI2;BECN1;TAF11;TNC;DSP;TRPM7;SMO;PKP3;SH3D19;PHF13;DUSP4;DYRK1A;CCNH;DVL1;FCHO2;NEUROD1;JARID2;DRAP1;FZD3;DAAM1…	2.50182e-23	0.0458532	Proteins/Chemicals Regulating Cell Processes
1395	chemotaxis	386	27	ERBB3;CALCA;HPX;PLA2G4C;TNFSF11;PLPP1;HSF1;CAPN2;HSPA1A;CAPN1;LAMA1;CAPNS1;HSP90AA1;ETS1;TNF;CASP1;NCL;LETMD1;NCAM1;TNFRSF1A;CAT;P2RY14;CASR;NCOA1;TP53;RET;HTR2B;CBL;WDR1;UPF1;F3;CBS;F7;SERPINH1;TNC;HYAL2;RGS13;IRF8;NR1H4;CD2;NEU1;CD200R1;TNFSF14;RPL35;GBF1;NGF;TNFSF10;CD40;PNRC2;TNFSF12;HRH3;FER;SCARB1;NID1;NINJ1;FADD;RAB11A;OPN5;CD44;IGF1;FGF10;CD151;CD81;IGF2;NME1;IGF2R;FGFR1;ROCK1;PLEKHA2;CDC…	2.86786e-23	0.0827438	Proteins/Chemicals Regulating Cell Processes
1211	growth rate	345	28	ERBB3;CALCA;GDNF;STMN1;LCN2;RAP2B;RAP1GAP;GH1;HES1;RARB;MAPK14;PRMT1;LDLR;LEPR;STEAP1;RARRES3;LDHA;GJA1;SLC6A6;LEP;ESRRA;GPR55;RB1;HSF1;ETF1;PITX1;HSPA1A;PORCN;LAMA1;CAPN1;BHLHA15;CAPNS1;MPC2;CDC37;CASP3;LIMA1;TNF;SEMA3B;GLTSCR2;CXCR4;AKR1C3;CSPG4;ALDH1A3;CAT;CASR;SH3KBP1;EZH2;TNKS;RELA;FMN1;TP53;RUNX1;CTNNA1;GLUL;TPD52;CTBP1;FSTL1;F3;CTSD;REV3L;RPL23;SMARCA2;KL;CTSB;SMO;CCNE1;CADM3;HYAL1;HYAL2;C…	4.03384e-23	0.0762937	Proteins/Chemicals Regulating Cell Processes
1116	mitotic entry	323	28	HRAS;RANBP1;ERBB3;CALCA;GDNF;STMN1;CSF1R;USP37;ERCC6;GH1;TRIM39;MAPK14;LEPR;CSK;OCLN;PLPP1;GJA1;JAG1;RASA1;S1PR2;LEP;MYT1;RB1;GPR55;HSF1;MCM10;NCOA2;HSPA1A;CAMLG;PIK3R1;CCNY;LIMK2;IL17RD;TNF;CXCR4;NCL;CAV2;TNFRSF1A;NCAM1;SPHK2;GLI2;PLA2G4A;CAT;SLC16A2;CASR;PLAUR;EZH2;MCF2L;NCOA1;PLD2;LMNB1;RDX;TP53;RUNX1;RET;ALOX5;POT1;HTR2B;GLUL;CBL;CTGF;EIF3A;F3;CTSD;F7;CTSB;TNC;PLSCR1;LRP2;ANKS1A;IAPP;CCNE1;RF…	7.05481e-23	0.0726006	Proteins/Chemicals Regulating Cell Processes
1785	ROS generation	468	26	HRAS;CALCA;ALS2;HPX;TNFSF11;HES1;RAP1GAP;PRMT1;STOX1;PPP1R12A;ESRRA;RB1;HSF1;HSPA1A;CAPN1;PCYOX1;CAMLG;CAPNS1;ETS1;CASP3;TNF;CASP1;HSP90AB1;TNFRSF1A;CASP9;CAT;CASP7;P2RY14;MFN2;TOP2B;EZH2;RELA;CAV3;TP53;RUNX1;RET;CBFB;HTR2B;CBL;CBR1;F3;FSTL1;BECN1;CBS;MARCO;F7;SERPINH1;IAPP;FAAH;CCNA2;FANCC;RASSF1;TRAF2;ID2;NGB;NR1H4;NOA1;NEFH;ID1;RHO;FASN;SLC25A33;CHCHD4;NEU1;MIOX;NFE2L1;TNFSF14;GBF1;HDAC5;TGS1;…	7.86918e-23	0.0941082	Proteins/Chemicals Regulating Cell Processes
816	cell homeostasis	254	31	SIRPA;ERBB3;INPP5E;LCN2;SLC4A2;MARCH5;GH1;LDLR;MAPK14;ERG;GJA1;LEP;RB1;LECT2;HSF1;HSPA1A;RBBP6;LAMA1;TNFAIP3;ETS1;CSNK2B;CASP3;TNF;CXCR4;NCL;ALDH1A1;TNFRSF1A;TRIP12;HSP90AB1;DNAJB1;SLC16A1;CASP9;CAT;HTRA3;CASR;EZH2;TET2;RUNX1;TP53;GLUL;KCNIP3;CTNS;ZNF521;CTBP1;BECN1;MVP;SMARCA2;KL;CTSB;CD209;HEPACAM;SMO;TRPM7;IRF8;TFEB;NEDD4;ID2;TRAF2;NGB;NR1H4;CTSK;ID1;RHEB;AZIN1;NF2;NFIX;SOX2;EGLN3;NFKBIB;SOD2;…	8.78655e-23	0.0602181	Proteins/Chemicals Regulating Cell Processes
1363	memory	377	27	HRAS;SIRPA;CALCA;GDNF;STMN1;TNFSF11;ERCC6;LCP1;HES1;GH1;LDLR;MAPK14;LEPR;GJA1;JAG1;LEP;SRGAP3;NCOA2;CAPN2;KDM5A;HSPA1A;CAPN1;NBEA;CASP3;TNF;LIMK1;CASP1;GLTSCR2;CXCR4;GRIPAP1;NCAM1;TNFRSF1A;SLC16A1;SPHK2;CASP9;CAT;NCAM2;SLC16A2;EZH2;BTLA;RELA;TPH1;TP53;RUNX1;ALOX5;HTR2B;CBL;SERPINF2;KCNIP3;TPD52;CBS;SMARCA2;KL;CTSB;TNC;TPM3;NRXN3;SIN3A;IAPP;CCNE1;FAAH;SAMHD1;B3GAT1;NEDD4;ID2;NECTIN3;NGB;HES5;BIN1;…	1.07252e-22	0.081215	Proteins/Chemicals Regulating Cell Processes
1182	brain development	337	28	HRAS;NR2F6;SIRPA;CALCA;GDNF;CSF1R;GH1;HES1;ADGRG1;LDLR;MAPK14;CSK;SHTN1;OCLN;FEV;GJA1;SLC6A6;LEP;RB1;HSF1;SRGAP3;CSNK1G2;CSNK1D;SCHIP1;PORCN;LAMA1;CAPN1;PI4KA;PTPRT;PSMG1;ETS1;LRP12;CASP3;PITX3;TNF;LIMK1;FOXP2;SEMA3B;LIG4;CXCR4;NCAM1;ASTN2;NDP;GLI2;SPHK2;CHRD;SERINC5;PACSIN1;ALDH1A3;CASP9;RFX7;CAT;CNPPD1;CASP7;SLC16A2;CASR;TOP2B;GLI3;NCOA1;LMNB1;TPH1;TP53;HTR2B;TPI1;POT1;REST;GLUL;CBL;FBXO31;TP53…	1.18313e-22	0.0748723	Proteins/Chemicals Regulating Cell Processes
505	central nervous system development	178	35	GDNF;KITLG;ILK;AP1M1;GH1;LDLR;MAPK14;PRMT1;CSK;CIT;GJA1;MAPK7;S1PR2;LEP;SLC6A11;OPRL1;SLC6A12;HSF1;VEGFA;PAX8;INSR;FZD4;PHOX2B;PRNP;NBEA;CASP3;EPG5;TNF;DNMT3A;FOXP2;CXCR4;VIP;ALDH1A1;FZD5;NCAM1;VLDLR;OTX2;CHRD;WAS;CASP9;VTN;SLC16A2;MMP9;GLI3;PLAUR;DPYSL2;S100B;TPH1;ATRX;TP53;RET;SOX8;REST;LOX;TP53BP2;FSTL1;PSEN1;SMN1;LRP2;CNTN4;CCNE1;NR2C1;HES5;DYRK1A;PAX1;FOXQ1;SATB2;ANOS1;NEUROD1;FZD3;CXADR;NEU…	1.35326e-22	0.0446899	Proteins/Chemicals Regulating Cell Processes
458	membrane fusion	165	35	STX3;MYO1C;ALS2;STX5;MCOLN1;EXOC2;LBR;TBC1D4;CALD1;STXBP3;POM121;STXBP2;VCP;USO1;SPACA3;FIG4;GJA1;UNC13B;RPH3A;CPLX2;NUP210;NUP35;SYP;PRNP;CASP3;VAMP7;CASP1;CXCR4;SYT1;MMP2;SERINC5;RAB7A;NUP155;VTN;PRPH;P2RX4;PRPH2;MFN2;FBXO32;ATP6AP1;SCFD1;RAB43;FMN1;CAV3;VAMP3;ITGB1;GOLGA5;GM2A;CTBP1;PGRMC1;HTATIP2;PTPN23;SERPINH1;CTSB;RAB14;PIKFYVE;HYAL2;MRC1;CLN3;CPLX4;ZFYVE9;TRAPPC3;YIF1A;RIMS1;CEP55;FLVCR1;…	3.7405e-22	0.0417827	Proteins/Chemicals Regulating Cell Processes
1011	protein processing	297	29	SIRPA;HRAS;GTPBP2;GDNF;ATRIP;PPME1;PIGA;TNFSF11;MYOC;GH1;HES1;ATE1;PRMT1;MAPK14;EVI5;GJA1;CREB3;LEP;RB1;BTG2;HSF1;SLC6A12;NAGA;HSPA1A;PORCN;CSNK1D;CSNK2A1;CSNK1E;PIK3R1;PIK3R2;HSP90AA1;ETS1;CDC37;DIRAS2;TNF;UBE2J1;CASP1;DNAJC14;HYOU1;CACUL1;NCAM1;PABPC1;GLI2;CAT;MFN2;SCFD1;GLI3;EZH2;TNKS;PLD2;CAV3;TPH1;SH3GLB2;RUNX1;TP53;GLUL;CBL;LOX;EIF3A;F3;CTSD;LOXL1;ZP4;LPL;SERPINH1;CTSB;KL;CLIC4;SMO;IAPP;REE…	3.79769e-22	0.0679634	Proteins/Chemicals Regulating Cell Processes
672	genome instability	218	32	HRAS;INPP5E;POLK;PIGA;ERCC6;CDK11A;PRMT1;MAPK14;LEP;RB1;MCM10;HSF1;CDK13;SYNE2;HSPA1A;CSNK1D;m_Muc4;IL17RD;CASP3;TNF;LIMA1;LIG4;GLI2;NABP1;CAT;TOP1;RECQL;TOP2B;EZH2;TNKS;RELA;LMNB1;TP53;RUNX1;RET;POT1;REST;CBL;FBXO31;TPD52;BECN1;REV3L;HTATIP2;SIN3A;ZNF277;CCNE1;CCNA2;FANCC;RASSF1;IL17RB;IRF8;RRM2B;ID1;CYBB;RECQL5;r_Ppp1r15a;POLB;RECQL4;GPC1;MAD2L1;CACTIN;SOX2;SMAD4;CCDC6;SOD2;RNF4;POLR2A;APEX1;PR…	3.98531e-22	0.0530414	Proteins/Chemicals Regulating Cell Processes
1276	lumen formation	355	27	HRAS;CALCA;LCN2;TNFSF11;GH1;MYO10;MAPK14;PTRF;ERG;CSK;PIK3C2A;OCLN;LDHA;RASA1;JAG1;GJA1;PPP1R12A;S1PR2;LEP;ESRRA;STC2;GPR55;LECT2;NCOA2;KDM5A;CAPN2;ESRRG;HSPA1A;CAPN1;PAX8;CLDN5;LGALS8;PKM;ETS1;HSP90AA1;LIMK2;CASP3;RNASET2;TNF;CASP1;CXCR4;NCL;AKR1C3;HSP90AB1;TNFRSF1A;NDP;SLC16A1;CHRD;TOP1;CAT;TNS1;PLAUR;GLI3;EZH2;PLD2;EYA3;FMN1;TP53;RUNX1;CBFB;CTH;ALOX5;RET;DNMBP;CBL;CTGF;LOX;SERPINF2;SNAI2;F3;EM…	7.53968e-22	0.0775617	Proteins/Chemicals Regulating Cell Processes
1462	cancer growth	395	26	NR2F6;HRAS;ERBB3;CALCA;RAP2B;MYO6;TNFSF11;RAP1GAP;HSD17B1;LAPTM4B;RARB;FGFR1OP;ERG;TMOD1;PLPP1;RB1;HSF1;ESRRG;HSPA1A;CASP3;RNASET2;LIMA1;TNF;LETMD1;CAV2;NCAM1;TNFRSF1A;AKR1C3;CASP9;CAT;CASR;EZH2;TNKS;NCOA1;RELA;TP53;FBXO31;CBR1;ZDHHC5;EIF3A;F3;BECN1;CBS;TNC;RAB14;HEPACAM;CCNE1;HYAL1;CCNA2;RASSF1;CCNG2;NGB;RBX1;FOXQ1;KDM8;FASN;PDCD6;TNFSF14;HMP19;EGLN2;SLC39A4;RNF6;ADAM9;NGF;TNFSF10;CD40;HRH3;FADD…	9.67953e-22	0.0836333	Proteins/Chemicals Regulating Cell Processes
316	oligodendrocyte differentiation	126	39	CYTH2;ERBB3;HPX;ILK;MYOC;HES1;ADGRG1;MAPK14;PRMT1;FOXJ3;AXIN2;GJA1;JAG1;LEP;MYT1;HSF1;TRAF4;RTKN2;VEGFA;ZNF365;PRNP;TNF;CXCR4;NCAM1;CSPG4;GLI2;VTN;MMP9;EZH2;LMNB1;S100B;TNFRSF19;TP53;SIRT2;SOX8;REST;CTGF;WDR1;HTATIP2;KL;TNC;MPZ;SMO;ID2;CCNT2;HES5;NEUROD1;JAK2;RHEB;RTN4R;HGF;SOX2;S1PR1;KCNJ10;LPAR1;CNTN1;NGF;SOX4;LINGO1;SOX9;BMP7;SOX11;TSC1;QKI;DAG1;CXCL12;CHD7;CD44;IGF1;EGFR;IGF2;SEMA6A;NME1;GPR3…	1.75996e-21	0.0327613	Proteins/Chemicals Regulating Cell Processes
