# Supplementary material for: Social status regulates the hepatic miRNAome in rainbow trout: Implications for posttranscriptional regulation of metabolic pathways
Source: PLoS One. 2019 Jun 13;14(6):e0217978. doi: 10.1371/journal.pone.0217978 (PMC6563994; doi:10.1371/journal.pone.0217978)
Supplement: S5 Table — (XLSX) [file pone.0217978.s005.xlsx]

## Sheet: Glucose Figure (SNEA)
Name	Description	ObjectType	Connectivity
HK1	hexokinase 1	Protein	288
MYH6	myosin, heavy chain 6, cardiac muscle, alpha	Protein	538
GPI	glucose-6-phosphate isomerase	Protein	475
PCK1	phosphoenolpyruvate carboxykinase 1	Protein	368
ATF4	activating transcription factor 4	Protein	1315
TPI1	triosephosphate isomerase 1	Protein	320
GAPDH	glyceraldehyde-3-phosphate dehydrogenase	Protein	2037
PIGC	phosphatidylinositol glycan anchor biosynthesis class C	Protein	12
CPEB4	cytoplasmic polyadenylation element binding protein 4	Protein	146
Tpi1	triosephosphate isomerase 1	Protein	3
TAC4	tachykinin 4 (hemokinin)	Protein	133
MPC1	mitochondrial pyruvate carrier 1	Protein	34
NUAK2	NUAK family kinase 2	Protein	127
LDHC	lactate dehydrogenase C	Protein	105
G6PC	glucose-6-phosphatase catalytic subunit	Protein	739
RRP8	ribosomal RNA processing 8, methyltransferase, homolog (yeast)	Protein	67
ENO1	enolase 1	Protein	783
PFKM	phosphofructokinase, muscle	Protein	277
PFKP	phosphofructokinase, platelet	Protein	138
BPGM	bisphosphoglycerate mutase	Protein	76
PGAM1	phosphoglycerate mutase 1	Protein	143
PKM	pyruvate kinase, muscle	Protein	905
PDHA1	pyruvate dehydrogenase (lipoamide) alpha 1	Protein	147
HOOK1	hook microtubule-tethering protein 1	Protein	65
ENO2	enolase 2 (gamma, neuronal)	Protein	460
PGK1	phosphoglycerate kinase 1	Protein	327
KCNA4	potassium voltage-gated channel subfamily A member 4	Protein	176
KLK1	kallikrein 1	Protein	628
HADHA	hydroxyacyl-CoA dehydrogenase/3-ketoacyl-CoA thiolase/enoyl-CoA hydratase (trifunctional protein), alpha subunit	Protein	171
GNPDA1	glucosamine-6-phosphate deaminase 1	Protein	58
HIGD1A	HIG1 hypoxia inducible domain family member 1A	Protein	65
